# Supplementary material for: Distinct kinetics of antibodies to 111 Plasmodium falciparum proteins identifies markers of recent malaria exposure
Source: Nat Commun. 2022 Jan 17;13:331. doi: 10.1038/s41467-021-27863-8 (PMC8764098; doi:10.1038/s41467-021-27863-8)
Supplement: Supplementary file 4 — Supplementary Data 1 [file 41467_2021_27863_MOESM4_ESM.xlsx]

## Sheet: Supplementary_Data_1
antigen	t_id	fold_diff	qval
MSP10	Acute	1.4436321171549966	4.035087652010105e-6
MSP10	3 months	0.7764460323616504	0.034234136480207455
MSP10	6 months	1.330610584870286	5.687815517809724e-4
MSP10	12 months	1.5317678217135526	7.316894707853905e-5
PF3D7_0730800_2	Acute	0.7821238710567805	1.0299766635668561e-4
PF3D7_0730800_2	3 months	0.7515139967708042	0.001773684738512582
PF3D7_0730800_2	6 months	1.0365794454789796	1.0299766635668561e-4
PF3D7_0730800_2	12 months	0.9929899158211396	1.0299766635668561e-4
MSP2_CHO	Acute	2.254744585413469	6.021317577875607e-8
MSP2_CHO	10 days	1.3609749756768799	0.0018951687160924102
MSP2_CHO	1 month	1.534220639178821	0.0014901708193169937
MSP2_CHO	3 months	1.5728391845753398	9.142751890623968e-4
MSP2_CHO	6 months	1.9119208037321072	1.9104923322332823e-4
MSP2_CHO	12 months	2.2208548870312126	1.4531055720024e-5
PFSEA1	Acute	0.7128420084163373	0.025810088090510774
PTEX150	Acute	1.0155172816079556	0.004265036111582354
MSP4	Acute	2.051353610785388	1.6683987524857002e-11
MSP4	10 days	1.6098373604865714	4.3771458670960326e-7
MSP4	1 month	1.2216681035077546	2.3089205093507204e-4
MSP4	3 months	2.044391676060643	1.0808061112754785e-9
MSP4	6 months	2.2318536609862285	3.235776091514708e-10
MSP4	12 months	2.35153815862716	3.6636027545000616e-11
MSP2_DD2	Acute	1.9854324072802543	1.3600348927056416e-6
MSP2_DD2	10 days	1.258315994890893	0.0033357700841952108
MSP2_DD2	1 month	1.0766598381301045	0.016343620725371544
MSP2_DD2	3 months	1.8893494920328269	2.7707087191242152e-5
MSP2_DD2	6 months	2.306845463306261	2.4696815239533265e-6
MSP2_DD2	12 months	2.203022396763291	3.5550212267310144e-6
AMA1	Acute	1.3923640654401697	5.792398134474297e-6
AMA1	10 days	1.4919074490525734	6.870804524661267e-6
AMA1	1 month	1.0664038922278254	0.001320215745666653
AMA1	3 months	1.0564456629734684	0.0012765425732885304
AMA1	6 months	1.3688656824348573	9.068871744100093e-5
AMA1	12 months	1.536021472725645	1.15709522701124e-5
MSRP4	Acute	1.0039856798533404	2.827748104605732e-4
MSRP4	10 days	0.6376961975871243	0.0287589373963371
MSRP4	3 months	0.8816104438176859	0.006774380119082046
MSRP4	6 months	0.9343642183972665	0.006774380119082046
MSRP4	12 months	0.8692299999786675	0.008312190729740765
MSP2	Acute	2.0982390381029403	4.980108325725041e-8
MSP2	10 days	1.621495236695704	2.4606627984935514e-4
MSP2	1 month	1.3053047805061009	0.003368234516424762
MSP2	3 months	1.6161153604598182	2.728840465586746e-4
MSP2	6 months	1.722419411741732	2.728840465586746e-4
MSP2	12 months	1.5245906856282327	8.829666367521582e-4
MSP1	Acute	2.220746292903602	5.284655220094692e-7
MSP1	10 days	1.2591342906195289	0.018172485662343085
ASP	Acute	0.7304941404869747	0.0415898831142103
MSP2_CH15019DBL2	Acute	2.990448414251515	4.5623745847933606e-7
MSP2_CH15019DBL2	10 days	2.491366896335539	9.328839192701555e-5
MSP2_CH15019DBL2	1 month	2.329372409503967	4.906967709548127e-4
MSP2_CH15019DBL2	3 months	2.296229810870682	4.556511189941048e-4
MSP2_CH15019DBL2	6 months	3.049941001743748	1.9942041573184355e-5
MSP2_CH15019DBL2	12 months	3.0729530851260094	1.9344096086282292e-5
MSP11	Acute	0.7831721382128514	0.044093688898298566
MSP11	10 days	0.758244760391812	0.04601535129752232
MSP11	12 months	0.8627876368757852	0.04601535129752232
MSP3	Acute	0.9212352931795326	0.004432878819698338
MSP3	10 days	0.935281425717745	0.00665251891794183
MSP3	3 months	0.6888409944977959	0.048296948825357865
MSP3	6 months	1.0127122534577988	0.00665251891794183
MSP3	12 months	1.1419618678591175	0.004432878819698338
MSP5	Acute	1.0884362109622723	0.0021017790018915683
MSP5	10 days	1.0066177719917757	0.007864733290745995
MSP5	6 months	1.0143549335105821	0.013909789565732522
MSP5	12 months	1.3023927214609838	0.0022039884548887834
SERA5	10 days	1.1863039412249294	0.01480120221347514
SERA5	12 months	1.27172029128309	0.01480120221347514
PFD1160W18	Acute	0.5348009890465382	0.022690038511613997
PFD1160W18	10 days	0.48179278693805155	0.04393226929439189
PFD1160W18	1 month	0.6155897010563156	0.022690038511613997
PFD1160W18	6 months	0.6975813152946676	0.022690038511613997
PFD1160W18	12 months	0.6147709017376034	0.022690038511613997
PF10_0166	6 months	0.8996501407012354	0.03742977372294698
PF10_0166	12 months	1.0609180959441793	0.017053606544440214
MSP1_Block2_R033	Acute	0.9921517706963419	0.00500985699503298
MSP1_Block2_R033	10 days	0.6834357525022126	0.03964086450379822
MSP1_Block2_R033	1 month	0.787458232097723	0.03433013815166958
MSP1_Block2_R033	3 months	0.7567622861741131	0.03433013815166958
MSP1_Block2_R033	6 months	0.8833893593791704	0.03152082683096058
MSP1_Block2_R033	12 months	0.9790407509115532	0.020299092933415253
EBA175	Acute	1.573538834713637	3.681527951959751e-4
EBA175	10 days	2.3126380604946513	8.72916707184146e-6
EBA175	1 month	1.623552537512792	0.0011198732093131714
EBA175	3 months	2.0145787413280862	5.968426357738643e-5
EBA175	6 months	2.111378418133563	5.968426357738643e-5
EBA175	12 months	2.158655152950427	5.966740585883201e-5
PF113	Acute	1.0907932353856211	0.0015801968062509886
PF113	10 days	1.1796746970041383	0.001956887071073332
PF113	1 month	0.901940221387115	0.01899409861121204
PF113	3 months	1.0238520969226288	0.00711635339363168
PF113	6 months	1.197084244372243	0.0037372981575860553
PF113	12 months	1.388729328341869	0.0015801968062509886
MSP1_Block2_3D7_repeat	Acute	0.7504927922992103	0.009136239276688052
MSP1_Block2_3D7_repeat	1 month	0.6641008579788377	0.034310191928054665
MSP1_Block2_3D7_repeat	3 months	0.6981179408132697	0.02782667363351754
MSP1_Block2_3D7_repeat	6 months	0.8895981423234545	0.009136239276688052
MSP1_Block2_3D7_repeat	12 months	1.038542388675109	0.004443321003527956
MSPDBL2_C_terminal	Acute	0.9438921957227767	9.755240059750037e-6
MSPDBL2_C_terminal	10 days	1.022812255042695	2.729060181971832e-5
MSPDBL2_C_terminal	1 month	0.8198762038428267	0.0011311835247305169
MSPDBL2_C_terminal	3 months	0.7907141352801493	0.0011311835247305169
MSPDBL2_C_terminal	6 months	0.9295362536413846	5.303400573667405e-4
MSPDBL2_C_terminal	12 months	1.0129119597978948	1.5655155307126023e-4
MSP1_Block2_Wellcome_full	Acute	1.009614542895899	4.857493280128189e-4
MSP1_Block2_Wellcome_full	10 days	0.7993728532136052	0.00950604213016355
MSP1_Block2_Wellcome_full	1 month	0.6831480878851806	0.03190937278605688
MSP1_Block2_Wellcome_full	3 months	1.0676079458026655	9.538502465811227e-4
MSP1_Block2_Wellcome_full	6 months	1.203138281081006	4.857493280128189e-4
MSP1_Block2_Wellcome_full	12 months	1.5142574780757405	2.1907026536815977e-5
MSP7	Acute	1.24828139497874	0.001396746507008162
MSP7	10 days	1.466216872950737	0.001060548835245534
MSP7	1 month	0.8117628088664444	0.04668281713862665
MSP7	3 months	0.9732983630381152	0.017707790803068856
MSP7	6 months	1.219480943551845	0.005247836131771821
MSP7	12 months	1.3443005681393014	0.002338819035877737
PF3D7_0629500_SEG2	Acute	0.9943532838886647	1.1052625967788998e-6
PF3D7_0629500_SEG2	10 days	1.364630333540643	1.3012457777961117e-8
PF3D7_0629500_SEG2	1 month	0.6895274615727004	0.004189540901399669
PF3D7_0629500_SEG2	3 months	0.6823387890840628	0.003887095177488575
PF3D7_0629500_SEG2	6 months	0.8309154969222587	0.0012227831011725199
PF3D7_0629500_SEG2	12 months	0.8207152799565639	0.0012227831011725199
MSP1_Block2_K1_flank	Acute	0.9065185298437588	0.004428730401490277
MSP1_Block2_K1_flank	10 days	0.9451369829696136	0.006423302229061956
MSP1_Block2_K1_flank	3 months	0.7343427326987467	0.03808699561004891
MSP1_Block2_K1_flank	6 months	1.154100853169257	0.004346425833054113
MSP1_Block2_K1_flank	12 months	1.2668728091361159	0.00247401939277081
RAMA	Acute	1.2463947092138992	0.0010109384659355847
RAMA	10 days	0.92114514981849	0.04298932439049086
RAMA	12 months	0.9311406455812811	0.047727425028603054
SERA3	Acute	0.6555325250449305	0.012804768676850209
SERA3	10 days	1.0305891597905645	0.001628000012385833
SERA3	1 month	0.7356285195158873	0.012804768676850209
SERA3	3 months	0.7478609504455604	0.012804768676850209
SERA3	6 months	0.7824845506347375	0.012804768676850209
SERA3	12 months	0.9148876988004214	0.006564105181717572
MSP1_Block2_Wellcome_repeat	Acute	0.9337264436031827	0.0017888853930942972
MSP1_Block2_Wellcome_repeat	10 days	0.8691833487166309	0.006122821503665055
MSP1_Block2_Wellcome_repeat	1 month	0.9752591967957933	0.004548421186842155
MSP1_Block2_Wellcome_repeat	3 months	1.2395992639846847	5.490780077610502e-4
MSP1_Block2_Wellcome_repeat	6 months	1.1198377234762082	0.0017888853930942972
MSP1_Block2_Wellcome_repeat	12 months	1.2784438591395582	5.490780077610502e-4
MSP1_Block2_3D7_full	Acute	1.0130784635371701	0.0365902271607359
MSP1_Block2_3D7_full	6 months	1.2076220455146447	0.0365902271607359
MSP1_Block2_3D7_full	12 months	1.3538609315351977	0.03056365705287689
Surfin4.2_Conserved	Acute	1.0496670613425347	3.7749839666822993e-4
Surfin4.2_Conserved	10 days	1.0586654472595287	0.001519330236197547
Surfin4.2_Conserved	3 months	1.2906693508042515	3.7749839666822993e-4
Surfin4.2_Conserved	6 months	0.9802873893280223	0.007468406404519534
Surfin4.2_Conserved	12 months	1.3964967591279165	3.7749839666822993e-4
SPATR	Acute	0.4796093869068402	0.030427210568328533
SPATR	6 months	0.6303456574266053	0.030427210568328533
SPATR	12 months	0.9623998841701793	9.199326016231524e-4
PF92	10 days	0.8190224827864852	0.0354821521271651
MSP1_Block2_MAD20_repeat	Acute	0.9849403769247879	0.004393596496129026
MSP1_Block2_MAD20_repeat	10 days	0.8312039484740377	0.020717591229440568
MSP1_Block2_MAD20_repeat	3 months	1.122957293272353	0.004393596496129026
MSP1_Block2_MAD20_repeat	6 months	1.1162695687404842	0.004393596496129026
MSP1_Block2_MAD20_repeat	12 months	1.3965481742294978	0.0011099538769592243
SERA4	Acute	1.1004784204243636	0.004214467021918899
SERA4	10 days	1.6790737623090704	3.6578015789467955e-4
SERA4	1 month	1.3220865625129357	0.004023119604363523
SERA4	3 months	1.3449498589527655	0.003893514672933307
SERA4	6 months	1.0846432452731811	0.015329125207750316
SERA4	12 months	1.37607530638572	0.003893514672933307
MSP1_Block2_PaloAlto_repeat	12 months	1.505315394488445	0.01181252367315988
PF3D7_1401600_PHISTB	Acute	0.6040122886964706	0.018461518862293858
PF3D7_1401600_PHISTB	10 days	0.6581950133518383	0.018534556330914054
PF3D7_1401600_PHISTB	6 months	0.9005008978679475	0.012170182641964011
PF3D7_1401600_PHISTB	12 months	0.8132452982342876	0.013880792226923067
MSP6	Acute	0.7878592675767209	0.027423018252132003
MSP6	10 days	0.9746693232504654	0.025248272368489033
MSP9	Acute	0.9385749743474977	0.012643677888660831
MSP9	10 days	1.7049541265876278	5.084100622365639e-5
MSP9	1 month	0.8425596104998704	0.03560802521339057
MSP9	3 months	0.9132685221684188	0.023091946776527372
MSP9	6 months	1.0814324379924365	0.012643677888660831
MSP9	12 months	1.1078074349447025	0.012643677888660831
RH1	Acute	0.6979251532059161	0.027565437375832058
RH1	10 days	1.1549214246773134	0.0049376486581818035
RH1	1 month	1.058567331266343	0.0110923002922787
RH1	3 months	0.8154773596939737	0.027565437375832058
RH1	6 months	0.8157062926322024	0.027565437375832058
RH1	12 months	0.8092218367322885	0.027565437375832058
PF3D7_0525800_IMC1g	10 days	0.5969262762846721	0.016706463999295984
MSP3.6	Acute	0.9320018271975128	0.01244627697615508
MSP3.6	10 days	1.1622495957364016	0.00846616230557995
MSP1_Block2_MAD20_full	Acute	0.785389264725513	1.6459377927935392e-4
MSP1_Block2_MAD20_full	10 days	0.7957727125237325	4.2972427593590545e-4
MSP1_Block2_MAD20_full	1 month	0.5184558565869468	0.026705230309289618
MSP1_Block2_MAD20_full	3 months	0.5850333193353757	0.01186740034015603
MSP1_Block2_MAD20_full	6 months	0.87886951071818	4.2972427593590545e-4
MSP1_Block2_MAD20_full	12 months	1.01405996935674	1.401074528502022e-4
SERA2	Acute	0.6762759477590897	0.009572047764555336
SERA2	10 days	0.879476065680633	0.003414991901454556
SERA2	6 months	0.5955857269223505	0.04603897894088527
SERA2	12 months	0.587000528943254	0.04603897894088527
H101	Acute	0.7242795463691856	0.007522794947551592
H101	10 days	1.1691772868897445	6.913832578767654e-4
H101	1 month	0.9039470139135922	0.007522794947551592
H101	3 months	0.8345651802155134	0.007522794947551592
H101	6 months	0.9808718405613807	0.005919937941033737
H101	12 months	1.0192045191618946	0.005317686879704908
SERA7	Acute	0.6356120687820241	0.002755120128942856
SERA7	10 days	0.9286772593895345	7.62727343630587e-5
SERA7	1 month	0.6317482034712278	0.005709624527879242
SERA7	3 months	0.6121123272980733	0.005709624527879242
SERA7	6 months	0.6940562359634636	0.004471719558678977
SERA7	12 months	0.5893313572708994	0.008489623979716532
PTRAMP	Acute	0.5502098840348584	0.002564343736360053
PTRAMP	10 days	0.7999026491703772	3.0757552303484204e-4
PTRAMP	1 month	0.439721536102812	0.03480751010708949
PTRAMP	3 months	0.4995257753486361	0.01638514838924472
PTRAMP	6 months	0.706468810838854	0.002564343736360053
PTRAMP	12 months	0.6658437027923294	0.002564343736360053
PF1400044	Acute	0.813810540410249	0.0024409691663924704
PF1400044	10 days	1.0815895554635166	4.635896496019143e-4
RHOPH3	Acute	0.9149277936472935	0.019376098866191516
RHOPH3	10 days	1.5331784400853516	0.0019478735587630247
RHOPH3	1 month	1.2968435684377673	0.010669048322413222
RHOPH3	3 months	1.1831592919896234	0.012765859954803394
RHOPH3	6 months	1.0904515965126031	0.018635428636771055
RHOPH3	12 months	1.1759935626891076	0.012765859954803394
P38	Acute	0.973525948943315	0.0018965396833485748
P38	10 days	1.3720361003844272	1.2573765069667786e-4
P38	1 month	1.0699739415201492	0.0035851274329257166
P38	3 months	0.885163558579078	0.0097211735010454
P38	6 months	0.9252602531028975	0.0097211735010454
P38	12 months	0.8615087754935938	0.012394084927315419
PF3D7_0831400	10 days	0.5821456870602935	0.04958766490087507
PF3D7_1345100	10 days	1.0833595997969878	7.355366592358692e-4
PF3D7_1345100	1 month	0.7838763213008375	0.02445787319858672
PF3D7_1460600_ISP3	10 days	0.7441645626936215	0.005528225263101483
MSPDBL_N_terminal	Acute	0.8552005973641781	0.044315213095230455
MSPDBL_N_terminal	10 days	0.9777653265462857	0.044315213095230455
MSPDBL_N_terminal	6 months	1.261652753486866	0.0429405521306081
Surfin4.2_K1	Acute	0.616537615388968	0.005274613407529216
Surfin4.2_K1	10 days	0.5743181667270575	0.008786133218068648
Surfin4.2_K1	3 months	0.5198369170565245	0.019588042911424176
Surfin4.2_K1	6 months	0.6824127369273914	0.008786133218068648
Surfin4.2_K1	12 months	0.6369265949383098	0.008786133218068648
RON3	Acute	0.45561880147361283	0.048561745693817215
RON3	10 days	0.8032895931806456	9.065060905708577e-4
PFA0210c	10 days	0.7811831226829513	0.0014886756840262194
PF3D7_1105800	10 days	0.6234461495094501	0.02789837079961366
RON6	Acute	0.7843372615897557	0.0019367146531767965
RON6	10 days	1.142856485293589	4.847812511421523e-5
EBA181	Acute	1.1188119350301633	8.081195963642429e-4
EBA181	10 days	2.311663836784669	2.79220646604017e-9
EBA181	1 month	1.550080877179871	1.4717131812758133e-4
EBA181	3 months	1.2696332057327362	8.081195963642429e-4
EBA181	6 months	1.3531926057337702	8.081195963642429e-4
EBA181	12 months	1.2508577179684528	0.0010616482650154246
SERA9	Acute	0.666250555936985	0.014415729123097076
SERA9	10 days	1.4495083998062561	2.1796510300653438e-5
SERA9	1 month	1.1866252916774438	0.0011152462685362075
SERA9	3 months	1.0074321549604233	0.003461384999611461
SERA9	6 months	0.8303444489139818	0.014415729123097076
SERA9	12 months	0.8429542049103377	0.014415729123097076
RH5	10 days	0.7092903141603636	0.03170697554120583
RH5	1 month	0.7551932539965185	0.03170697554120583
P12	Acute	0.6008319296420045	0.03425358898024822
P12	10 days	0.98769208827365	0.0029420970544560276
P12	1 month	0.6646934083257467	0.03425358898024822
P12	3 months	0.6373804745718167	0.03425358898024822
P12	6 months	0.6796104470891743	0.03425358898024822
P41	Acute	1.1477445248449116	0.008774712827685605
P41	10 days	1.7713059116056353	2.4885467427937513e-4
P41	1 month	0.9898599705112228	0.0438379180789632
P41	3 months	1.0492503881354234	0.035086227196516884
PFD1130W	10 days	0.8974846457170875	0.040434977546638606
PF3D7_1252300	10 days	1.2826601195036083	0.03348304169608651
