# Supplementary material for: Distinct kinetics of antibodies to 111 Plasmodium falciparum proteins identifies markers of recent malaria exposure
Source: Nat Commun. 2022 Jan 17;13:331. doi: 10.1038/s41467-021-27863-8 (PMC8764098; doi:10.1038/s41467-021-27863-8)
Supplement: Supplementary file 5 — Supplementary Data 2 [file 41467_2021_27863_MOESM5_ESM.xlsx]

## Sheet: Supplementary_Data_2
antigen	auc	auc_lb	auc_ub	roc_sens	roc_spec
GAMA	0.8400615633042338	0.7922568268953072	0.8878662997131601	0.7718120805369127	0.7744360902255639
PTEX150	0.8269162839985871	0.7783395114256999	0.8754930565714742	0.7651006711409396	0.7669172932330827
PF3D7_1136200	0.8238885805116819	0.7746986866074701	0.8730784744158937	0.7516778523489933	0.7518796992481203
PFSEA1	0.8072866730584851	0.7559543420697411	0.8586190040472291	0.738255033557047	0.7368421052631579
MSP8	0.8016349598829288	0.7500431672333383	0.8532267525325192	0.7449664429530202	0.7443609022556391
ASP	0.7951253973860827	0.7428050597011528	0.8474457350710125	0.738255033557047	0.7368421052631579
MSRP4	0.7910884594035424	0.7378613414854992	0.8443155773215857	0.7583892617449665	0.7593984962406015
PF3D7_0206200	0.7904324569813796	0.7375069647563611	0.843357949206398	0.7315436241610739	0.7293233082706767
MSP3_3D7	0.7858909017510218	0.7328162240642904	0.8389655794377533	0.7181208053691275	0.7218045112781954
MSP1_19	0.7830650451632437	0.7292543610654344	0.836875729261053	0.7114093959731543	0.7142857142857143
MSPDBL_C_terminal	0.7785991825200586	0.7254137092231668	0.83178465581695	0.7114093959731543	0.7142857142857143
MSP11	0.777261946813342	0.7232049417216112	0.8313189519050729	0.7114093959731543	0.7142857142857143
PF10_0166	0.7737296260786194	0.7189329262237171	0.8285263259335217	0.7315436241610739	0.7293233082706767
MSP10	0.7662612908109199	0.7103554806112723	0.8221671010105677	0.7114093959731543	0.7142857142857143
PF3D7_0730800_2	0.7662108290861381	0.7099764413052079	0.8224452168670686	0.7248322147651006	0.7218045112781954
RAMA	0.7581874148458394	0.7024117630290714	0.8139630666626076	0.6912751677852349	0.6917293233082706
MSPDBL_N_terminal	0.7512236968259575	0.6939563510170053	0.8084910426349099	0.7046979865771812	0.706766917293233
MSP5	0.7451178281273654	0.6883313639669918	0.801904292287739	0.6711409395973155	0.6691729323308271
PF113	0.7450673664025836	0.6864905696528464	0.8036441631523209	0.7114093959731543	0.7142857142857143
SPATR	0.7426956653378413	0.6850277479148172	0.80036358276086506	0.6778523489932886	0.6766917293233082
Surfin4.2_3D7A	0.7381541101074834	0.6802762964009337	0.7960319238140332	0.6711409395973155	0.6691729323308271
MSP3	0.7374981076853206	0.6782623145295953	0.796733900841046	0.7114093959731543	0.7142857142857143
MSP2	0.7318211636473735	0.6733550927090274	0.7902872345857196	0.6845637583892618	0.6842105263157895
MSPDBL2_N_terminal	0.7281626886006963	0.6692375983669595	0.7870877788344331	0.6711409395973155	0.6691729323308271
Surfin4.2_Conserved	0.7237220568199021	0.6647713774901733	0.7826727361496308	0.6644295302013423	0.6616541353383458
MSP3_K1	0.7195085028006257	0.6610038456105632	0.7780131599906882	0.6510067114093959	0.6541353383458647
MSP2_CH15019DBL2	0.718423575717818	0.6592660675358769	0.7775810838997591	0.6442953020134228	0.6466165413533834
TLP	0.718221728818691	0.6587293749941281	0.777714082643254	0.6711409395973155	0.6691729323308271
MSP2_CHO	0.7145632537720139	0.6546881117411607	0.7744383958028671	0.6644295302013423	0.6616541353383458
SERA5	0.7121915527072715	0.6521756829693749	0.7722074224451682	0.6711409395973155	0.6691729323308271
MSP7	0.7111570873492457	0.6511950447728633	0.7711191299256278	0.6644295302013423	0.6616541353383458
MSP1_Block2_Wellcome_full	0.7107281626886007	0.650214007555246	0.7712423178219552	0.6577181208053692	0.6541353383458647
MSP1_Block2_MAD20_full	0.7106524701014281	0.6510481192377482	0.770256820965108	0.6308724832214765	0.631578947368421
Surfin4.2_K1A	0.7102487763031741	0.6507379576261192	0.769759594980229	0.6577181208053692	0.6541353383458647
MSP6	0.709037694908412	0.6489720841420956	0.7691033056747283	0.6778523489932886	0.6766917293233082
Surfin4.2_K1	0.7037896755311096	0.6433187643720879	0.7642605866901313	0.6510067114093959	0.6541353383458647
MSP4	0.6973305747590453	0.6360062241732838	0.7586549253448067	0.6510067114093959	0.6541353383458647
PF3D7_0629500_SEG2	0.6898117777665641	0.6284091297921082	0.7512144257410198	0.6442953020134228	0.6466165413533834
MSP3.5	0.6862289953070596	0.6244519243058819	0.7480060663082373	0.6442953020134228	0.6466165413533834
MSP1_Block2_MAD20_repeat	0.6846646818388252	0.6224739953160522	0.7468553683615983	0.6308724832214765	0.631578947368421
MSP1_Block2_K1_flank	0.6835292930312358	0.621989988739105	0.7450685973233665	0.6174496644295302	0.6165413533834586
H101	0.6827975980219003	0.6209289330925303	0.7446662629512704	0.6442953020134228	0.6466165413533834
PF3D7_1431400	0.681233284553666	0.6190596469312678	0.7434069221760641	0.6241610738255033	0.6240601503759399
MSP1	0.6788868143513145	0.616940451486604	0.7408331772160249	0.5973154362416108	0.5939849624060151
PTRAMP	0.6776505020941616	0.6152597254014418	0.7400412787868813	0.6174496644295302	0.6165413533834586
EBA175	0.6770701922591714	0.6143431101711243	0.7397972743472185	0.6510067114093959	0.6541353383458647
MSP1_Block2_PaloAlto_repeat	0.6767169601856992	0.6144267046459917	0.7390072157254066	0.6174496644295302	0.6165413533834586
MSP1_Block2_3D7_full	0.6764394206993996	0.6141023647455098	0.7387764766532893	0.6241610738255033	0.6240601503759399
PF3D7_1345100	0.6749255689559469	0.6116316037320129	0.738219534179881	0.6510067114093959	0.6541353383458647
P38	0.6682141595599738	0.6054783774562357	0.7309499416637119	0.6174496644295302	0.6165413533834586
SERA2	0.6649341474491598	0.6018802390431356	0.727988055855184	0.6174496644295302	0.6165413533834586
PF3D7_1401600_PHISTB	0.6644295302013423	0.6013527128411388	0.7275063475615456	0.6241610738255033	0.6240601503759399
AMA1	0.6615532118887824	0.5979995309640189	0.7251068928135458	0.6174496644295302	0.6165413533834586
MSP1_Block2_Wellcome_repeat	0.6614775193016097	0.5981397820841896	0.7248152565190298	0.5973154362416108	0.5939849624060151
MTRAP	0.6574658121814604	0.5942855129400876	0.7206461114228332	0.6241610738255033	0.6240601503759399
MSP2_DD2	0.6545894938689004	0.5902287141665667	0.7189502735712341	0.6241610738255033	0.6240601503759399
MSP1_Block2_R033	0.6529999495382752	0.5891542776726394	0.7168456214039111	0.5906040268456376	0.5939849624060151
PF3D7_1105800	0.6493919362163799	0.5853476486432377	0.7134362237895219	0.6174496644295302	0.6165413533834586
MSPDBL2_C_terminal	0.6484331634455266	0.5846727879142043	0.7121935389768489	0.6040268456375839	0.6015037593984962
PFD1160W18	0.6469697734268557	0.5829902030724239	0.7109493437812877	0.5973154362416108	0.5939849624060151
PF3D7_0831400	0.6456073068577484	0.5813951207782713	0.7098194929372255	0.6308724832214765	0.631578947368421
SERA7	0.6450522278851492	0.5807114111833901	0.7093930445869082	0.6174496644295302	0.6165413533834586
PF3D7_0525800_IMC1g	0.6441943785638593	0.5803212492908796	0.708067507836839	0.5906040268456376	0.5939849624060151
RON3	0.6441439168390776	0.5797906220577431	0.708497211620412	0.6174496644295302	0.6165413533834586
PF1400044	0.6440934551142958	0.5798286536562949	0.7083582565722968	0.6040268456375839	0.6015037593984962
PF3D7_1460600_ISP3	0.6435383761416965	0.5791240974734937	0.7079526548098993	0.610738255033557	0.6090225563909775
MSP9	0.6410657516273907	0.5769518165135202	0.7051796867412609	0.5973154362416108	0.5939849624060151
EBA181	0.6409648281778271	0.5769115135226147	0.7050181428330397	0.6040268456375839	0.6015037593984962
MSP1_Block2_3D7_repeat	0.6403088257556643	0.5757018402229443	0.7049158112883842	0.5906040268456376	0.5939849624060151
SERA9	0.6345561891305445	0.5702432838721867	0.6988690943889024	0.5771812080536913	0.5789473684210527
RON6	0.6327900287631831	0.5682302447172207	0.6973498128091455	0.5906040268456376	0.5939849624060151
PF3D7_1229300	0.6302669425240954	0.5655860938682962	0.6949477911798947	0.5973154362416108	0.5939849624060151
PFA0445W	0.6255740021193924	0.5599614662147882	0.6911865380239967	0.6040268456375839	0.6015037593984962
RH1	0.6255235403946107	0.5605549351493111	0.6904921456399102	0.5771812080536913	0.5789473684210527
PF3D7_1137300	0.6251703083211384	0.5596699357787679	0.6906706808635089	0.5771812080536913	0.5789473684210527
P41	0.6230256850179139	0.5578927319553512	0.6881586380804766	0.5973154362416108	0.5939849624060151
PF3D7_0606800	0.6226976838068325	0.5575687785737913	0.6878265890398736	0.5973154362416108	0.5939849624060151
PF92	0.6210324468890347	0.5553148165159865	0.6867500772620829	0.6040268456375839	0.6015037593984962
SERA3	0.6207296765403442	0.5556145715756626	0.6858447815050257	0.5771812080536913	0.5789473684210527
SERA4	0.6192662865216733	0.5540141322756551	0.6845184407676914	0.5704697986577181	0.5714285714285714
PFA0210c	0.6163899682091134	0.5510187622128706	0.6817611742053562	0.5369127516778524	0.5338345864661654
P12	0.612176414189837	0.5465270358835334	0.6778257924961405	0.5771812080536913	0.5789473684210527
EBA140	0.6100570217490033	0.5445261331478698	0.6755879103501371	0.5704697986577181	0.5714285714285714
PF3D7_1462300	0.6100317908866125	0.5438683022957873	0.6761952794774377	0.5704697986577181	0.5714285714285714
ETRAMP10.2	0.6084674774183781	0.5423273238674912	0.6746076309692651	0.5838926174496645	0.5864661654135338
RH2b	0.6076600898218701	0.5411830459594141	0.6741371336843259	0.5771812080536913	0.5789473684210527
CLAG3.2	0.6072059342988343	0.5410499071050737	0.6733619614925949	0.6040268456375839	0.6015037593984962
MSRP3	0.6064994701518898	0.5406491145787627	0.672349825725017	0.5704697986577181	0.5714285714285714
PFD1160W19	0.6019074531967502	0.535372734896527	0.6684421714969734	0.5973154362416108	0.5939849624060151
PFD1130W	0.5972145127920472	0.5307678142477067	0.6636612113363879	0.5704697986577181	0.5714285714285714
Surfin4.2_3D7B	0.5938588080940607	0.5274817113709751	0.6602359048171462	0.5704697986577181	0.5714285714285714
MSP3.6	0.593783115506888	0.5271235109847482	0.6604427200290278	0.5838926174496645	0.5864661654135338
AARP	0.5932532673966796	0.5271705249616473	0.6593360098317119	0.5771812080536913	0.5789473684210527
PF3D7_0629500_SEG1	0.5919160316899632	0.5252475292540953	0.6585845341258311	0.5973154362416108	0.5939849624060151
PF3D7_1455300	0.5914114144421456	0.524770361529888	0.6580524673544033	0.5838926174496645	0.5864661654135338
PF3D7_0925900	0.5908058737447646	0.5242837894600659	0.6573279580294632	0.5637583892617449	0.5639097744360902
RH5	0.5899227935610839	0.523640377493301	0.6562052096288669	0.5503355704697986	0.5488721804511278
RHOPH3	0.5894434071756572	0.52322159562207	0.6556652187292447	0.5570469798657718	0.556390977443609
PFA0135W	0.5701670283090275	0.5031095409432664	0.6372245156747889	0.5570469798657718	0.556390977443609
MSRP1	0.5672907099964677	0.5001628650038498	0.6344185549890856	0.5503355704697986	0.5488721804511278
P34	0.5626482313165464	0.49539122677671266	0.6299052358563801	0.5100671140939598	0.5112781954887218
PF3D7_1025300	0.5590906797194328	0.49200062055982013	0.6261807388790456	0.5234899328859061	0.5263157894736842
PF3D7_0830500	0.554952818287329	0.48748035697036995	0.6224252796042881	0.5637583892617449	0.5639097744360902
PF3D7_1407800_PM4	0.5415299994953827	0.473741673049378	0.6093183259413875	0.5436241610738255	0.5488721804511278
MSRP2	0.5408992279356108	0.4732541525339211	0.6085443033373006	0.5167785234899329	0.518796992481203
RIPR	0.5328758136953121	0.4650349564208669	0.6007166709697573	0.5234899328859061	0.5263157894736842
PF13_0125	0.529822879346016	0.4621750930269779	0.5974706656650541	0.5033557046979866	0.5037593984962406
PF3D7_1252300	0.5284856436392996	0.4605872311472453	0.5963840561313539	0.5704697986577181	0.5714285714285714
PF3D7_1237900	0.5282333350153908	0.46071813152806385	0.5957485385027178	0.5100671140939598	0.5112781954887218
PF3D7_1343700_KELCH	0.5222536206287531	0.4542789351917136	0.5902283060657925	0.5100671140939598	0.5112781954887218
MSRP5	0.4627340162486754	0.39466084102803223	0.5308071914693184	0.5033557046979866	0.5037593984962406
