# Supplementary material for: Distinct kinetics of antibodies to 111 Plasmodium falciparum proteins identifies markers of recent malaria exposure
Source: Nat Commun. 2022 Jan 17;13:331. doi: 10.1038/s41467-021-27863-8 (PMC8764098; doi:10.1038/s41467-021-27863-8)
Supplement: Supplementary file 7 — Supplementary Data 4 [file 41467_2021_27863_MOESM7_ESM.xlsx]

## Sheet: Supplementary_Data_4
Parameter	2011PT01_med	2011PT01_low	2011PT01_high	2011PT02_med	2011PT02_low	2011PT02_high	2011PT03_med	2011PT03_low	2011PT03_high	2011PT04_med	2011PT04_low	2011PT04_high	2011PT05_med	2011PT05_low	2011PT05_high	2011PT06_med	2011PT06_low	2011PT06_high	2011PT07_med	2011PT07_low	2011PT07_high	2012PT09_med	2012PT09_low	2012PT09_high	2012PT10_med	2012PT10_low	2012PT10_high	2012PT11_med	2012PT11_low	2012PT11_high	2012PT12_med	2012PT12_low	2012PT12_high	2012PT13_med	2012PT13_low	2012PT13_high	2012PT14_med	2012PT14_low	2012PT14_high	2012PT16_med	2012PT16_low	2012PT16_high	2012PT17_med	2012PT17_low	2012PT17_high	2012PT18_med	2012PT18_low	2012PT18_high	2012PT19_med
AARP_AB_back	8.09302	1.65608	15.09105	24.1062	2.52342	75.370225	27.5556	2.4952	69.9987	13.3649	1.825735	26.045825	23.8943	1.8368175	114.52025	39.4171	2.9578025	186.5165	12.9704	1.6864975	29.3199	27.9026	2.946265	122.814	8.21518	1.346765	14.553025	24.0818	2.08733	141.9575	5.15196	1.115115	8.345405	24.2097	2.24581	96.5405	27.2637	2.8140975	114.31325	13.522	2.1557675	29.935075	23.9874	2.429535	79.059825	8.47091	1.3121775	17.930475	17.8253
AARP_AB_0	0.124834	0.001225435	12.340275	0.527664	0.001431953	65.1631	0	0	0	0	0	0	0	0	0	2.46597	0.001458985	182.96225	0	0	0	0	0	0	0.118409	0.001354053	12.55945	0.539549	0.001443355	122.14925	0.0958658	0.001263583	6.4918725	0.306979	0.001269458	82.30575	0.563278	0.001282175	107.58475	0.229925	0.00140209	24.23615	0.664741	0.001333025	69.24615	0.104761	0.00134905	13.59935	0.202984
AARP_tau_0	-2.16944	-9.4193975	-0.070241925	-5.02563	-9.7568075	-0.60429425	-5.54665	-9.7473875	-0.586445	-5.65796	-9.75452	-0.909804	-5.25889	-9.7220575	-0.5116275	-6.69956	-9.8570875	-1.65706	-5.80092	-9.806385	-1.0692025	-5.46684	-9.74876	-0.47874575	-0.981371	-9.0083725	-0.02356805	-5.04872	-9.7428125	-0.6287025	-4.68713	-9.7325125	-0.3226735	-5.34741	-9.7531275	-0.5770095	-6.0308	-9.7359175	-0.82440625	-5.7673	-9.80585	-0.86872775	-6.39757	-9.896835	-1.4369475	-2.45424	-9.666575	-0.080194425	-4.58373
AARP_beta	30.987	10.9228	89.948925	38.4468	12.57135	137.0015	41.0317	12.9945	124.71175	48.1623	15.966175	154.1625	37.4833	10.20055	162.854	93.1688	19.255975	333.265	31.28	9.42798	105.29975	42.8151	11.1085	146.61925	52.5893	18.5744	161.7465	41.7793	8.7891725	140.664	42.7367	13.3861	146.32625	36.641	11.178325	134.25375	47.2716	13.383875	148.502	49.1575	14.597	153.165	52.5088	15.499325	171.59175	26.8974	7.113415	102.5855	34.0115
AARP_t_short	3.06851	0.3802695	23.804025	3.27523	0.55932125	22.802225	3.72931	0.719943	19.216675	4.71437	0.8311595	18.97865	3.48481	0.513876	20.766425	4.85781	0.9823075	32.780125	2.81922	0.496147	17.242275	3.82391	0.6079815	19.809375	4.13225	0.58216725	33.818425	3.70092	0.69051725	21.9162	3.82376	0.58617875	14.699375	3.02807	0.54014475	19.501775	3.86658	0.65207925	20.63135	3.86476	0.77604225	27.392825	4.56162	1.0304935	33.945325	3.01576	0.38814025	20.170275	3.34133
AARP_t_long	2380.86	244.917	51619.75	2171.55	258.64125	41530.05	2142.27	298.05175	44404.725	2261.78	267.208	53402.175	2097.16	166.69525	44662.875	2242.37	279.3245	44482.325	2230.85	165.45475	34457.575	2049.32	204.31925	44639.85	2281.43	259.49825	40133.5	2276.3	226.28825	43122.5	2372.93	341.60975	54205.575	1992.86	176.77775	56299.325	2309.54	267.89975	51526.525	1883.6	180.58125	50303.65	1865.52	208.899	50712.425	2152.4	248.97325	55908.5	2106.62
AARP_t_IgG	21.0969	11.356025	34.69555	20.3723	11.658325	37.816425	19.9793	11.577225	36.705675	19.9154	11.982025	34.37715	20.2702	11.8933	33.93775	20.5247	11.5782	36.531525	19.5721	11.033	34.873575	19.8202	11.249575	34.905	21.0767	12.49825	38.139425	19.961	10.621175	37.1699	19.4774	11.2794	32.385525	20.2379	12.13125	34.810775	20.4457	11.180625	37.313325	20.4288	11.814925	36.6072	19.8615	11.488225	34.9415	20.1911	11.49255	35.041175	20.149
AARP_rho	0.914114	0.7122545	0.972276	0.918099	0.71379675	0.9799055	0.917939	0.64894275	0.981257	0.933179	0.738589	0.98672075	0.932637	0.652042	0.99228225	0.91432	0.689927	0.9777835	0.936798	0.67201825	0.989555	0.935738	0.68627525	0.99035325	0.887712	0.64374825	0.96481425	0.92796	0.718082	0.98352175	0.92408	0.76053675	0.9785015	0.929059	0.696564	0.98679725	0.928553	0.7145025	0.9811255	0.928955	0.77173525	0.9815155	0.932192	0.76152075	0.98383625	0.929022	0.73591475	0.984744	0.924143
AMA1_AB_back	5850.2	1393.77	15981.5	5346.96	1307.985	17114.35	4493.08	1954.975	5474.8075	4307.77	1592.67	5887.805	2809.44	892.914	3970.0875	5598.84	1409.85	17602.425	3273.8	1112.775	5088.27	4956.06	1431.935	8795.52	3898.73	1267.8825	7979.5025	4895.85	1268.605	20098.825	5033.25	1294.6	16453.3	3493.54	1097.1975	5678.8925	4742.01	1184.4925	18460.825	4588.13	1405.145	8047.7025	5089.56	1279.8025	23321.175	4291.7	1237.545	8702.055	5228.32
AMA1_AB_0	3.77193	0.001652878	13952.025	8.5434	0.001508605	14877.15	0	0	0	0	0	0	0	0	0	18.9875	0.001605363	17579.075	0	0	0	0	0	0	2.13108	0.00153355	3591.6025	33.3716	0.001764388	50373.2	6.67651	0.001527715	15396.55	2.44573	0.001502763	2488.625	24.3865	0.001708965	42704.3	2.92948	0.00151159	4492.35	28.6167	0.00169058	51402.075	2.82847	0.001616488	3596.035	3.28144
AMA1_tau_0	-2.82766	-8.948015	-0.26474475	-4.22817	-9.5647025	-0.81548325	-5.22476	-9.72469	-0.72215975	-7.50267	-9.821945	-2.5562875	-3.43639	-9.6689925	-0.176188	-6.75897	-9.87274	-2.074165	-2.04377	-9.088525	-0.1011845	-3.607	-9.2583525	-0.29289525	-0.537029	-2.7387225	-0.054764475	-6.65932	-9.799555	-1.377475	-4.9276	-9.7217	-0.25057975	-3.11941	-9.169985	-0.21922375	-6.04867	-9.7723825	-1.2556375	-1.96469	-9.2926475	-0.1319305	-5.78843	-9.85678	-0.911249	-2.32362	-9.56158	-0.136862	-4.46745
AMA1_beta	4568.86	1651.045	15559.8	10931.7	4528.4425	31281.775	684.645	213.94925	2520.34	2354.8	806.9195	6582.125	664.729	116.11925	3494.4825	18676	6587.455	63312.7	1620.65	553.41	3540.355	1608.23	618.81225	5264.33	10186.9	3862.5525	29051	20689.7	3251.4125	142664	14079.6	4023.27	66387.65	1329.08	386.72425	5350.845	29814.9	6319.145	150697.75	2691.35	429.31825	12200.8	35571.1	7074.695	262958.5	2821.61	426.75525	19780.25	4672.41
AMA1_t_short	17.8408	2.062235	133.5265	12.7624	4.1678675	33.619725	7.88193	1.48814	47.923475	7.63184	2.17357	31.54365	9.92041	1.2322825	62.59765	11.6812	3.2367	34.923375	12.6573	2.608345	86.1531	16.6853	1.74549	100.51425	11.8957	3.8498575	28.893325	11.07	2.2830375	81.287775	30.3284	4.277545	95.71475	7.97819	1.09424	49.94205	12.1233	1.9530625	85.9968	9.67808	1.023815	45.7306	11.8595	1.8130975	105.97025	9.09414	1.34373	61.248475	9.48501
AMA1_t_long	2412.89	294.56175	85441.925	2447.75	422.25725	75036.45	2363.76	248.37625	53665.375	2013.2	222.00275	68728.225	2209.47	299.015	74173.525	2000.23	268.4035	50278.475	2270.49	216.39525	67044.85	2457.37	284.02325	55654.7	2079.02	205.3055	74079.925	2436.07	236.437	61225.3	1934.26	175.8305	63599.325	2097.95	230.81975	61035.725	2326.4	338.79675	72794.2	2573.94	310.88425	73662.7	2553.78	343.07175	70846.975	2440.19	261.349	71991.65	2330.61
AMA1_t_IgG	22.3459	10.3531	61.97275	18.1029	8.516845	33.848125	18.1259	7.3734575	40.87315	15.7768	6.5684975	31.82285	17.9033	6.706295	47.018975	16.762	6.075195	32.84045	18.5705	8.284415	46.0746	21.7186	10.778575	57.4477	15.542	6.2477	29.8892	18.6522	7.64594	45.50525	20.9294	9.198275	55.3118	17.3518	6.4751875	45.05785	20.027	9.065665	62.72055	18.4265	8.47913	44.672525	20.8833	9.7078925	62.688275	17.7477	6.931775	45.6935	18.1055
AMA1_rho	0.89659	0.61655925	0.97714975	0.943406	0.84795525	0.9843975	0.910639	0.71057475	0.98381125	0.93255	0.7945155	0.98697575	0.920892	0.62498175	0.9904075	0.955761	0.8652065	0.987454	0.917278	0.573947	0.9882685	0.898407	0.49745425	0.98588925	0.967084	0.89212175	0.99155675	0.937725	0.661817	0.9894145	0.950781	0.77941325	0.990568	0.937496	0.71834375	0.9912155	0.910947	0.635801	0.97900325	0.927557	0.7148845	0.98482175	0.90583	0.5907375	0.97680775	0.937106	0.68310375	0.99061725	0.937461
ASP_AB_back	3855.84	1304.9575	6817.2275	2879.75	944.52575	4814.43	4137.45	1274.8225	6217.0325	3907.99	1216.88	6117.5125	2075.72	743.707	2981.9325	4780.37	1329.18	19389.05	2767.34	1004.57625	4269.4475	4301.32	1210.045	17157.475	3064.11	1019.74	4991.6375	4272	1306.8775	13148.75	3476.58	1041.815	6762.105	2735.51	864.094	4652.2475	2779.08	1003.30975	5029.4625	4116.03	1111.8925	6913.185	5938.45	1476.005	11634.05	3801.36	975.08275	9671.125	4170.83
ASP_AB_0	2.10802	0.00136715	3999.435	1.64852	0.001381645	3175.0625	0	0	0	0	0	0	0	0	0	61.8325	0.001607603	27590.225	0	0	0	0	0	0	1.21257	0.001398223	2083.135	5.96655	0.002002583	14055	2.13153	0.001294785	3829.5475	1.62786	0.001498248	2181.545	1.75137	0.001311765	2977.7225	2.46356	0.001338668	3687.7325	12.171	0.00164324	9930.3375	2.97661	0.001475768	5053.125	5.27931
ASP_tau_0	-6.96756	-9.87934	-2.2566775	-2.4962	-9.0650675	-0.47600925	-1.36769	-7.34906	-0.125124	-7.49007	-9.882265	-2.976695	-1.88713	-9.384595	-0.06452755	-7.12516	-9.8838725	-2.2950175	-2.58707	-9.31176	-0.177857	-7.54149	-9.913365	-2.5721975	-0.613294	-3.835875	-0.05761315	-5.35626	-9.7993725	-0.797536	-5.0974	-9.66784	-0.245395	-0.27695	-1.2225975	-0.015470875	-7.99817	-9.92494	-3.265365	-1.73241	-8.5147675	-0.10854175	-6.11287	-9.8255075	-1.1572	-3.58317	-9.7197675	-0.2700805	-5.03155
ASP_beta	4855.73	2126.235	11387.275	6764.64	2967.895	17646.2	3316.76	1286.9425	8464.855	5010.33	2002.0025	12802.35	887.154	128.45875	7286.36	15525.1	4747.0625	49352.45	1200.32	299.49525	3093.625	14561	5428.0525	44694.1	5173.53	2090.2875	11283.35	4219.74	1342.64	15957.925	7986.62	3052.43	21614.275	8573.53	3855.665	28107.475	10918	4798.5575	26931.875	2842.32	642.51275	10296.45	3024.79	953.03025	8182.085	2950.26	761.9855	11685.925	4440.96
ASP_t_short	7.71914	2.88928	21.15415	6.74551	2.77911	17.0361	8.56052	2.81358	26.063125	5.58082	2.035855	15.97865	8.14531	1.547865	38.0002	9.642	3.247965	30.61465	8.29699	1.96168	30.571225	8.55096	2.62784	21.55365	8.38685	2.99405	21.648175	8.91043	2.13493	37.217325	12.0122	4.7277275	28.186125	11.8915	3.7240525	50.743375	7.62676	2.90869	16.72885	8.27072	1.4062075	33.71505	5.78909	1.463825	26.371125	7.7319	1.749265	35.3473	8.43161
ASP_t_long	1270.27	191.51625	34967.7	1108.16	212.92075	24537.175	1342.75	166.5875	26619.425	1247.5	182.4755	30892.05	1362.76	164.14125	28815.35	1431.75	238.3175	34951.925	1364.74	173.342	26363.9	1376.75	132.87975	25887.425	1335.42	183.79625	26959.325	1347.07	144.95625	23969.85	1217.09	138.1945	25246.9	1416.96	171.201	37331.975	1127.12	131.40025	42423.275	1464.02	212.05725	26856.725	1484.08	209.7475	36089.875	1338.68	152.38725	28992.65	1299.55
ASP_t_IgG	16.0393	9.7409575	25.07225	15.576	9.20775	25.083225	17.8561	10.317675	29.282775	16.2661	9.924675	25.800725	17.315	9.8128425	28.6556	17.5289	10.789625	28.250475	17.3499	9.64797	30.646425	16.933	9.9020575	27.36875	16.6219	9.4429575	25.8977	17.215	9.8996025	30.34465	17.0718	10.5354	26.834025	18.0213	10.744275	32.2631	15.2265	8.387405	23.350325	17.6958	10.2079275	29.5909	17.4038	9.806715	28.73075	17.2379	9.6365025	29.065325	17.0154
ASP_rho	0.968046	0.9064035	0.9942205	0.972836	0.92218775	0.991802	0.96449	0.88095875	0.99285025	0.967918	0.90760875	0.9918485	0.967984	0.820539	0.994466	0.949811	0.85004475	0.98588725	0.967083	0.77514925	0.9957585	0.969682	0.87990125	0.9950715	0.968495	0.91385325	0.990858	0.957347	0.78039375	0.991649	0.97256	0.91510375	0.99337925	0.960775	0.8044135	0.99306375	0.98067	0.9433815	0.995314	0.954266	0.83346525	0.9904255	0.947683	0.81244625	0.99099475	0.960985	0.829208	0.99374125	0.959657
CLAG3.2_AB_back	847.916	355.08725	1143.09	1018.84	409.03225	1388.88	1136.5	488.9795	1382.035	825.307	372.89025	985.2765	902.069	324.89325	1369.605	1784.84	523.21725	2997.925	654.137	269.00225	899.546	866.623	377.507	1161.9275	766.99	262.4255	1136.1625	1722.08	439.44075	3705.175	1129.52	436.8865	1630.2475	974.892	335.736	1535.1575	752.84	322.556	1052.3575	1660.97	470.4905	2597.5025	1575.85	497.16775	2229.6075	1513.14	421.3785	3094.83	1161.95
CLAG3.2_AB_0	2.89081	0.001262233	882.991	0.880149	0.00131274	675.084	0	0	0	0	0	0	0	0	0	38.8805	0.002085665	2756.4125	0	0	0	0	0	0	0.798149	0.00119425	411.29425	9.72142	0.001660195	3068.4175	2.64575	0.001367285	927.62025	0.795474	0.001286055	795.873	1.28602	0.001387965	537.927	5.89642	0.001660515	2151.6475	1.62514	0.00151904	1417.61	2.22282	0.001558155	1880.6375	1.41083
CLAG3.2_tau_0	-6.81739	-9.8807725	-2.046085	-3.41932	-9.48711	-0.19239025	-7.27484	-9.8741625	-2.18726	-7.61112	-9.9073225	-2.908545	-4.60416	-9.7404475	-0.56688075	-5.76546	-9.79261	-0.61836425	-2.67853	-9.1429625	-0.14732175	-5.24303	-9.67513	-0.64512775	-0.694872	-3.0916625	-0.054992575	-6.00491	-9.8851175	-0.48275925	-4.83709	-9.7099425	-0.2970775	-3.94208	-9.6021925	-0.328419	-7.16125	-9.868135	-2.89534	-6.23855	-9.83062	-1.307855	-6.37678	-9.8307075	-0.90117475	-5.74016	-9.8705425	-0.75055875	-4.88324
CLAG3.2_beta	313.079	115.975	701.94325	237.051	85.69325	593.3105	234.483	85.700675	571.98725	292.263	124.4165	649.79925	193.368	57.924425	574.91475	395.403	94.2469	1027.6725	200.435	80.12865	458.02075	158.777	46.79835	411.61825	733.441	374.67275	1336.335	412.708	106.27175	1319.9825	290.769	100.845925	761.66075	257.803	86.998525	639.7845	361.647	140.91575	814.169	414.156	117.08625	1215.7575	262.813	84.33455	733.9685	393.164	100.709675	1237.9675	319.612
CLAG3.2_t_short	4.02834	1.4278475	14.097975	3.84615	1.15238	11.3643	3.5835	1.3050325	8.5021675	2.74561	1.0957825	6.7171725	4.08104	1.12192	15.126025	3.99805	1.3905875	11.2939	4.6724	1.31271	18.05505	3.31758	0.9875915	10.139525	6.40605	2.4756925	16.9222	4.74073	1.394655	15.340525	4.06866	1.21981	14.246075	4.2977	1.055285	14.107075	5.03548	1.91082	14.971	5.04783	1.5056825	18.964475	3.37566	1.0507525	12.0682	4.61364	1.3225375	14.963	4.24414
CLAG3.2_t_long	1984.21	216.4665	41806.975	3275.24	510.3945	65501.05	3562.83	552.9835	78313.8	3913.52	641.24175	57413.025	2901.12	334.65225	59569.225	3137.67	481.629	57243.575	3083.18	338.4785	59519.9	2992.76	266.3345	85952.25	3047.72	486.32025	58001.625	3079.53	308.0215	53294.85	2728.01	325.397	55001.15	2988.66	349.76225	62971.4	2439.34	269.0675	47018.2	2687.05	306.1585	53952.925	3209.71	409.61025	46849.1	2748.47	310.18325	55852.05	3089.25
CLAG3.2_t_IgG	19.5174	11.633975	33.474775	19.863	10.899275	33.646925	18.6493	10.379875	31.6602	20.9585	12.270225	38.6281	20.0089	11.0866	33.717075	19.7604	11.532875	33.55465	19.7372	11.76985	32.761825	20.4066	11.4753	33.069775	18.5642	10.963725	29.47325	19.6828	12.008175	33.585475	19.8408	11.55465	33.069025	19.6026	11.430975	34.377825	18.3165	10.84365	30.303025	19.8022	10.94745	34.794575	19.7938	11.25325	33.238225	19.8119	11.619	32.505625	19.8837
CLAG3.2_rho	0.916828	0.7900335	0.9698785	0.899943	0.76505225	0.964903	0.912976	0.75948	0.97611775	0.855558	0.66421375	0.9411905	0.895212	0.666051	0.9751165	0.89783	0.75216925	0.96351925	0.894128	0.6349425	0.97385875	0.892032	0.70350375	0.97114725	0.934401	0.8612535	0.9741205	0.909348	0.73565825	0.97444	0.910739	0.7616435	0.96614425	0.903621	0.71208625	0.97263825	0.934374	0.8494375	0.97645875	0.912598	0.78123	0.96990875	0.904576	0.73702325	0.966024	0.909932	0.7290515	0.973426	0.906792
EBA140_AB_back	7.49811	0.6749475	18.624075	29.5431	1.0404325	119.1175	23.0157	0.80987675	65.2642	32.6355	0.93658725	110.25275	22.7255	0.90414175	101.1675	65.4237	1.6821125	372.342	27.4404	0.92893775	150.86875	25.3597	0.88760675	105.131	28.4554	0.6445125	130.03325	32.4286	0.74796375	261.62075	29.0662	1.19344	153.3455	32.2428	1.0909525	188.31325	24.2767	0.67156775	92.9312	36.8659	1.410265	166.76225	4.72465	0.27960175	10.206675	24.5523	0.940849	148.14825	23.1499
EBA140_AB_0	0.149276	0.001302325	15.26945	0.447909	0.00141332	110.1035	0	0	0	0	0	0	0	0	0	1.82344	0.00145041	364.788	0	0	0	0	0	0	0.424995	0.001304345	116.80425	0.597971	0.001417873	234.56525	0.545263	0.0014121	128.976	0.476286	0.001498448	173.29575	0.496849	0.001431	79.27575	0.793417	0.001433913	146.965	0.0925259	0.001464135	7.8406375	0.422956	0.001398435	130.7305	0.191106
EBA140_tau_0	-5.29621	-9.78805	-0.441883	-5.77088	-9.8370125	-0.8405215	-5.52525	-9.7394625	-0.7104065	-5.90306	-9.79154	-0.60363325	-4.43967	-9.6483125	-0.327987	-5.80151	-9.846435	-0.6275845	-4.80717	-9.709635	-0.4421455	-5.05354	-9.743105	-0.4525975	-4.88887	-9.75543	-0.44494925	-4.92837	-9.7900575	-0.3610665	-4.90494	-9.70686	-0.362482	-4.79847	-9.58157	-0.2745115	-3.89056	-9.6745575	-0.173844	-5.9512	-9.80286	-0.6918495	-5.67639	-9.7482075	-0.94988425	-4.50326	-9.654355	-0.297121	-4.54185
EBA140_beta	74.334	21.93665	277.72875	119.444	36.3662	439.078	61.14	16.5867	252.65775	63.2819	12.51615	241.49625	57.3097	11.46845	270.231	148.78	32.847	564.78775	57.0863	10.239035	275.13325	48.5401	9.84964	188.35625	83.8944	24.00635	301.30775	90.9749	19.691975	393.00275	83.6194	19.647775	306.83375	76.2324	18.682725	287.564	90.5811	19.916625	320.579	109.498	25.202325	489.0955	61.6108	16.159975	208.57575	81.8306	18.108925	393.645	75.1125
EBA140_t_short	5.85552	0.94182425	30.722525	7.50929	1.0835325	40.0274	5.40121	0.82806925	35.93865	4.83017	0.68676875	30.179525	5.56045	0.67063725	48.43305	7.2319	1.095745	52.051075	5.55635	0.56231625	42.5937	4.76911	0.6180205	29.7643	5.84706	0.7863525	45.037875	5.86072	0.76655125	47.167725	5.71051	0.694835	36.156975	5.06829	0.71073075	47.226925	6.47282	0.5905955	61.304575	6.19839	0.70041125	41.507875	5.45084	0.7468505	40.878475	5.49295	0.7597695	55.149175	5.32794
EBA140_t_long	1405.29	148.0805	41720.25	1286.5	154.8805	40204.675	1413.83	160.606	53647.775	1475.47	121.115	38525.675	1468.46	118.603	39100.95	1616.77	140.21975	28865	1397.29	123.401	32510.9	1292.98	126.857	33337.075	1363.34	136.15375	32486.7	1248.29	137.11	37178.5	1467.64	120.021	34825.5	1404.43	139.71075	42154.5	1504.48	125.29075	40868.6	1472.2	138.50175	33950.35	1107.58	72.439625	36271.675	1283.46	109.91725	33788.525	1367.1
EBA140_t_IgG	19.4621	10.679675	37.18265	20.2903	10.562725	37.9076	20.3315	10.791875	36.0007	19.8686	10.6922	35.40725	20.2718	10.75295	36.749575	20.7697	11.653725	41.032575	20.3081	10.87335	37.59415	19.6924	10.29145	35.873675	19.7814	10.804975	36.907675	20.0605	9.9989675	39.11115	19.9841	11.748825	36.9866	19.6703	10.494625	37.41715	20.8053	10.891	38.96745	20.3213	10.82695	39.1631	19.304	9.26692	36.1342	20.6873	11.4406	39.04415	20.3104
EBA140_rho	0.95335	0.794462	0.991456	0.942862	0.7258655	0.99001975	0.927668	0.58248775	0.989992	0.929419	0.66783575	0.99316425	0.928098	0.45189625	0.9940575	0.932891	0.69055675	0.987284	0.92307	0.52870325	0.99551025	0.934708	0.64874825	0.99514475	0.937841	0.7168375	0.98982425	0.938786	0.6443965	0.99131825	0.93598	0.70873625	0.98854	0.934057	0.614937	0.9898295	0.922962	0.66594175	0.98730225	0.937884	0.70731775	0.98996825	0.962579	0.82866425	0.99544475	0.934465	0.68642825	0.9907745	0.938929
EBA175_AB_back	1290.16	286.9595	2269.3825	972.537	214.572	3304.6125	1003.92	316.84175	1367.49	1508.71	373.20225	2035.6175	691.88	217.96275	1200.6425	1037.51	245.28325	4631.0475	607.646	212.821	894.33975	1479.29	260.59925	3694.4425	725.352	193.1755	1359.23	1065.4	221.72875	5571.0725	909.179	232.44675	2642.79	967.57	202.17725	1869.1475	831.891	220.04325	1607.7775	1305.91	264.063	2729.935	1037.75	240.756	4119.5225	1020.02	249.21375	3034.9125	1068.43
EBA175_AB_0	3.82694	0.001376093	1780.1775	2.18958	0.001337623	1951.8675	0	0	0	0	0	0	0	0	0	23.3528	0.001674493	42145.375	0	0	0	0	0	0	0.922695	0.001488028	651.94975	8.04994	0.001400698	12667.975	2.00396	0.001355488	1769.265	1.62682	0.00150337	1136.745	2.01495	0.001689113	977.83775	4.66612	0.001718488	2359.4075	15.9434	0.001628595	44218.4	1.79964	0.00147727	2372.675	2.2475
EBA175_tau_0	-3.04596	-9.360075	-0.23441625	-0.41718	-1.6977575	-0.06759325	-3.5122	-9.442795	-0.1906735	-6.89492	-9.8981575	-1.53718	-3.98044	-9.5526575	-0.2052855	-5.60519	-9.8267625	-0.90747325	-3.56012	-9.6934675	-0.22808025	-5.29835	-9.604935	-0.602552	-0.223368	-1.3271425	-0.01657925	-5.27081	-9.724225	-0.4904375	-5.05912	-9.68862	-0.1560845	-4.47988	-9.6827825	-0.41229525	-6.80473	-9.831165	-1.8764	-3.67326	-9.56192	-0.2993815	-5.98931	-9.7559825	-0.945297	-4.1832	-9.6237175	-0.24271975	-4.02759
EBA175_beta	578.729	117.2765	1839.7625	9869.59	4058.9	28838.15	247.285	79.427425	702.8375	431.295	82.6317	1437.0775	219.51	38.3474	1100.7125	50784.1	9851.72	291424.75	184.652	40.514175	550.91075	612.117	161.998	1867.8425	4026.35	1597.23	8909.5975	3334.46	317.43025	20505	7195.85	2304.69	29083.225	347.224	55.035175	1234.4875	2011.8	733.42925	5848.14	750.452	73.276475	4608.2275	65769.3	13346.175	217200.75	839.937	94.83465	7448.9925	731.169
EBA175_t_short	8.19487	1.80399	33.50255	10.3723	4.0058325	25.9557	8.9766	1.9525975	36.46495	6.14429	1.7233275	23.5424	9.23432	1.79573	36.395925	9.52361	1.71368	46.963225	8.77283	1.60783	33.304875	11.4542	2.1590325	45.179	8.32101	2.943335	17.691775	8.60397	1.99148	38.946675	13.0033	4.29625	33.9411	7.98095	1.6613	37.26635	8.16308	2.27159	21.67215	8.41179	1.45687	43.02485	9.2754	1.823545	45.2071	8.6464	1.3877325	39.438375	8.93579
EBA175_t_long	1554.97	230.81275	26680.95	1027.89	160.037	24034.325	1379.34	191.657	26506.05	1582.43	204.6275	33758.1	1310.77	180.4595	32266.95	1535	276.138	32371.125	1402.87	184.65725	23731.225	1289.38	176.36325	26369.625	1488.01	237.4555	27585.475	1372.84	152.2675	29457.25	1178.3	124.8505	21839.675	1253.69	175.586	29461.175	1218.38	165.37775	27336.65	1427.95	239.37025	29012.8	1637.08	276.50225	31768.95	1377.64	175.80175	24306.275	1423.23
EBA175_t_IgG	19.1494	10.62375	37.90465	18.2322	10.8544	31.101375	19.1951	11.155275	34.98035	18.2946	9.66201	32.560125	18.9597	10.323975	32.204675	20.2485	11.483025	40.627575	18.5809	10.870975	34.806725	19.58	11.53695	36.237625	16.1263	9.0424175	25.89325	19.0016	10.64535	35.8587	18.6758	10.942075	30.934	18.5231	10.01477	32.70685	17.0927	8.1165075	27.9011	19.0656	10.070075	34.124375	19.9163	11.71145	35.986825	19.1255	10.02954	35.37645	18.9813
EBA175_rho	0.916784	0.67791525	0.98512575	0.976598	0.90577425	0.99343125	0.919554	0.6582455	0.989001	0.928026	0.7176895	0.98994625	0.930096	0.58253	0.99379575	0.893151	0.3882615	0.9804175	0.933661	0.63154675	0.99407925	0.918642	0.574688	0.99020775	0.980896	0.9375465	0.9957485	0.945472	0.5796645	0.993872	0.981034	0.92778625	0.996198	0.950361	0.56378275	0.9933665	0.971445	0.8997835	0.99503925	0.92632	0.62266725	0.990944	0.893078	0.4937375	0.9775095	0.94768	0.6039825	0.9947085	0.944681
EBA181_AB_back	596.444	197.32625	1121.8675	424.612	178.524	743.9675	357.354	177.05825	430.48525	489.531	219.473	609.8665	526.045	217.9645	851.85325	595.04	213.091	1576.5225	374.979	180.93425	520.0345	478.795	196.0285	647.746	499.649	214.13875	763.741	593.919	191.5405	1790.8925	527.984	198.0945	883.163	541.745	205.831	957.52025	402.925	168.5085	542.71925	701.621	212.6945	1620.34	607.329	204.52275	1848.225	617.574	193.32425	1622.77	603.352
EBA181_AB_0	1.4433	0.00163569	781.9285	0.739886	0.001370883	340.902	0	0	0	0	0	0	0	0	0	1.85084	0.001414855	2255.7125	0	0	0	0	0	0	0.622019	0.001409513	403.3205	226.46	0.002150768	11521.225	0.882554	0.001441795	574.2495	1.20734	0.001475605	505.01725	0.926172	0.001511835	432.2635	4.18429	0.001401785	1417.865	410.185	0.002085163	5938.495	3.03455	0.001575248	1502.77	1.40694
EBA181_tau_0	-4.1277	-9.655665	-0.5842075	-1.50445	-8.35626	-0.25629325	-6.44181	-9.8552975	-1.04083675	-6.52698	-9.860495	-1.2029675	-5.18677	-9.668465	-0.4096355	-3.96606	-9.5810725	-0.893031	-4.31053	-9.72569	-0.4272075	-4.90978	-9.73901	-0.280365	-1.67669	-8.77835	-0.1557045	-5.94996	-9.8030425	-0.73285225	-4.7656	-9.7397925	-0.27320425	-5.08158	-9.687695	-0.4460545	-5.93005	-9.7368625	-1.20859	-4.49486	-9.50653	-0.4635985	-6.65624	-9.7843575	-1.7829925	-4.91296	-9.7173125	-0.5267025	-4.41452
EBA181_beta	337.102	100.83425	1000.66375	825.455	283.27825	2097.35	80.0537	31.56835	184.2535	114.028	42.645875	284.16325	104.932	25.634275	305.38525	2455.55	1076.29	6652.29	83.2546	30.183325	227.57525	83.6465	30.0086	219.65525	338.792	93.353875	898.7745	1831.86	98.292525	7110.11	361.342	115.99025	1208.86	136.211	26.397125	553.3615	253.321	65.9717	767.0455	400.521	44.604475	1436.9625	1819.21	303.35575	5149.275	415.642	60.988325	2295	325.885
EBA181_t_short	7.18791	1.806615	25.924125	5.62525	2.41513	14.524775	4.55688	1.118375	17.7282	4.05807	1.0309125	18.06905	6.58084	1.3154275	31.9325	8.10413	2.9255225	24.878575	6.52885	1.2515775	33.773425	5.81895	0.98276975	28.698475	6.60549	1.6384025	25.128525	7.75253	1.86862	36.9913	7.44602	2.3958275	23.943525	4.98466	0.954943	28.372025	6.65096	1.384135	26.176625	6.33905	1.1763425	34.262425	6.16267	1.84344	30.8593	6.14632	1.2265475	33.042025	6.16673
EBA181_t_long	2213.19	259.57225	38943.85	2031.37	227.4705	49054.35	2004.09	296.75525	44413.825	2260.51	345.819	41175.225	2176.95	277.461	43261.325	1993.99	282.139	49487.175	2238.38	255.90375	41106.4	2085.67	264.6845	48622.35	2347.77	344.34575	38304.95	2134.79	267.3645	46423.9	2181.34	284.71325	53201.4	2069.42	258.1305	32685.025	1899.34	243.335	41230.525	2134.32	357.767	34422.65	2265.31	438.55275	46805.525	2038.41	278.86775	47975.8	2038.84
EBA181_t_IgG	19.0705	10.264225	33.382975	15.5178	7.891415	26.2463	18.519	9.65697	33.2576	20.6171	11.497475	39.098275	19.0934	10.19585	37.137875	19.187	11.55575	34.004575	19.1995	10.309475	34.9791	19.7479	10.737475	37.2442	18.808	10.4826	32.469175	19.3779	10.4631	38.26755	18.4472	10.57505	32.37135	18.6257	10.226725	34.70755	18.4789	9.4542875	32.661325	19.4772	10.10285	36.11815	19.6257	10.604325	33.9892	19.7908	10.970975	37.472625	19.5762
EBA181_rho	0.944096	0.838414	0.983463	0.965856	0.9080305	0.99041	0.886847	0.71394425	0.9703855	0.844361	0.57111425	0.94162175	0.887194	0.56662675	0.98090625	0.942427	0.85853475	0.9800515	0.887528	0.597561	0.98196225	0.872583	0.6028695	0.97846275	0.941476	0.8463035	0.9812095	0.937065	0.735886	0.98557725	0.95183	0.85517025	0.9872395	0.93909	0.80682775	0.98571925	0.953814	0.8645195	0.987575	0.935006	0.78089875	0.9829555	0.929145	0.79722975	0.98059375	0.938772	0.77770225	0.98608075	0.941151
ETRAMP10.2_AB_back	485.713	186.51775	645.38675	808.275	274.98525	1124.635	1135.42	356.7845	1649.5775	629.867	243.508	825.43525	1037.35	293.333	1920.3475	1496.52	332.211	2792.225	702.113	238.50675	1135.8325	507.563	207.38925	696.662	894.672	273.2265	1581.2825	1224.11	290.5205	4472.315	1121.73	297.77825	2889.78	882.947	270.44875	1651.85	607.61	233.82975	844.78725	1116.69	346.2975	1850.2975	1333.56	362.89275	2384.815	1246.66	306.65775	2929.035	899.803
ETRAMP10.2_AB_0	0.858567	0.001489168	434.786	0.984886	0.001682023	657.1245	0	0	0	0	0	0	0	0	0	23.7805	0.001399705	2628.845	0	0	0	0	0	0	1.32094	0.001410673	1096.885	26.5471	0.001996218	5004.6275	5.58805	0.001473938	2722.4	0.999716	0.001467	1056.4575	1.21662	0.001377208	512.28925	3.7987	0.001565373	1478.895	5.2951	0.001553073	1764.6425	4.25493	0.001589343	2338.485	1.22147
ETRAMP10.2_tau_0	-5.35606	-9.686135	-0.82511875	-4.2155	-9.594875	-0.3012365	-6.78884	-9.8368575	-1.5386475	-6.32366	-9.81749	-1.2920825	-5.44988	-9.8845875	-0.45178125	-6.30257	-9.829415	-0.982263	-5.01329	-9.6586875	-0.5039195	-2.59069	-9.48344	-0.087882025	-2.13549	-9.2302475	-0.2943155	-5.88976	-9.7508375	-0.54489975	-4.54382	-9.7271625	-0.18473325	-4.57568	-9.70634	-0.46988025	-4.70347	-9.749255	-0.46558225	-5.51668	-9.7136925	-1.148465	-4.88708	-9.817515	-0.29487675	-5.38514	-9.7856525	-0.4678725	-4.87594
ETRAMP10.2_beta	286.02	72.71935	912.4325	307.106	87.422075	979.7435	420.86	150.68125	1164.225	334.941	119.11275	836.3165	343.92	86.4527	1059.015	628.45	113.623	2228.4375	239.257	66.238875	748.603	260.031	88.1813	739.2335	878.471	295.4855	2451.905	845.133	118.84925	3171.75	1280.42	369.17825	3727.1225	407.251	110.159	1383.0525	270.217	65.30205	885.11025	574.309	125.5115	1926.065	474.569	94.34015	1586.6575	566.149	105.888	2687.0225	407.508
ETRAMP10.2_t_short	1.92441	0.412109	12.3426	2.43563	0.5330935	12.7616	3.53384	0.9433705	11.825625	1.64052	0.400078	5.7847375	2.67276	0.51660075	14.538275	2.29379	0.50690625	8.0930325	1.94282	0.375703	10.747225	2.27822	0.2831485	15.434475	4.88029	1.2262525	15.3326	3.12842	0.59276775	19.94875	5.898	1.67934	19.23375	2.38307	0.33475975	12.5345	2.16097	0.3765235	10.478525	2.67436	0.48851175	15.849975	2.00766	0.39859275	10.792675	2.71226	0.391772	15.958475	2.21985
ETRAMP10.2_t_long	1739.21	197.184	86229.725	2377.66	287.39025	59407.9	2259.19	236.82125	66896.275	3040.2	613.54325	69800.325	2328.2	222.71275	61007.5	2427.75	375.18575	63472.75	2138.52	284.0925	54589.55	2254.09	238.70725	58581.15	2352.38	290.062	67482.725	2445.11	290.04725	58398.05	2248.93	225.13675	48633.625	2324.93	266.645	51909	2314.47	322.20925	62374.7	2185.6	224.7205	62271.625	2597.21	384.43225	68015.725	2131.41	244.06925	66071.9	2457.31
ETRAMP10.2_t_IgG	20.2847	11.7844	35.96605	19.7514	11.297875	34.22945	19.4566	10.4975	33.5878	21.4204	12.151325	43.0493	20.6444	11.2664	38.136525	20.2349	11.106275	37.063475	20.2561	11.0591	37.109275	20.9711	11.515375	37.353725	19.23	10.37	32.073925	20.0555	11.93565	37.2966	20.4197	12.471475	36.0014	20.4644	11.479175	35.613525	19.6413	10.895175	32.5002	20.4561	11.3508	33.7934	20.4573	12.0824	37.040825	20.4022	11.637675	36.793375	20.394
ETRAMP10.2_rho	0.931104	0.79399475	0.981043	0.932333	0.800346	0.97998375	0.924495	0.78993375	0.98015025	0.87356	0.63381025	0.954436	0.906551	0.62553475	0.983485	0.924412	0.77736275	0.97998175	0.908149	0.644957	0.9862645	0.881869	0.63435125	0.97115425	0.947499	0.85682925	0.984731	0.930084	0.7487105	0.98271125	0.936791	0.8148655	0.9830365	0.925613	0.76827925	0.98354175	0.940127	0.82269675	0.9813275	0.93435	0.786568	0.982562	0.914209	0.69712025	0.97749	0.93122	0.7352915	0.98533375	0.932727
GAMA_AB_back	1646.91	499.18425	2831.035	2083.7	518.0105	3920.4425	2083.27	731.97125	3244.03	2791.38	742.3585	5856.9225	1743.68	559.17675	2675.915	3663.09	751.976	12526.9	1991.34	560.0905	3630.45	2759.5	629.22525	16159.25	3084.64	829.616	6468.6475	2698.18	666.90375	11401.2	3576.55	731.93725	9292.825	2174.56	513.811	4565.075	1544.88	487.79	2671.755	2767.91	761.7505	4196.4375	5187.09	877.6765	16637.05	2302.54	587.79725	6330.735	2775.18
GAMA_AB_0	1.24074	0.00140007	1562.6725	1.33291	0.00149953	2276.06	0	0	0	0	0	0	0	0	0	12.7543	0.001665658	12584.65	0	0	0	0	0	0	2.39582	0.00135846	3522.9825	3.34147	0.001629228	16843.475	5.19392	0.00168626	8005.775	1.70018	0.001421178	1912.9525	1.55548	0.00138293	1631.83	1.8961	0.001445783	2221.12	276.823	0.00199021	17247.675	1.74723	0.001273423	3490.795	16.0572
GAMA_tau_0	-7.55929	-9.8909875	-3.2329	-0.570545	-1.72356	-0.18424975	-0.222435	-0.71134775	-0.019003125	-8.01102	-9.8732325	-3.376745	-2.28977	-9.4158625	-0.0594698	-5.40631	-9.8258575	-1.419815	-0.4097	-1.3640725	-0.031767125	-6.96467	-9.828125	-1.88198	-0.255407	-0.895473	-0.022816525	-5.08753	-9.77082	-0.78202875	-4.94636	-9.7486675	-0.22783925	-0.254868	-0.88608575	-0.02313	-7.84825	-9.8725475	-3.889555	-0.719365	-7.547715	-0.0666644	-4.22047	-9.45603	-0.6047715	-1.66665	-9.28509	-0.16166625	-6.65332
GAMA_beta	14178.3	7469.465	37419.15	12626.4	6060.63	28292.625	6806.28	4200.4725	13303.75	15616.7	6831.73	46106.6	635.399	25.001125	9659.25	16809.2	7135.045	43181.9	5083.09	2735.36	10209.1	25074.9	7276.77	102967	14418.8	7018.81	33085.5	6416.76	2247.035	21561.775	12724.1	4237.275	38183.1	11467.1	5030.9625	39243.675	13989	7410.18	34415.8	3370.99	625.56775	13096.975	6118.26	2045.5275	17740.65	3735.86	950.99375	17565.25	13908.6
GAMA_t_short	9.34826	3.965345	18.4627	5.28186	2.3454825	12.367125	11.2727	4.83202	21.391625	4.19801	1.6354125	10.86855	8.54779	1.860405	36.998775	8.83368	3.09122	21.1601	10.1864	2.663055	38.898475	8.54366	2.1578975	30.74545	9.9492	3.41924	19.7538	8.60416	1.9884575	34.327025	7.85387	3.13778	19.365025	12.1477	3.642405	44.692075	6.65402	2.757995	14.381475	8.03047	1.7225625	28.74685	7.45501	1.5532225	31.3515	8.13765	1.6975275	40.7125	9.91528
GAMA_t_long	290.809	62.636925	2038.12	402.636	127.733	2223.805	477.837	101.522	2708.155	342.301	115.02475	2975.125	458.463	88.32075	2977.5925	528.102	168.92	2954.35	441.848	98.771525	3573.91	465.159	107.5055	2552.3075	604.92	183.58625	3249.95	479.809	85.16165	2722.4975	539.7	160.23675	3218.49	453.361	81.282775	3287.905	338.314	86.666575	2979.005	480.91	116.7795	3151.2575	672.782	163.01325	4681.115	455.473	92.52175	3477.6575	461.549
GAMA_t_IgG	15.464	8.815735	22.96655	14.3259	7.6943875	21.4662	16.7813	9.76054	26.061725	15.0954	8.3002575	24.760575	17.0204	9.87673	29.734725	17.082	9.8804325	28.00215	17.2298	9.4002125	30.06375	17.0018	9.2766525	30.263775	16.7906	9.0353025	24.9915	16.9462	9.4906425	30.49545	16.416	9.05896	27.704225	17.5565	9.9154475	31.743225	12.9459	7.0409275	19.34615	16.7416	9.3124875	28.54985	18.2205	10.31685	33.521525	16.8403	9.593675	28.6415	16.6665
GAMA_rho	0.987076	0.956044	0.996887	0.981167	0.95295375	0.99458425	0.981664	0.95089675	0.99515025	0.97743	0.92543725	0.9935505	0.974133	0.837837	0.99634	0.965515	0.90031975	0.99032275	0.973748	0.8249905	0.99673975	0.970514	0.8155875	0.99450775	0.975246	0.929626	0.991747	0.97405	0.8774805	0.9943085	0.971077	0.912551	0.99289625	0.972218	0.881081	0.995162	0.98847	0.96852825	0.9968525	0.973347	0.90340225	0.993992	0.956786	0.8435875	0.99201375	0.973881	0.8842805	0.994127	0.972803
H101_AB_back	1259.92	341.87825	1878.2875	1080.94	367.36275	1725.2525	1613.05	621.93425	1941.5975	1142.11	348.29975	1874.855	895.749	287.8815	1303.15	1467.84	332.5075	4131.45	1140.69	364.321	1756.235	1331.35	499.852	1791.1825	970.798	350.67	1505.4875	1588.37	422.18125	4533.34	1242.55	369.7375	2252.4775	993.071	307.52725	1681.7025	2014.02	479.894	4264.8375	1825.56	461.1185	3200.5975	1518.34	474.95625	2243.125	1436.88	361.17775	3360.195	1456.59
H101_AB_0	1.75078	0.001708325	1280.295	1.03231	0.001298898	639.36475	0	0	0	0	0	0	0	0	0	2.74681	0.00144828	4269.0075	0	0	0	0	0	0	1.1362	0.001320658	560.9645	4.35901	0.001469898	3766.3375	3.88096	0.001745613	1775.33	1.01013	0.001379998	701.88275	9.78229	0.00150191	3662.7	3.32425	0.001547993	2409.07	4.30878	0.001501488	1808.435	2.61947	0.001525185	2149.2325	3.35313
H101_tau_0	-6.69568	-9.8612	-2.064845	-6.86415	-9.8397675	-2.37697	-4.34957	-9.567675	-0.30335325	-8.25183	-9.9007375	-4.36331	-3.45053	-9.5615575	-0.19095875	-7.09182	-9.833945	-2.7152	-3.9015	-9.66399	-0.4112655	-4.92701	-9.6049325	-0.399906	-0.545937	-2.15401	-0.03443905	-5.44238	-9.81037	-0.62137625	-4.93192	-9.738265	-0.20976025	-2.50598	-9.0434475	-0.15652125	-4.57294	-9.68089	-0.71860625	-3.67596	-9.648535	-0.32164275	-6.49374	-9.8505925	-1.5538575	-4.90001	-9.7441025	-0.4746895	-5.1367
H101_beta	771.081	308.48125	2025.265	1166.39	604.54675	2460.265	268.549	66.15645	929.49025	2093.24	947.03525	4713.035	228.913	34.005975	1073.1375	6269.61	3362.22	12214.825	304.87	81.9779	962.6095	225.347	47.433575	798.86225	1265.53	607.86325	2414.9925	917.586	214.804	3315.9075	823.309	258.12525	2752.6675	486.294	145.351	1455.405	1040.67	227.023	3400.27	727.384	170.41025	2632.3125	557.648	143.58125	1906.1075	779.095	239.9905	2796.905	871.954
H101_t_short	4.87554	1.557385	16.87655	5.18054	1.9969725	12.01795	3.97527	0.9499035	14.97415	3.79886	1.645945	8.27918	4.52255	0.85813275	22.92865	7.31954	3.2569575	18.545825	5.38163	0.950674	26.4238	3.54763	0.820941	18.562925	6.64382	2.12471	18.08265	5.09258	0.92476625	26.099	5.91575	1.4749725	40.21355	4.53053	0.707875	23.233	4.75617	0.94677125	19.543225	4.31869	0.74071825	24.3446	3.03176	0.73239225	12.8162	4.91122	1.00045625	22.8813	5.28944
H101_t_long	1329.51	241.18925	33920.25	1405.71	259.52225	30090.4	1573	271.06125	31036.75	1214.32	209.277	27742.425	1398.46	145.628	23781.15	927.683	157.5675	26576.175	1395.58	160.67575	32550.4	1543.83	236.4365	44004.95	1622.23	289.345	33512.95	1443.87	178.73025	26591.25	1145.17	171.94875	26137.6	1402.29	186.56275	34172.2	1355.09	288.39525	25367.525	1556.67	234.653	34988.6	1379.65	255.76525	27875.4	1321.64	174.00875	34636.525	1347.8
H101_t_IgG	18.0509	9.81317	31.2221	16.0205	9.4007825	26.777475	18.4615	10.346125	35.18925	14.2609	6.6639775	25.6376	18.4954	9.5213275	36.9339	17.5078	9.9965775	30.713675	18.9947	9.77506	37.03345	18.9841	9.19378	35.402225	17.3066	10.27075	28.6606	18.4847	10.44585	34.29985	20.0406	11.4831	40.54885	18.9077	9.8713375	35.76795	19.4697	11.007125	36.314075	19.3204	10.856675	37.13435	18.3879	9.4930625	32.816475	18.6047	9.516355	36.1469	19.0628
H101_rho	0.953186	0.8632545	0.9871285	0.965854	0.91025275	0.9912465	0.925977	0.733977	0.985628	0.965501	0.91020975	0.99068675	0.943038	0.70233175	0.99045425	0.956124	0.8879145	0.9863415	0.937581	0.64503775	0.99034975	0.925559	0.695613	0.98908475	0.963579	0.89619775	0.9882685	0.945084	0.74241975	0.98810925	0.935867	0.78454	0.98565525	0.938884	0.753364	0.987284	0.927998	0.77302125	0.98769125	0.929392	0.74109825	0.98636725	0.942214	0.81687875	0.9872755	0.943969	0.76362975	0.98824175	0.944645
MSP1_AB_back	1505.41	573.9885	3349.405	1351.16	476.11525	3528.705	1262.93	541.69775	2303.6725	1471.42	581.54075	3790.29	1157.65	489.38025	1742.8925	1358.93	524.344	3879	1337.1	481.68375	3721.755	1682.93	589.27575	3465.34	1355.8	499.0405	2756.165	1402.76	514.7045	3732.09	1410.66	556.10425	3438.975	1261.11	495.97875	2138.905	1310.83	476.16675	3638.2275	1360.56	503.27025	3864.1625	1386.04	562.68225	3659.8575	1313.89	528.85975	2547.715	1372.47
MSP1_AB_0	3.0351	0.00169989	2784.0775	1.39614	0.00166008	4480.3825	0	0	0	0	0	0	0	0	0	13.4225	0.00160471	33612.025	0	0	0	0	0	0	2.01237	0.00138139	1775.6525	9.53826	0.00154461	45013.975	7.1183	0.001626588	21604.025	1.14597	0.001476643	1192.02	8.59868	0.002027118	39687.725	2.64482	0.001414255	5439.945	6.40236	0.001375065	9083.8525	2.73912	0.001407878	1934.8625	15.7911
MSP1_tau_0	-6.6165	-9.74415	-1.8486725	-6.65123	-9.92025	-1.3953375	-3.4368	-9.4555875	-0.1756015	-7.39301	-9.848065	-2.430555	-4.02908	-9.68888	-0.21833875	-6.48378	-9.8035225	-1.1895825	-0.775727	-5.0410675	-0.09398985	-5.70566	-9.7757175	-0.52648875	-2.00523	-9.069485	-0.15674025	-6.22557	-9.76462	-0.787201	-5.21232	-9.792895	-0.284864	-3.28473	-9.50538	-0.16446975	-6.11675	-9.768005	-0.94990475	-2.06388	-9.034305	-0.14865075	-6.60042	-9.88073	-1.7310375	-3.11392	-9.5738725	-0.11433275	-5.98058
MSP1_beta	2162.16	848.01525	7608.3075	25516.3	8200.52	149110	355.643	176.57075	976.871	14085	4820.8075	81316.7	253.554	20.778925	2569.5025	23022.2	5585.465	131796.75	9674.32	2886.785	41976.025	401.854	78.42365	1727.045	1293.62	394.92775	3694.0975	35378.9	4430	780477	24776.6	4657.995	168665	498.633	108.00325	2098.9525	81760.3	13950.8	396794.25	4154.52	901.368	32132.425	11608.4	4075.485	53579.75	655.44	62.162375	9269.295	20830.9
MSP1_t_short	8.48497	1.720525	27.55965	17.8414	4.71257	46.701125	11.5701	1.2406375	158.05275	16.6412	3.5629625	49.33115	12.1371	1.6776575	82.6814	11.9588	1.70964	93.706475	14.3331	2.3305025	106.5055	12.2938	1.32484	96.1387	9.0574	1.01029975	123.114	13.9317	2.26178	82.9139	21.6777	2.748605	108.7235	11.4932	1.29796	86.6275	13.3044	1.7384175	126.3835	13.1096	1.2643975	193.28775	15.2276	1.9028075	59.763725	10.2646	1.33557	83.205075	12.4932
MSP1_t_long	1922.17	226.56025	35418.9	1420.46	145.23875	30567.225	2184.26	336.009	39986.1	1760.29	181.8725	45273.65	1967.52	191.713	41551.175	1835.58	257.13625	52087.375	2003.75	216.531	45241.15	1995.42	187.4895	55132.3	2235.78	331.84225	38115.425	1770.48	225.0475	38224.25	1761	164.25925	44052.375	1957.36	179.47275	43250.625	2000.85	244.293	40847.225	1917.47	243.23075	33341.2	1591.41	192.14125	37542.65	1996.58	211.13175	32559.525	1842.36
MSP1_t_IgG	17.5298	7.101885	36.00605	20.4783	9.0091	41.121725	23.8915	12.3237	66.81835	21.0303	9.5352325	43.7515	19.4376	7.639365	50.721275	20.0734	8.561525	50.39715	20.5502	8.3063	52.06885	19.8027	7.9194775	52.15845	21.3742	10.2588	57.6542	19.3646	8.8456225	45.351375	22.2159	9.3190075	59.541175	20.0812	8.1152625	57.573075	21.1602	9.1385775	58.373275	22.3066	10.294225	70.903175	19.7674	8.3901725	51.2138	19.6721	7.9047425	46.780625	19.2629
MSP1_rho	0.968604	0.8521645	0.997494	0.98984	0.93040925	0.998651	0.190382	8.22E-07	0.88858525	0.990443	0.9496295	0.99998725	0.893987	0.000466454	0.999975	0.902282	0.4775105	0.99042625	0.822959	0.0013335	0.9999915	0.866963	0.003774243	0.999981	0.743145	0.157569	0.95979825	0.941728	0.3760915	0.99842675	0.951079	0.500272	0.99622125	0.941799	0.38821525	0.9972235	0.891689	0.24647775	0.98924125	0.806653	0.16513625	0.988	0.958453	0.8202595	0.994056	0.949568	0.388099	0.9977225	0.942719
MSP10_AB_back	4045.15	887.5975	17234.225	4283.73	733.5675	15835.925	2929.55	994.872	4331.135	4375.63	769.9375	13554.725	1941.97	693.24625	2877.3875	4093.23	797.8975	20906.375	2931.06	644.36825	5700.5575	3987.12	892.09475	17990.7	3713.49	830.589	8496.4225	3772.1	805.28825	17008.125	4317.26	892.18175	12689.525	2426.6	726.902	4743.55	3982.18	917.0705	10457.075	3445.52	980.19725	6619.37	3881.57	806.21425	16759.75	3107.99	790.1875	7454.865	3752.74
MSP10_AB_0	13.7183	0.001516558	32076.2	8.65896	0.00139273	14970.125	0	0	0	0	0	0	0	0	0	15.9052	0.0017779	48131.275	0	0	0	0	0	0	5.70764	0.001834875	5436.9625	11.4919	0.001412105	45530.825	3.78337	0.001250948	10360.05	1.49493	0.001503858	2118.6975	4.74789	0.00135748	7729.3525	1.62999	0.001434815	2977.615	26.2362	0.0018321	48996.525	1.75384	0.001543033	3045.15	11.2734
MSP10_tau_0	-6.30082	-9.788415	-1.61428	-6.0291	-9.7669525	-1.77956	-0.499976	-1.4377275	-0.051048775	-6.82518	-9.8557	-2.0519575	-1.352	-9.073445	-0.0375361	-5.93787	-9.824385	-1.489835	-0.845744	-2.5473175	-0.072355475	-6.58488	-9.8381675	-1.63372	-1.20754	-3.6833225	-0.36591575	-6.52027	-9.8729075	-1.86609	-5.16803	-9.7456275	-0.34299675	-0.627189	-2.04458	-0.0622434	-7.34678	-9.847	-2.72152	-0.522403	-3.782835	-0.043841825	-5.80172	-9.781735	-1.1394575	-0.653113	-6.625835	-0.063299825	-6.71678
MSP10_beta	24126.5	8702.085	67607.775	14056.2	5900.215	38956.775	3783.98	2518.1075	5946.345	19495	7660.6025	71133.625	989.224	105.561	13823.2	23624.1	9497.99	55420.5	4309.15	2212.365	7849.535	26653.5	8315.9375	284686	12137.6	6034.695	30018.75	21609.9	5803.63	93825.625	12137.1	4743.74	37513	4105.21	2254.945	9994.5825	15997	7280.9875	48394.825	6554.65	1448.8925	24353.525	31500.3	10165.85	151648.5	7323.65	1111.4325	36021.1	21851.6
MSP10_t_short	15.3853	3.728635	62.916475	11.3853	3.9536325	30.948125	13.7001	7.2571125	23.071125	13.0501	4.4705375	33.7589	12.0716	2.80351	56.976225	11.2304	2.6146975	55.722425	12.7031	3.414515	46.7789	15.4469	3.8928725	63.615825	10.787	3.6659225	22.846925	12.5257	3.5765125	46.012475	9.99323	4.0396325	22.74435	9.77161	2.3192675	48.2441	8.23698	2.8651825	17.842	10.5761	2.5050875	31.1782	12.3433	3.0887825	56.671775	10.7068	2.71862	51.80175	12.1738
MSP10_t_long	694.599	180.807	8051.73	686.717	202.08775	8074.57	955.978	192.79	11520.025	703.779	157.52625	10101.25	807.492	138.04625	8332.4675	968.448	285.81875	9133.02	814.714	133.15925	9331.04	769.786	163.301	10829.975	677.773	164.3085	7567.675	811.598	146.673	11552.9	856.045	172.516	9362.1675	797.883	140.8835	7131.695	748.462	186.87825	9058.0775	944.146	275.09075	13509.475	1068.45	236.79025	8883.45	759.163	149.7085	7687.48	793.536
MSP10_t_IgG	20.6502	12.22245	36.2752	20.0648	12.04975	32.81905	19.0148	12.13655	28.7827	20.3025	11.740875	36.425725	19.634	11.808025	35.664625	20.7118	12.64575	35.662325	19.9991	11.41325	33.006225	21.1153	12.65315	35.9769	19.0582	11.29085	28.9309	20.1813	11.7842	33.627525	18.672	11.5605	30.2314	19.7005	11.260275	30.633375	17.9944	10.903825	28.717825	19.3352	12.035625	30.280075	20.6587	12.832925	36.315975	19.689	11.744275	33.27375	19.9979
MSP10_rho	0.922668	0.694362	0.9839905	0.944191	0.83084175	0.9883855	0.975821	0.94221725	0.9945935	0.971577	0.9110555	0.99277125	0.970929	0.8494765	0.996122	0.834016	0.3400675	0.9615995	0.97204	0.822852	0.9960905	0.96635	0.757011	0.99482075	0.975296	0.9247525	0.9943525	0.943819	0.53969825	0.9949945	0.96209	0.86979925	0.99342325	0.947116	0.542994	0.996129	0.976382	0.92199	0.99474475	0.953939	0.77102475	0.99052575	0.862881	0.3238	0.97257525	0.945117	0.54256825	0.99616975	0.936371
MSP11_AB_back	4496.31	623.265	9863.2125	1784.33	366.4535	3887.195	1822.72	454.18425	2875.0825	1761.76	338.71925	3719.7075	1022.71	264.6335	1765.9025	2971.74	350.6675	16628.5	2238.25	358.41075	7464.6225	2333.56	361.362	6116.285	1912.98	360.99725	4070.68	2738.15	359.5365	14872.45	2045	409.3795	4336.0625	1420.82	274.06575	3024.9375	1652.5	359.10225	4492.425	2044.77	424.443	3690.1425	1992.17	371.66925	6021.17	1988.13	361.05	6929.1	2357.19
MSP11_AB_0	10.3786	0.00163038	8310.1625	2.1152	0.001803813	2495.7125	0	0	0	0	0	0	0	0	0	13.983	0.001783885	18530.3	0	0	0	0	0	0	1.18325	0.001457403	1929.31	10.9585	0.001740488	15670.95	2.97202	0.001593005	2900.565	1.6218	0.001565375	1581.3075	2.10808	0.001524703	2969.625	1.45767	0.001482788	2079.6525	2.17097	0.001473888	3376.585	4.51962	0.001638423	4234.43	4.61156
MSP11_tau_0	-5.42479	-9.7395	-1.0106975	-6.87411	-9.87681	-2.2848675	-1.85123	-8.7149125	-0.180399	-8.34534	-9.9062875	-4.139435	-1.76714	-8.97735	-0.076174175	-6.38369	-9.8950075	-1.56556	-1.08236	-7.28329	-0.13182525	-7.78565	-9.8983225	-3.041075	-0.796648	-3.8890275	-0.071404025	-5.56699	-9.7197775	-0.942921	-4.66376	-9.85472	-0.25001725	-0.625457	-2.4342375	-0.045829725	-7.99936	-9.9195425	-3.4352925	-2.04235	-9.1336625	-0.22942475	-7.55505	-9.894415	-3.0145175	-3.2972	-9.3788125	-0.189647	-5.2792
MSP11_beta	2744.62	816.19675	7227.7625	6286.4	3116.585	13272.475	1349.11	530.32975	3484.9675	6915.17	2879.555	16236.875	770.061	124.78725	5585.745	15390.2	5505.895	38672.075	7404.4	2588.945	23476.55	3165.98	1092.0875	7794.895	4094.47	1587.405	8374.3975	4805.01	1390.44	16032.85	3964.15	1573.48	10625	3430.35	1462.81	8305.2325	10198	4384.62	24175.925	2253.2	571.7155	7861.5025	10489.1	5115.4875	25512	2572.61	738.0915	10360.425	4078.67
MSP11_t_short	5.96609	1.8811475	18.598575	6.09629	2.7641875	13.0842	6.92398	2.6343	20.2737	6.67883	3.018495	15.661525	7.71749	1.98547	26.5354	9.68536	3.84605	26.327525	9.96247	3.3625725	35.28495	6.26598	2.460345	16.308625	8.99799	2.91461	22.5926	7.98839	2.487885	26.8257	8.30789	3.2052575	21.747925	9.32401	3.1786775	32.3901	9.09922	3.382305	19.85265	7.22453	1.903595	22.509775	9.98842	3.9285025	25.67145	7.4117	2.2832575	25.6178	8.13832
MSP11_t_long	1100.2	204.65725	22208.1	809.018	165.90175	13400.175	1102.62	198.30725	24436.975	823.629	143.97725	18457.35	1026.71	132.02725	18196.4	1017.85	212.41275	20346.525	931.259	112.3255	14472.35	984.414	136.41675	16178.85	988.905	191.80975	20620.175	988.455	161.586	15575.9	899.396	152.721	18468.175	980.014	153.266	18050.85	687.525	129.90925	20155.8	995.07	173.61525	20878.15	835.631	147.987	21294.975	1019.89	126.895	20022.175	996.375
MSP11_t_IgG	17.0176	9.63936	31.26835	13.7063	7.73066	22.5889	16.7112	9.5487875	29.558775	14.6316	7.611295	24.521525	16.8392	9.7208325	32.819975	17.8473	10.247675	32.1268	17.3525	9.4581025	33.9877	14.9815	7.6778675	25.509975	16.8928	9.7420625	28.642425	17.1593	9.795085	29.759575	16.2319	9.1798675	28.794725	16.8639	9.4973725	31.032975	15.1416	8.390215	23.949225	16.6307	9.131275	30.3231	15.8019	8.9325825	27.2062	17.4302	8.84952	31.9519	16.8785
MSP11_rho	0.94406	0.816683	0.98434775	0.967651	0.92385525	0.989216	0.946506	0.8256185	0.989417	0.970257	0.91926775	0.991882	0.949375	0.73157325	0.99216475	0.947952	0.85673525	0.982158	0.945787	0.66937175	0.99299825	0.960485	0.85808125	0.993373	0.956962	0.89357225	0.9844025	0.953974	0.82558875	0.988069	0.959277	0.887741	0.987063	0.952426	0.8379975	0.988106	0.973197	0.928368	0.99133675	0.953992	0.85865225	0.98752325	0.968992	0.920576	0.989905	0.955665	0.82751775	0.988132	0.954347
MSP1Block17_AB_back	10501	2208.7425	17728	3873.73	1241.08	6528.51	8829.79	1676.5225	37765.525	5838.06	1518.605	9284.8625	3568.57	1171.0525	5692.3125	9480.3	1926.6975	44424.325	5296.62	1369.805	9520.3375	7975.37	1733.95	38919.35	4649.24	1481.4725	8324.89	7645.3	1728.5625	29441.375	8304.74	1914.505	15459.125	4828.74	1265.5475	8915.9225	4197.5	1312.6625	7479.605	7945.51	1664.3925	19713.45	13296.7	1978.245	26441.35	5925.49	1292.225	16010.95	8055.04
MSP1Block17_AB_0	10.1484	0.001509173	14624.15	1.09214	0.001485395	2615.2125	0	0	0	0	0	0	0	0	0	95.4355	0.002443498	50540.35	0	0	0	0	0	0	2.15454	0.00163232	2898.5975	12.1806	0.001659365	24763.25	6.78774	0.00180058	8628.5925	2.65466	0.001638433	3687.4625	2.39288	0.001477485	3613.09	9.09143	0.001666828	14487.95	43.6425	0.001729888	23165.55	5.82077	0.00129837	9455.8525	9.70363
MSP1Block17_tau_0	-3.73097	-9.234455	-0.554504	-2.09883	-6.6901375	-0.7391335	-3.78923	-9.4710925	-0.639934	-7.94811	-9.9219575	-3.8027925	-1.28786	-8.98872	-0.08001305	-5.51905	-9.80275	-1.05576	-1.8565	-6.853385	-0.22467225	-6.8185	-9.8667275	-1.8841675	-0.664197	-1.984355	-0.11601225	-5.557	-9.7994025	-1.0336275	-5.3455	-9.7458075	-0.2311425	-0.465871	-1.511705	-0.03919925	-8.14055	-9.92621	-4.0909675	-1.7953	-8.5120975	-0.161725	-5.77777	-9.8816775	-0.8184255	-3.74808	-9.49017	-0.37827425	-5.93102
MSP1Block17_beta	3824.06	1437.065	10172.825	9495.1	4187.395	21915.85	14714.2	5385.54	58640.225	8448.86	3991.695	18598.775	2244.12	330.449	14239.675	16175.3	3856.06	60623.525	3237.39	1397.4175	6931.1675	16819	6555.6275	53415.975	9037.72	4610.0225	16822.65	7055.13	2234.6725	21483.725	6614.77	2641.8	18288.575	9428.8	4951.64	27830.525	13223.2	6614.32	28124.75	6807.05	1965.855	23257.55	3717.23	991.72075	12730.975	4235.82	1147.19	15892.25	6991.41
MSP1Block17_t_short	8.28402	1.8364425	28.30185	7.98104	3.3226075	18.608525	10.0222	1.9412975	134.47625	4.8641	1.9120075	12.6134	8.73263	1.081855	42.915925	10.3337	1.963605	106.9595	9.74528	2.328295	51.563625	13.5839	3.5701375	58.6458	8.78279	3.2314625	20.044225	9.3083	2.17504	42.329875	9.18057	3.1949575	22.3695	13.1668	4.206325	51.97405	6.68036	2.698345	12.988725	8.34479	1.325615	43.4497	5.16928	1.0854725	27.277425	8.26646	1.55572	45.13955	10.3984
MSP1Block17_t_long	2269.93	364.6945	34851.725	1445.43	143.53525	28662.075	2368.3	425.33975	50910.075	1302.26	177.901	32432.125	1924.52	211.967	28934.95	2309.48	353.73525	41895.125	1956.21	198.985	32684.325	1881.93	204.6045	54015.8	1696.33	210.73675	39425.375	1708.89	183.029	33067.225	2056.34	290.15725	27840.65	1976.57	212.45375	37992.75	1791.69	243.59775	35580.075	2170.73	357.17325	37959.175	2137.56	384.5955	47368.7	1852.61	224.35975	31609.6	1809.71
MSP1Block17_t_IgG	19.3072	10.912475	33.5433	16.8639	9.761525	25.95015	20.5867	11.6782	41.20005	17.2963	9.1074125	28.8404	18.003	9.7016925	32.84135	20.1139	11.383975	41.7203	18.35	10.498475	33.4861	19.4193	11.3818	37.5295	16.1244	8.5100925	25.238025	18.6344	10.27815	33.3276	17.903	10.0917	28.973625	18.8065	10.415475	35.21485	13.8684	7.8343725	21.181625	19.5273	10.942825	39.0375	18.2417	10.527875	32.622475	18.4839	10.46295	33.07005	18.0364
MSP1Block17_rho	0.925119	0.75596475	0.983186	0.978196	0.93331575	0.9944245	0.830887	0.3055275	0.9616345	0.960757	0.88784825	0.98969175	0.953936	0.71388	0.99357625	0.876204	0.5194325	0.97747675	0.953894	0.631196	0.99359075	0.937995	0.6055295	0.99327375	0.974463	0.9248195	0.994806	0.947589	0.7373395	0.992302	0.956776	0.8477565	0.9927985	0.948216	0.6759985	0.99134325	0.983253	0.94939625	0.996286	0.890761	0.594041	0.974539	0.916985	0.67501225	0.987975	0.951529	0.71320725	0.99325125	0.947873
MSP1Block23D7full_AB_back	1383.14	371.8385	2033.51	1348.97	285.2635	5084.03	1501.2	592.749	1831.965	1213.48	293.8405	4172.0525	431.908	170.3875	590.54325	1229.4	274.82425	5564.2675	807.169	244.88325	1454.75	1011.2	343.48825	1462.44	1002.74	242.1055	1697.525	1413.03	332.41475	4752.0425	761.539	216.26875	1431.6625	541.3	209.7575	791.66925	730.8	238.9615	1283.705	960.819	295.77825	1511.7975	1155.56	346.28675	1727.52	1303.26	320.39375	3569.3275	1184.85
MSP1Block23D7full_AB_0	5.35754	0.001847755	1629.3525	4.43543	0.001589723	5161.965	0	0	0	0	0	0	0	0	0	13.3619	0.001771403	17164.175	0	0	0	0	0	0	1.45383	0.001372733	990.04575	6.38602	0.001555778	5186.4825	0.773087	0.001494955	858.66525	0.601248	0.001416248	430.06375	1.05383	0.001442533	900.30425	2.74545	0.001605333	1047.035	3.92073	0.001794828	1488.155	2.27767	0.001432768	2936.0575	373.363
MSP1Block23D7full_tau_0	-5.11193	-9.71502	-0.39087425	-2.84154	-8.91135	-0.31559025	-4.95057	-9.63575	-0.34372175	-7.97698	-9.9071775	-3.6175275	-3.04437	-9.6738775	-0.13331875	-5.96595	-9.6475925	-1.4895025	-1.08609	-6.3845825	-0.0892349	-4.82762	-9.6933825	-0.48766275	-2.04182	-8.693145	-0.14907525	-5.21373	-9.77928	-0.55780225	-4.82688	-9.691985	-0.30507175	-1.2815	-7.3968975	-0.05364345	-7.32023	-9.9284175	-2.731575	-3.20438	-9.531825	-0.19471875	-6.64755	-9.78916	-1.5072075	-4.86998	-9.614555	-0.36572425	-6.58609
MSP1Block23D7full_beta	225.886	29.63465	935.9975	2398.13	898.273	6359.72	189.686	37.2684	768.9565	6006.04	2620.83	16125.25	98.3617	8.114295	1212.4325	9317.93	4100.51	29742.625	986.829	347.5795	2221.645	149.631	25.464425	755.15325	631.702	177.679	1637.55	931.844	63.3599	5956.075	968.582	361.124	2561.6575	365.692	121.45825	987.8295	814.395	299.2295	2135.925	261.41	35.8447	1054.525	316.303	39.022475	1055.5725	565.929	49.780225	3182.235	12789.5
MSP1Block23D7full_t_short	9.84021	1.66469	45.039175	15.3903	2.1568125	145.634	8.87739	1.58145	53.05945	10.3486	3.3180875	31.72725	10.7932	1.750865	55.064025	24.0613	5.69443	75.07315	13.2741	3.025415	64.6137	10.426	1.4037225	47.922475	10.4353	2.9092675	30.363375	11.9665	2.2974075	70.295875	16.3621	6.047245	36.3673	13.1965	2.9706975	62.2637	11.417	2.8981825	30.31645	11.2994	1.52377	68.466725	8.60971	1.76613	39.05965	11.7658	2.0555275	60.29375	12.8038
MSP1Block23D7full_t_long	2560.2	306.25925	59422.975	2319.71	292.8535	51707.1	2636.33	320.88925	53615.8	2123.55	194.6135	50932.975	2515.11	194.032	58662.65	2255.65	254.988	49193	2318.37	273.35575	53013.45	2237.09	242.74125	57071.35	2375.91	311.05125	42329.7	2315.7	224.106	47848.425	2315.99	161.636	54000.975	2246.37	238.75325	65582.425	2042.11	177.96625	63873.375	2415.68	292.30225	60749.45	2344.87	317.229	46606.8	2185.08	259.802	52013.425	2329.09
MSP1Block23D7full_t_IgG	21.2612	11.947025	35.390725	23.2393	13.755225	42.167725	21.6014	12.214875	38.10525	20.7251	12.120175	33.739525	20.8196	11.836375	36.403325	22.1721	12.65565	36.41195	21.1933	12.222025	34.1293	21.0584	12.685625	34.67985	20.1734	11.6566	33.780675	21.2548	11.72265	36.0958	20.126	12.00755	31.1195	21.0962	12.381625	36.49835	19.9323	11.428525	32.378375	21.4999	11.751225	36.48995	20.5122	11.84465	33.686125	21.074	12.584775	36.860625	20.9743
MSP1Block23D7full_rho	0.91281	0.7464515	0.97738625	0.860142	0.6091465	0.9578325	0.933191	0.66919875	0.99108275	0.961975	0.888515	0.989873	0.946526	0.69439775	0.9931565	0.930111	0.78716175	0.9784495	0.948927	0.62534575	0.9943495	0.942639	0.62458025	0.99328225	0.930107	0.792577	0.97948175	0.9204	0.667427	0.98128775	0.954067	0.8719755	0.98890125	0.920057	0.69368525	0.98554625	0.952039	0.85685225	0.9869995	0.911854	0.69148925	0.97818775	0.930959	0.76785425	0.981718	0.924316	0.70667475	0.98207925	0.92113
MSP1Block23D7repeat_AB_back	6827.07	1054.24	12086.875	3057.3	717.823	4999.2075	5489.58	1229.375	7181.0875	6219.67	1054.5125	10640.175	2237.89	568.715	3556.705	7284.06	1079.5975	31886.475	3394.25	564.2175	6184.8975	5568.63	1346.5175	7494.14	3266.51	823.965	6617.205	5962.54	981.7495	14570.7	2946.7	766.37575	5426.8	2418.65	513.02525	4400.77	3293.3	649.0205	7256.4175	3175.67	775.9635	5252.155	5541.9	1244.74	8269.67	4190.52	755.64375	8902.1175	5714.54
MSP1Block23D7repeat_AB_0	8.38425	0.001799785	10405.525	1.39149	0.00143158	2774.74	0	0	0	0	0	0	0	0	0	5488.71	0.0024095	33624.675	0	0	0	0	0	0	2.75269	0.001496308	2722.2475	5.87396	0.001417755	11163.3	2.42989	0.001420675	2423.7625	2.19622	0.001438223	2010.755	2.16365	0.00137904	3210.4825	2.35481	0.001557865	3162.195	10.8366	0.00156317	6573.5025	3.41256	0.00138988	5317.585	5.13465
MSP1Block23D7repeat_tau_0	-3.95664	-9.4682575	-0.4373	-6.37029	-9.80981	-2.1873625	-5.85532	-9.73953	-1.18653	-7.62957	-9.90099	-3.0463725	-3.47492	-9.6165675	-0.2192355	-7.12821	-9.857785	-1.81319	-1.39887	-5.60831	-0.14182075	-6.24107	-9.7510225	-0.77524075	-1.58602	-5.9560925	-0.195877	-5.97189	-9.79	-0.626212	-4.71873	-9.8130775	-0.2311815	-1.60329	-5.760555	-0.133385	-8.19033	-9.9133725	-4.3531375	-1.99733	-8.433795	-0.11324625	-7.69707	-9.8666275	-2.6571275	-4.827	-9.717435	-0.60856225	-5.38289
MSP1Block23D7repeat_beta	1691.84	570.03125	4557.465	1640.88	857.798	3626.7075	1772.49	671.9185	5015.8125	3883.91	1404.7675	10373.325	716.739	146.19225	3155.0675	6894.27	1615.0125	20186.475	2737.49	1307.9725	5511.8425	955.391	150.82925	3196.015	2745.48	1219.7225	5012.485	2205.28	524.31775	5959.65	1803.96	783.002	4664.5725	1488.48	750.82425	3289.18	4860.67	2657.115	9248.8425	1546.13	502.819	4674.13	1713.48	533.322	4810.4825	1612.79	413.8385	4680.295	2147.09
MSP1Block23D7repeat_t_short	6.95876	1.3546025	31.624875	6.8211	2.4991475	15.93425	4.15182	1.412695	12.7881	5.97387	2.0198275	30.990375	5.43683	0.99421	24.415325	14.7415	3.381425	63.122775	8.45625	2.45287	38.405325	4.45283	1.12693	19.09015	9.8139	3.34157	27.06945	6.48318	1.2630625	34.968125	7.98783	3.25021	20.41465	7.72977	1.9034625	32.620325	7.40895	3.0323275	15.745875	5.26212	0.78012525	28.401075	4.42012	1.65205	17.17485	6.1467	1.28945	28.2073	5.96119
MSP1Block23D7repeat_t_long	4356.48	480.3525	88294.125	4412.76	495.03025	74255.3	4563.07	656.6875	85864.175	3385.16	248.687	86605.7	4391.93	341.24775	61818.9	3920.65	397.51225	103589.75	4517.98	447.32375	72074.125	4389.7	455.61725	72742.55	4212.93	405.0495	67236.95	4388.21	533.615	113948	4336.82	506.08175	125043.25	4693.92	481.49375	103501.25	4387.79	514.41225	100325.1	4505.52	730.7245	87234.125	4316.87	638.93775	112754.5	4587.22	394.963	97329.625	4526.93
MSP1Block23D7repeat_t_IgG	20.6856	11.5806	38.2999	18.3492	10.827825	29.153025	19.2726	10.584875	34.10745	21.2754	11.87555	38.964325	19.1726	10.4934	34.260775	21.6258	12.00535	42.40745	19.9874	11.33085	36.212675	19.0694	10.324525	33.670575	19.2664	10.77965	32.013775	19.2855	10.4931	35.6812	18.4216	10.46825	30.775525	19.9572	11.744925	36.589425	16.2227	8.95677	25.2727	20.2012	11.428675	36.9616	18.3508	9.4912975	32.1392	18.9403	10.67165	34.027575	19.4552
MSP1Block23D7repeat_rho	0.893004	0.7225665	0.972973	0.944608	0.860777	0.9853985	0.935137	0.8144735	0.9806395	0.93245	0.81288375	0.97656575	0.945952	0.77688475	0.991278	0.916077	0.74760325	0.9801545	0.943438	0.76541425	0.9895695	0.942139	0.81344975	0.9892925	0.939433	0.859201	0.9819595	0.921976	0.72509025	0.9821685	0.941933	0.8479005	0.98347075	0.918633	0.69495	0.980781	0.958655	0.90958125	0.98706875	0.886354	0.689683	0.96258375	0.92742	0.806052	0.979813	0.923009	0.7224865	0.98114	0.924531
MSP1Block2K1flank_AB_back	2415.83	125.61425	7306.0375	1410.79	121.474	6349.09	2396.57	188.55725	4045.41	867.206	111.86075	3153.05	959.466	114.39175	2761.795	1364.92	97.669075	7814.5075	1152.57	127.6745	3554.3525	1819.66	155.27175	4029.0925	1161.05	124.0685	4109.795	1479.52	102.19475	8705.97	974.542	99.31225	3518.155	942.125	102.3356	3349.4125	1109.02	90.85385	4986.155	1349.54	113.70575	4014.985	1873.67	162.5305	5228.6125	1498.7	104.44025	9663.8475	1599.79
MSP1Block2K1flank_AB_0	8.67885	0.00156624	6363.24	10.8326	0.001554098	6082.79	0	0	0	0	0	0	0	0	0	3.92578	0.001454885	7186.2225	0	0	0	0	0	0	3.06052	0.001621658	3055.115	11.7226	0.001497615	8824.915	1.33443	0.001421453	1855.515	1.16725	0.00134286	2098.375	2.2495	0.001806913	3105.7375	2.73702	0.001656015	2866.945	11.5718	0.00157147	4828.19	5.76989	0.00153855	8745.7125	16402.3
MSP1Block2K1flank_tau_0	-5.21889	-9.76179	-0.8374225	-4.08759	-9.3881475	-0.71913175	-6.17796	-9.8069125	-1.541635	-8.62778	-9.9453425	-4.7587825	-4.62641	-9.5775	-0.318602	-7.20415	-9.8960875	-2.5219875	-4.42249	-9.6401325	-0.79846025	-4.66137	-9.6848075	-0.604223	-1.49487	-6.396085	-0.1896625	-5.60241	-9.6866125	-0.73195675	-5.22238	-9.6725	-0.299363	-1.83533	-7.047735	-0.21768125	-8.04486	-9.8877475	-3.9569275	-3.14104	-9.4791125	-0.36703375	-7.27015	-9.855785	-2.43381	-5.91773	-9.7780775	-0.93738825	-6.67107
MSP1Block2K1flank_beta	1504.06	335.10625	4220.345	2395.28	978.1785	6319.4625	1123.98	346.16775	3176.4825	6014.8	3113.8775	13439.625	802.976	182.51825	3271.2925	4448.55	2248.185	9350.135	922.528	307.48025	2780.4225	913.094	244.16075	3014.675	2563.85	1056.8875	5481.2075	2246.74	568.43075	7157.3875	1892.37	803.80625	4892.615	1723.37	718.44875	5374.5475	4299.49	2085.455	9651.85	1412.37	399.03375	4389.6975	1929.95	619.37225	5333.125	2242.81	665.8235	7530.76	6369.79
MSP1Block2K1flank_t_short	3.71953	0.7991695	20.195775	11.2748	2.0018075	109.0885	3.68305	1.0807275	17.61005	14.9741	4.9197725	37.02545	5.56039	0.9283835	36.937175	8.53364	3.19597	23.4289	6.61104	1.204195	51.836575	5.01699	0.747919	42.64435	7.59168	1.924315	25.8326	6.40421	1.108175	45.894775	9.43876	3.155925	26.398575	8.47612	1.2408325	54.20905	6.99188	2.5627425	18.998525	4.69178	0.6285965	37.742125	4.12654	1.2963475	21.240025	6.61958	0.8364155	53.559875	7.81787
MSP1Block2K1flank_t_long	2563.55	408.3465	40552.15	2050.04	225.094	37813.825	2974.67	405.81975	42336.5	1835.68	127.792	46115.975	2592.07	267.9735	54840.775	2435.84	402.4285	45699.2	2580.59	295.08425	52693.6	2498.02	284.5555	52777.6	2772.95	396.60725	38250.525	2663.14	241.653	52359.025	2490.41	286.6355	42511.9	2430.18	277.84125	47768.125	2404.35	299.956	37621.3	2671.88	415.7545	43864.65	2756.79	397.34425	43641.525	2539.24	255.84575	40513.7	2535.51
MSP1Block2K1flank_t_IgG	21.3123	13.058075	37.009525	23.0171	12.691475	39.915075	21.9145	12.036525	39.008	21.4094	11.893025	36.09305	21.1741	12.174125	38.84375	19.9328	11.978175	33.4999	21.3285	12.44835	38.903725	22.5543	13.48	41.069775	20.4494	12.047975	35.253125	21.4704	11.8892	35.62065	20.4782	11.99475	32.05845	21.5042	12.6879	36.2235	18.7634	10.587325	30.124775	22.0021	12.391575	36.730625	20.1105	11.83905	33.588275	20.972	11.680075	36.0349	21.0072
MSP1Block2K1flank_rho	0.910352	0.78307125	0.97212075	0.892603	0.73754025	0.9657205	0.921782	0.7888075	0.976505	0.973728	0.9191165	0.992777	0.944935	0.773027	0.990677	0.934512	0.857529	0.97511325	0.943785	0.74578575	0.98997225	0.920176	0.69782225	0.98271775	0.919877	0.81521	0.97215125	0.920148	0.73490625	0.97447925	0.934556	0.840917	0.976524	0.915308	0.72290525	0.97453775	0.950409	0.89113125	0.9810105	0.919156	0.7898185	0.9707785	0.924914	0.81513725	0.97287	0.922776	0.7561815	0.977137	0.918497
MSP1Block2MAD20full_AB_back	1118.21	68.29145	4245.9525	598.701	47.314075	1888.545	1476.13	112.0965	3282.145	563.016	54.021625	1626.0725	493.727	55.7925	1682.795	1144.74	89.853575	4870.8175	710.903	70.77635	2334.955	1149.24	72.231175	3258.065	662.472	40.559925	2561.7525	969.95	57.9358	5821.035	318.222	35.08655	1128.6325	503.21	46.09635	2108.325	1023.9	75.007775	5360.67	608.509	44.2673	2237.5875	983.402	54.3974	2694.785	809.381	50.1163	4232.1675	1025.07
MSP1Block2MAD20full_AB_0	4.0195	0.00158521	3133.08	1.23734	0.001443955	1166.7125	0	0	0	0	0	0	0	0	0	13.2983	0.001798208	4337.755	0	0	0	0	0	0	1.54953	0.00144319	1513.64	8.3679	0.001481048	5754.6225	0.747712	0.00148669	525.349	1.6791	0.001690353	1232.63	8.78559	0.00149454	5416.555	2.01949	0.001454213	1444.3975	3.37505	0.00158269	1998.415	5.38413	0.001448293	3509.2275	9.73816
MSP1Block2MAD20full_tau_0	-5.28126	-9.80279	-0.87826725	-4.74728	-9.6833025	-1.43109	-5.06409	-9.62794	-0.98376775	-7.71627	-9.9069675	-3.2258575	-4.31477	-9.6088375	-0.54855725	-3.86014	-9.5980075	-0.520176	-4.70465	-9.63901	-0.71182075	-5.96581	-9.753965	-0.97836275	-1.43922	-4.6212775	-0.18126075	-6.24979	-9.7833825	-0.99380225	-4.75685	-9.6837775	-0.23918775	-1.68739	-6.25492	-0.23768475	-7.99088	-9.9022125	-3.7476075	-2.66322	-9.42864	-0.34427775	-7.72166	-9.8926975	-3.125575	-5.44212	-9.6703175	-0.77575375	-5.94982
MSP1Block2MAD20full_beta	1262.19	446.82825	2934.6025	1126.27	579.5725	2224.59	992.628	413.22225	1980.56	1267.93	638.099	2502.4875	615.3	222.707	1832.9075	1485.66	591.23325	3292.7075	763.896	300.50075	1663.145	784.746	243.89675	1834.51	1852.77	949.28325	3546.455	1667.86	603.7655	4125.8275	1210.19	626.38725	2544.1525	1253.83	560.03075	2795.4475	2662.46	1058.025	5262.995	1133.8	437.141	2526.4375	1239.64	511.93275	2759.9475	1415.3	562.01525	3443.505	1589.71
MSP1Block2MAD20full_t_short	2.94808	1.034945	8.90445	4.42948	1.88779	10.33385	4.35501	1.63386	11.07295	4.67723	1.8480075	11.3502	3.81623	0.976918	13.7772	3.77547	1.38953	10.2342	4.10144	1.0723825	13.639425	3.22785	1.0784375	10.48605	5.75547	2.3660225	15.0129	4.10527	1.21442	14.8386	7.71033	3.3348525	16.6426	4.45439	1.239995	16.726875	5.78479	2.1834875	14.266825	3.00627	0.70393	13.404875	2.82111	1.1118175	8.3012175	3.83681	1.11981	14.825925	4.10552
MSP1Block2MAD20full_t_long	2184.82	413.12075	42611.275	1769.17	295.18225	39054.225	2756.49	419.678	34916.825	896.354	153.805	22115.975	1907.15	235.5805	31207.975	2166.43	358.6775	32063	1974.71	232.83775	31213.225	2032.82	243.5575	27484.725	1957.15	383.35525	35375.95	1972.48	227.57575	38564.95	2007.99	301.13275	45403.425	1942.63	209.40425	37192.825	1598.85	237.944	25984.125	2018.34	346.4515	36602.05	2894.65	496.4985	35482.375	1802.33	171.48375	31277.875	1917.23
MSP1Block2MAD20full_t_IgG	19.6689	11.449875	33.8934	18.3833	11.290225	28.375675	19.3726	11.804175	32.6102	19.1463	11.699675	33.183775	19.151	11.42675	33.900225	19.7883	12.698425	33.846575	19.6621	11.60585	34.884975	20.0459	12.19805	33.6536	18.5459	11.472875	30.790475	19.3705	12.52585	32.42745	17.9077	11.5139	27.903925	19.9643	11.853975	33.6609	19.084	12.23655	30.679875	20.1085	12.3033	33.712575	18.8127	11.05385	30.405525	19.3097	11.29995	33.13985	19.2821
MSP1Block2MAD20full_rho	0.904166	0.78235475	0.96093575	0.928075	0.83601975	0.97099325	0.903541	0.76682025	0.96900475	0.927181	0.811714	0.9739645	0.905298	0.69164625	0.98394475	0.904585	0.7800815	0.9612165	0.904997	0.6932185	0.97654325	0.894807	0.7234625	0.97192875	0.927556	0.8450885	0.969042	0.915287	0.7775515	0.97223625	0.950974	0.894727	0.981353	0.911894	0.749698	0.9681285	0.927421	0.8503985	0.97034275	0.90098	0.78805975	0.9615035	0.922034	0.83407125	0.96713125	0.913004	0.77230825	0.97131625	0.913019
MSP1Block2MAD20repeat_AB_back	1975.76	440.31	3391.3225	1033	259.19325	2365.185	1901.34	553.04875	2343.0525	1107.33	374.22025	1486.935	687.569	247.68825	1120.0825	2218.2	389.3525	6186.3025	1152.01	314.39075	1958.225	2292.49	442.67725	3825.23	1147.22	319.4635	2246.8575	1634.4	302.60825	5314.68	1004.91	299.71075	1923.1625	874.638	195.71925	1600.7475	1051	244.53225	2344.4325	1297.53	306.4935	2273.245	1473.36	353.18325	2712.425	1499.96	272.573	3692.8475	1614.75
MSP1Block2MAD20repeat_AB_0	5.07693	0.001472205	2664.5325	0.927616	0.00142649	989.66925	0	0	0	0	0	0	0	0	0	187.854	0.001733065	6049.54	0	0	0	0	0	0	1.00928	0.001475098	1120.8575	4.9229	0.001682945	4468.38	0.70992	0.001399293	943.57875	1.33112	0.001666525	792.6575	0.887179	0.001432718	1159.965	2.24458	0.001306048	1521.5825	2.98119	0.001419048	2221.94	3.13449	0.001569905	2555.4975	4.94379
MSP1Block2MAD20repeat_tau_0	-6.04787	-9.74017	-1.02113	-3.58875	-9.50213	-0.861728	-5.19684	-9.8173775	-0.71623125	-6.94177	-9.846375	-2.23322	-3.357	-9.7857325	-0.1592685	-5.78603	-9.8081725	-0.76364125	-4.68307	-9.6227125	-0.30445175	-5.54842	-9.747585	-0.680781	-1.16877	-4.5223725	-0.09882545	-5.33487	-9.737315	-0.65693125	-4.9904	-9.8042725	-0.26254525	-1.40823	-5.34928	-0.11626575	-7.68902	-9.90409	-3.0574975	-3.61284	-9.447085	-0.37044325	-7.62052	-9.910575	-3.2505225	-4.78917	-9.603315	-0.480353	-5.5524
MSP1Block2MAD20repeat_beta	555.042	110.6245	2068.7825	1703.7	754.75625	4156.4675	412.419	120.412	1191.9775	686.015	241.71475	1775.2025	247.161	41.5335	1591.1425	1189.77	220.44575	4203.285	322.618	70.264075	983.04125	566.947	98.89995	1998.9775	1257.8	509.53125	2468.3525	1098.82	205.91625	4234.225	746.701	284.71825	2305.23	696.045	291.16325	1682.1425	2087.29	986.241	4713.82	623.427	120.446	2013.5475	1208.96	453.51175	3358.115	840.093	180.69	3021.04	1176.86
MSP1Block2MAD20repeat_t_short	3.52245	0.880609	16.652825	6.28932	2.51831	14.01425	4.08747	1.151755	13.291225	4.15916	1.18083	13.05345	5.34905	0.97407625	24.83325	3.60796	1.008446	11.736825	5.31377	1.02130375	30.63595	6.28308	1.261265	20.992075	8.02963	2.57524	23.621175	6.00791	1.2698075	27.56505	7.56608	2.542455	20.443	7.15919	1.838395	30.553275	7.53217	2.3757775	18.0762	5.14813	1.0786325	32.699775	4.61907	1.4612725	16.473525	5.63856	1.03264525	26.529275	5.82863
MSP1Block2MAD20repeat_t_long	4383.05	643.59525	92960.575	3921.82	493.8865	96515	4504.18	485.48575	97392.875	3853.7	383.686	101237	3936.7	430.32475	67589.4	4420.86	658.182	89560.975	3847.49	431.271	89482.35	3946.75	485.375	120111	4493.61	421.61075	69068.95	4186.93	394.119	70830.525	3823.73	352.90925	64641.8	4332.66	468.18	94675.95	3437.14	263.25325	91914.7	3771.73	461.59275	95177.1	4612.25	533.6425	87944.375	4052.38	432.39625	79671.6	4019.46
MSP1Block2MAD20repeat_t_IgG	18.7146	10.87235	30.5531	16.4364	9.358745	26.127825	18.6705	11.2774	31.033525	17.9902	10.387325	31.248525	18.933	10.37675	31.953	18.7678	11.227425	33.886	18.8392	11.04265	32.81425	19.2345	11.311225	33.411325	18.4439	10.984575	30.994325	18.8581	11.2784	30.9561	18.0273	11.020325	30.1737	19.2177	11.025575	33.023725	17.4261	9.748825	27.8733	19.1993	11.0062	31.207525	18.103	10.30755	28.99935	18.9259	11.234675	31.696225	19.1194
MSP1Block2MAD20repeat_rho	0.922474	0.77363925	0.97762825	0.958755	0.8950275	0.98834	0.94279	0.82875975	0.98830375	0.950974	0.866345	0.987599	0.956647	0.80434375	0.99313375	0.895899	0.714394	0.971201	0.958842	0.69994625	0.993105	0.949929	0.82085375	0.99257725	0.934982	0.835968	0.97559025	0.922331	0.69024275	0.98215175	0.945301	0.84313825	0.985575	0.922276	0.70513175	0.983556	0.962774	0.89674125	0.989083	0.915742	0.756823	0.97787475	0.938859	0.84889325	0.9822165	0.922423	0.6956835	0.9822965	0.924894
MSP1Block2PaloAltorepeat_AB_back	1351.35	243.867	3702.135	806.753	180.437	2404.115	1004.62	238.894	1781.3675	1045.63	215.02725	1968.4475	375.483	140.95225	541.6155	895.074	229.895	4159.12	709.718	168.4965	1770.615	1125.09	274.64125	1803.47	834.658	207.38025	1493.37	956.039	204.893	4047.695	638.197	155.537	1125.05	507.901	156.162	913.8355	720.344	203.43475	1414.4125	761.081	203.43	1243.3375	1053.18	252.33225	1532.235	791.883	171.871	1756.9625	1021.4
MSP1Block2PaloAltorepeat_AB_0	25.6674	0.002203933	3486.645	1.91506	0.001620758	1912.2275	0	0	0	0	0	0	0	0	0	103.259	0.00194744	35071.575	0	0	0	0	0	0	1.75802	0.00147653	1055.81	5.35317	0.00157292	3756.0275	0.816031	0.00121086	564.2565	0.739974	0.001324138	457.54775	0.935242	0.001241568	1023.94	1.08162	0.001584275	685.68575	2.85166	0.001456228	1223.38	1.40351	0.00153932	1077.4925	10.4577
MSP1Block2PaloAltorepeat_tau_0	-5.6348	-9.7546125	-0.52656725	-1.04529	-3.0304475	-0.25969625	-1.98272	-7.76686	-0.2030925	-7.19759	-9.89362	-2.145215	-3.17221	-9.4483625	-0.1114585	-6.2657	-9.7452675	-1.167365	-0.123994	-0.3737695	-0.01696035	-6.23871	-9.752085	-1.2666425	-1.36191	-7.44185	-0.088871775	-5.40197	-9.827035	-0.641219	-4.71181	-9.7310125	-0.20153725	-1.07475	-4.4596275	-0.072233075	-7.33752	-9.7964275	-2.6349775	-2.19109	-9.4042775	-0.17564275	-6.64646	-9.8244775	-1.0534825	-4.15694	-9.689285	-0.24670225	-5.65843
MSP1Block2PaloAltorepeat_beta	513.298	93.2896	2260.0625	3698.71	1957.13	6953.8725	635.551	235.34275	1596.8125	1237.31	389.30325	3991.605	103.969	9.4158375	1284.705	7848.72	1951.3975	19789.425	10655.6	5301.235	30851.25	305.887	35.623425	1252.0225	657.234	233.25925	1590.6325	1023.74	142.50075	4394.6025	980.866	477.11375	2542.17	485.745	197.4515	1484.35	1182.23	532.65825	2989.0225	345.722	78.64925	1745.78	316.281	67.73765	1479.845	417.452	73.867025	2687.3325	1094.57
MSP1Block2PaloAltorepeat_t_short	3.7631	0.62971925	22.6209	14.4699	5.44004	38.91205	7.89284	2.0323175	33.47825	3.40803	0.83549525	13.2383	5.38054	0.60976425	38.221825	5.62175	0.880472	137.8535	8.66587	2.0337575	59.79355	4.30459	0.77172275	19.6186	6.85543	1.83133	22.9692	6.12387	1.01576925	33.23225	12.597	4.294745	29.6422	7.90392	1.2982075	50.53505	6.52208	1.711835	20.865475	4.94983	0.56109575	28.017275	3.15866	0.56322825	19.14485	5.51939	0.7192095	35.47695	6.40042
MSP1Block2PaloAltorepeat_t_long	1822.96	330.4495	31202.675	723.868	121.36625	26480.2	1398.62	207.6455	29526	1087.94	150.6845	28163.875	1402.36	149.08575	23524.35	2083.06	360.2685	33251.275	1441.64	161.7155	28592.475	1496.06	130.8425	30248.7	1973.48	309.88725	29618.45	1468.26	139.16175	45823.3	1430.89	146.0315	24357.375	1405.83	141.02025	30773.625	1184.16	151.1545	27303.475	1780.12	275.66	33850.1	1815.86	264.1035	29813.5	1313.21	94.754675	31941.025	1493.01
MSP1Block2PaloAltorepeat_t_IgG	21.4985	10.936175	40.221075	21.6306	11.6786	38.4126	22.9472	12.7264	40.904075	20.8486	10.394225	41.083825	20.5899	10.4113	40.7123	24.6374	13.8901	55.231525	21.6434	11.243825	40.26005	20.2661	10.1807	38.8653	20.1912	11.191275	37.491275	20.8617	9.64395	40.445475	20.2683	10.4021	32.029125	20.7765	8.923175	39.4203	19.5773	9.8735275	33.6347	21.7456	10.9754	44.055825	20.658	9.4129325	37.3007	20.7043	10.855825	37.93865	20.7272
MSP1Block2PaloAltorepeat_rho	0.870985	0.551928	0.97401525	0.963604	0.85582575	0.9919635	0.934843	0.77922625	0.98546925	0.941555	0.787148	0.985699	0.948818	0.675418	0.9957495	0.711899	0.2230605	0.92018625	0.94519	0.5647465	0.99545425	0.955365	0.802129	0.9960425	0.928275	0.78121	0.98070575	0.920168	0.475646	0.99123325	0.970377	0.899682	0.9942915	0.917425	0.48698125	0.9912845	0.963499	0.879013	0.99385	0.893263	0.56798575	0.9724145	0.931086	0.71930425	0.989421	0.924697	0.5491715	0.99007875	0.930375
MSP1Block2R033_AB_back	3989.67	1210.7275	6798.055	3329.04	835.139	11143.95	4208.88	1371.2075	5260.19	2744.66	1062.415	3405.34	2056.14	794.11425	2893.3475	5086.54	1190.8325	10687.475	2837.09	852.97575	4182.66	3319.22	1191.9425	4378.0175	2524.25	695.67475	4205.3775	3982.17	974.684	12929.425	2363.5	853.93725	3885.52	1936.2	647.87525	2831.6	2096.62	721.38725	4155.5875	2665.35	920.56825	3896.15	4503.47	1404.59	5978.525	3568.11	918.233	8428.075	3736.43
MSP1Block2R033_AB_0	8.43749	0.00152101	5147.9825	4.72562	0.001520195	15765.85	0	0	0	0	0	0	0	0	0	50.1337	0.001727785	10152.25	0	0	0	0	0	0	1.06115	0.001528338	1298.055	4.72051	0.00128572	12609.125	2.06276	0.00146345	1619.1525	1.19132	0.001276308	1023.2325	1.21355	0.00162004	1598.57	2.08587	0.001586848	2003.7675	42.6938	0.002120103	5178.53	3.23255	0.001604145	5505.96	236.678
MSP1Block2R033_tau_0	-6.85388	-9.8953475	-2.31517	-6.84863	-9.900965	-2.3075575	-4.61801	-9.6966375	-0.56933175	-7.30961	-9.869695	-2.8084575	-4.1562	-9.65528	-0.16186725	-4.77286	-9.728775	-0.48510575	-4.37445	-9.789545	-0.37293725	-4.7987	-9.7837375	-0.32062475	-0.817577	-3.3127325	-0.05487055	-5.57741	-9.71405	-0.663644	-4.74434	-9.77632	-0.2533975	-0.93901	-3.9577625	-0.058380425	-8.04804	-9.9115675	-3.9143575	-2.21226	-9.48949	-0.10297275	-6.59712	-9.849145	-1.1361475	-4.61619	-9.6945575	-0.40784575	-6.53087
MSP1Block2R033_beta	2015.03	803.81575	5804.2025	17843.7	6580.9575	76079.225	913.722	218.3045	2936.7875	1127.18	335.88	3221.745	409.986	37.3166	2765.2875	1977.61	243.10425	7253.815	607.475	141.947	1693.525	473.703	65.44395	2033.35	2665.81	1407.5975	5379.265	2614.5	277.5195	10795.7	2164.94	831.7655	6585.97	1280.73	594.4725	3318.975	13512.6	6578.9325	31889.75	901.178	151.70825	4627.75	1042.03	193.07725	4117.6875	1531.01	194.1195	7251.5775	10475.8
MSP1Block2R033_t_short	6.89757	1.90329	24.056	21.5045	2.6060425	87.764125	4.96701	1.5883125	18.778025	4.11801	1.29869	16.327275	5.91174	1.046315	32.9685	4.41323	1.160175	20.19075	6.7808	1.26926	29.991875	5.13576	0.939634	32.708975	10.2597	2.7997825	24.752	6.61767	1.0180125	35.747675	8.45291	3.1464	20.495425	7.78578	1.87119	40.38005	6.46089	2.769625	14.064775	5.4303	0.8428015	42.5309	4.44497	0.94439975	22.52205	6.49423	1.0754	35.4029	7.5034
MSP1Block2R033_t_long	1356.52	178.1555	32315.75	572.435	115.13375	28903.725	1535.22	210.26675	37720.8	1222.18	198.546	28076.75	1345.1	154.7445	27417.475	1362.22	270.2455	31577.975	1508.53	200.127	34386.625	1368.84	160.774	28622.575	1345.82	239.2035	31338.25	1459.37	147.4685	33595.1	1270.15	151.213	26828.125	1329.83	131.46025	29730.675	950.314	108.15675	22979.425	1381.55	247.94625	28709.425	1904.02	267.293	62242.3	1301.1	181.2935	32942.975	1410.48
MSP1Block2R033_t_IgG	18.6896	9.76113	33.1598	21.1916	11.2606	47.498675	19.1222	10.4513	34.133675	17.8278	8.269595	31.28925	19.091	10.17595	36.412575	19.1249	9.572775	36.980325	19.5434	10.654575	40.21075	19.8018	10.965625	36.553975	19.5671	10.311075	32.1589	19.2191	10.06485	35.8261	17.5726	9.6353225	29.02565	19.2477	10.8636	36.427025	14.8272	8.0580575	22.282175	19.7542	10.609775	39.1157	18.6006	10.29095	34.388675	19.3904	9.39356	37.206725	19.4518
MSP1Block2R033_rho	0.942674	0.85347175	0.991876	0.940576	0.64231275	0.991361	0.93601	0.8041065	0.986751	0.948179	0.82225675	0.9894195	0.938473	0.66586025	0.99139575	0.910179	0.6787905	0.984909	0.940332	0.66288075	0.98981625	0.926011	0.71147675	0.98897325	0.955374	0.87446825	0.9889565	0.928126	0.6128835	0.9921205	0.966428	0.88966425	0.9943095	0.927587	0.58864175	0.9905565	0.986121	0.9575515	0.9968555	0.906105	0.613701	0.98223225	0.924855	0.75506975	0.986051	0.932175	0.583783	0.99251825	0.929075
MSP1Block2Wellcomefull_AB_back	2901.63	193.75975	6692.3175	1140.52	138.67025	3078.38	2193.12	216.61525	3887.36	1063.04	156.81325	2156.745	952.839	147.5715	2341.5925	1673.97	177.45675	12832.1	1577.89	160.581	4148.8	2881.43	235.099	6944.5825	1306	160.99625	4038.23	1811.37	173.74625	8984.1275	1201.33	126.98425	3293.905	1047.74	122.636	2843.4125	1813.93	172.57	7671.55	1648.67	154.33225	3893.56	1983.52	224.64875	5114.875	1785.52	201.54675	7276.635	2039.29
MSP1Block2Wellcomefull_AB_0	4.48523	0.001725965	5614.92	1.40758	0.001375598	1915.1025	0	0	0	0	0	0	0	0	0	6.60559	0.001521348	13870.5	0	0	0	0	0	0	1.00347	0.00158554	2495.1125	6.04257	0.001346898	6659.29	2.4541	0.00147115	2269.125	1.56134	0.00155392	1662.9725	4.2029	0.001506835	6615.6625	1.47682	0.001493433	2199.3975	3.59411	0.001511465	4286.1525	4.60005	0.001295535	5101.4625	134.744
MSP1Block2Wellcomefull_tau_0	-5.79645	-9.7331075	-1.22571	-5.08969	-9.728435	-1.4493375	-4.76812	-9.61869	-1.027	-7.77109	-9.86539	-3.2101275	-3.35613	-9.6790325	-0.345187	-5.4318	-9.6072	-1.63166	-5.37089	-9.80987	-0.7633915	-5.24122	-9.7586675	-0.87539375	-1.14057	-4.4451625	-0.1624185	-5.43541	-9.7929875	-0.69718	-4.92127	-9.7033775	-0.2390175	-1.46073	-5.624295	-0.1947455	-7.55164	-9.8917725	-3.1788575	-2.55908	-8.9398725	-0.26444425	-7.37619	-9.874365	-3.2503575	-4.60318	-9.60337	-0.4599695	-6.37787
MSP1Block2Wellcomefull_beta	1506.1	371.007	4744.7425	2390.53	1192.6875	5353.7375	1348.95	567.517	3230.3975	1650.67	704.52175	4043.985	751.426	216.712	2982.405	9036.48	4288.7375	19929.3	928.161	275.00375	2579.86	1317.58	398.41175	3819.135	2892.56	1312.3275	6066	2365.31	530.1265	8382.3825	1761.34	677.9945	5025.5975	1600.92	673.857	4638.335	4986.67	2231.4875	11166.5	1492.21	386.86275	4077.18	2448.1	1030.5075	5631.3525	1915.87	500.12725	7354.3675	4788.82
MSP1Block2Wellcomefull_t_short	3.71141	0.979478	16.57835	6.08587	2.4231375	14.0176	4.77811	1.5944275	13.51715	4.45635	1.37476	13.439175	4.31411	0.76590525	22.217	9.83831	3.8790275	26.348375	4.79454	0.93005475	22.053125	6.03877	1.1384425	24.524	6.272	2.0945975	17.65	5.23418	1.1712825	21.44595	6.54687	2.2433075	20.9189	5.82361	1.3481575	26.081275	6.26168	2.0829425	15.87205	4.17984	0.66705875	24.0143	4.50474	1.74707	18.426825	5.11483	0.96229525	23.49555	5.83351
MSP1Block2Wellcomefull_t_long	2210.69	326.68725	103968.75	1089.93	181.866	52883.175	2647.09	397.1685	84721.9	670.783	123.504	36423.65	1466.68	120.673	53093.675	1936.25	272.13575	60102.225	1712.51	136.38325	57693.1	1769.95	138.488	40660.375	2031.27	303.564	59302.275	1672.96	122.63725	75521.1	1547.53	174.5285	45938.7	1687.56	118.61125	91225.75	1801.53	233.974	57719.15	2042.48	321.69175	68587.5	2322.34	288.538	70990	1674.98	132.10375	67936.9	1832.68
MSP1Block2Wellcomefull_t_IgG	19.4	11.11715	33.267225	17.427	10.278675	27.46625	19.5587	11.131475	32.079275	19.2729	11.04015	33.443225	19.1322	10.9918	33.174725	19.233	11.7457	30.411375	19.5648	11.4046	33.679025	20.0972	11.5735	34.741925	18.6781	10.5512	30.735825	19.8522	11.34835	36.02375	18.8237	11.468575	31.101575	19.7849	11.86305	35.3026	18.1767	10.0216575	28.73775	20.032	11.93795	37.609475	18.1052	10.32895	30.866775	19.5723	10.968	32.5516	19.5596
MSP1Block2Wellcomefull_rho	0.915244	0.785486	0.97417825	0.942413	0.86418775	0.97800425	0.921654	0.79292725	0.97512875	0.934773	0.8326965	0.98016125	0.934786	0.74488075	0.987622	0.929981	0.8520275	0.97501425	0.935554	0.739991	0.988392	0.918005	0.74774025	0.9801295	0.930772	0.8403995	0.97204825	0.920421	0.742305	0.9769855	0.935853	0.8435455	0.97915625	0.912946	0.704032	0.9761155	0.936028	0.85865125	0.978109	0.906704	0.71575425	0.967025	0.929963	0.84279925	0.97745375	0.921405	0.758478	0.97518825	0.915907
MSP1Block2Wellcomerepeat_AB_back	3290.06	766.90425	6059.335	1513.88	451.65575	2701.5225	2230.28	809.14075	2745.445	2148.21	754.80725	2764.1125	1435.55	478.61325	2215.195	3087.72	615.96475	10079.6	1699.4	533.38225	2749.23	3558.2	817.7025	5887.355	2141.19	552.4805	3831.69	2926.93	680.4695	9069.56	1886.89	508.33075	3388.4525	1667.99	432.37925	3032.8525	2131.18	517.289	4949.8025	2307.11	675.13075	3906.2075	2749.39	788.027	4702.7	2604.65	529.9315	7147.665	2835.75
MSP1Block2Wellcomerepeat_AB_0	4.90908	0.001720045	4379.08	1.13531	0.001332968	1015.5175	0	0	0	0	0	0	0	0	0	73.1491	0.001920623	10172.5	0	0	0	0	0	0	2.62556	0.001648203	2284.89	8.27056	0.001694948	8507.24	1.23946	0.001744763	1325.0275	0.921905	0.001404388	1745.47	2.6482	0.001632128	2441.3175	2.26733	0.001352403	2305.53	8.43914	0.001848725	4226.525	4.70239	0.001432355	5521.4225	5.23371
MSP1Block2Wellcomerepeat_tau_0	-5.5824	-9.79205	-0.738495	-4.57501	-9.7433975	-1.255345	-6.15039	-9.8221525	-1.5506	-7.08577	-9.8505425	-2.37486	-3.32465	-9.574	-0.18463975	-5.81676	-9.720895	-1.20078	-3.35641	-9.4447825	-0.39464025	-4.28955	-9.5924725	-0.4659765	-1.4153	-6.678075	-0.13476375	-5.65542	-9.7461	-0.98182875	-5.01704	-9.662685	-0.27121925	-1.66696	-7.71995	-0.1620955	-7.87761	-9.8911275	-3.1549825	-3.70697	-9.64367	-0.32073725	-7.09657	-9.8353375	-2.38587	-5.48687	-9.831345	-0.53572675	-5.20115
MSP1Block2Wellcomerepeat_beta	860.937	194.06425	2895.815	1772.1	820.4565	4083.56	1008.16	359.509	2969.1075	1018.62	310.49	2788.92	488.509	105.64525	2239.8275	2911.67	747.4315	7833.36	655.91	196.03625	1740.935	938.205	219.91925	2930.7625	1810.51	804.37875	3924.365	1859.94	362.1905	6597.675	1078.49	324.148	3777.5375	1116.21	419.4325	2965.595	3471.51	1561.29	8443.725	837.433	196.6735	2956.44	1374.32	431.28675	3755.785	1452.11	316.0325	4640.6875	1467.92
MSP1Block2Wellcomerepeat_t_short	3.19414	0.6709155	16.048875	6.70806	2.3309725	18.822375	2.87875	0.9021405	9.0479	3.49743	1.0887425	11.8576	4.07509	0.61726325	27.713925	5.16743	1.8684775	16.043875	5.44466	1.115965	23.741475	7.07566	0.9813285	29.16505	7.92521	2.1993975	27.22065	5.67104	1.1346275	29.8243	6.13016	1.93317	19.757775	6.61507	1.05814	33.4497	6.8963	2.3027	15.908875	4.31686	0.795984	25.726525	4.69514	1.2833075	19.24335	5.28839	1.006839	28.20645	5.22699
MSP1Block2Wellcomerepeat_t_long	4017.82	492.98075	89065.325	3886.83	314.1535	76237.1	4682.22	669.8725	79986.775	4067.81	394.7885	82353.55	4175.29	378.155	95235.85	3983.56	474.58825	81837.9	3725.23	341.805	80021.925	4062.88	501.44075	72375.35	3648	357.25925	86942.375	4507.26	386.7185	86338.85	4420.83	438.45825	71953.5	4157.48	412.065	75809.925	3994.71	420.037	85948.9	3693.82	418.59175	80433.35	4075.55	569.36375	101893.925	4132.56	397.76	95552.625	4344.23
MSP1Block2Wellcomerepeat_t_IgG	19.0786	10.86005	32.99505	16.9755	9.56533	28.666175	19.0958	11.2503	34.782125	17.8737	9.8837875	31.3253	18.7634	9.90395	33.097125	18.0973	10.0705375	31.654175	18.5969	10.89395	32.31525	19.8464	11.515025	33.726075	18.3006	10.53825	32.45545	18.6113	10.52335	34.19835	17.6708	9.8775775	29.635675	19.1412	10.7204	34.614725	16.351	9.1243525	25.507575	18.851	10.96005	31.012525	18.0381	9.754465	32.03485	18.7651	10.61045	35.625025	18.6446
MSP1Block2Wellcomerepeat_rho	0.902911	0.69748325	0.977085	0.961496	0.90209	0.99155725	0.928767	0.79631175	0.978722	0.953219	0.86253675	0.98735275	0.959492	0.75747175	0.99222025	0.921059	0.794817	0.98002225	0.95732	0.786347	0.993181	0.945803	0.727759	0.99088175	0.937409	0.82941675	0.9807815	0.919933	0.63844925	0.985108	0.942712	0.83499225	0.987151	0.909757	0.58053675	0.97921525	0.957452	0.904151	0.98891525	0.915957	0.73293675	0.97905575	0.927999	0.78924425	0.9835025	0.91979	0.681418	0.9850285	0.918656
MSP2_AB_back	2476.66	623.68875	7612.7975	1948.57	454.48425	8318.135	1328.46	545.9095	1591.2	1804.73	506.51225	3445.365	1288.04	422.807	1966.0575	2134.52	457.90475	9291.41	938.216	359.2825	1365.535	1954.16	485.072	10020.5725	1466.56	413.86475	2750.9475	1854.44	475.7415	7815.77	1955.37	596.0615	3520.21	1686.2	463.673	4132.7875	1808.33	530.62325	3171.6	2030.67	578.72275	3262.2775	2489.64	586.809	7144.9375	1825.41	515.38975	4652.0775	1906.29
MSP2_AB_0	16.5582	0.001760808	7247.2025	2.91428	0.00145404	9469.0325	0	0	0	0	0	0	0	0	0	87.8766	0.002038795	23288.05	0	0	0	0	0	0	2.04513	0.001549158	1364.4225	27.0236	0.002096373	48779.875	1.30097	0.001329925	2501.5975	1.63685	0.001683135	2825.3675	1.71007	0.001598198	2158.65	2.77271	0.001653133	2048.5525	13.7171	0.001637068	7035.5425	1.67534	0.001690785	2519.62	25.2729
MSP2_tau_0	-5.27046	-9.8672275	-0.8658525	-6.30261	-9.8251275	-1.6766925	-4.83286	-9.6832725	-0.478888	-7.77042	-9.9188125	-3.258095	-3.69463	-9.586415	-0.1091415	-5.22868	-9.7149425	-1.0033115	-0.164784	-0.6668725	-0.011348775	-6.68021	-9.87189	-2.1053175	-0.107056	-0.4407275	-0.004975985	-6.37415	-9.7858375	-1.363605	-5.23735	-9.748905	-0.31282125	-1.51728	-7.60214	-0.19296225	-6.58541	-9.8116075	-1.590305	-2.34716	-9.6479325	-0.186317	-6.32786	-9.7649675	-1.64632	-2.26257	-9.4568075	-0.0836274	-6.37159
MSP2_beta	2624.12	615.38975	8256.7325	24216.1	8862.4675	87756.6	465.4	151.97975	1718.58	4535.13	1917.925	12548.625	348.138	31.967775	3804.565	12153	3371.3125	42256.85	4532.09	2113.1175	10914.625	9006.96	3534.005	27837.025	15318	6477.74	54258.325	24633	4699.965	198473.25	3555.12	1035.095	15142.225	2364.46	872.07625	6577.98	5316.91	2046.905	14917.275	1629.23	231.58225	9706.6725	2875.44	993.83225	9002.295	2082.22	374.01575	25077.625	26690
MSP2_t_short	6.02323	1.5108325	21.8992	9.34203	3.0036775	23.569075	4.63985	1.17574	14.653575	6.10367	2.034315	16.437425	7.57697	1.703025	36.70285	6.20409	1.8200975	20.5944	9.4613	2.8256375	40.330025	9.66929	3.0869925	24.322475	12.0689	3.7311875	29.731775	8.86534	2.1778375	32.057975	6.68831	1.88406	19.668025	7.84378	2.1394925	36.262475	6.23041	1.876355	14.8643	7.68972	1.472205	28.7833	5.78991	1.29162	22.462725	7.71096	1.771925	34.968875	8.77887
MSP2_t_long	2414.16	398.19175	44132.95	1819.1	282.79325	37817.95	2594.47	456.65575	48094	2115.53	231.132	51094.475	2254.03	238.52475	56688.875	2251.78	349.98825	49797.8	2214.74	243.462	43838.775	2184.46	209.214	42151.625	1784.83	201.446	41652.875	2233.11	259.4745	50968.775	2078.65	258.786	40592.975	2190.65	253.10175	48842.675	2132.85	252.581	39026.35	1940.11	231.9385	34317.4	2169.31	287.591	46540.725	2137.04	253.658	49705.3	2365.24
MSP2_t_IgG	15.9666	8.23318	30.540725	15.867	8.8393775	27.5644	15.6883	7.635745	30.53935	14.9751	7.5508475	25.65465	16.2251	7.958215	30.10525	16.0369	8.21939	29.57435	16.5289	8.1924625	36.36915	16.884	9.083135	29.248725	17.5659	9.3519525	34.617425	16.2524	8.315045	33.85595	15.0689	7.470495	27.9162	16.4879	8.79305	35.5243	13.9003	6.3386675	22.381475	16.5239	8.116955	31.811625	16.3956	8.1288175	33.93705	16.3383	8.148575	36.494325	16.1351
MSP2_rho	0.936203	0.71995275	0.99392575	0.975843	0.91454225	0.9962045	0.9114	0.68439925	0.982828	0.975443	0.91223525	0.99597575	0.95722	0.63795575	0.995418	0.926923	0.7450565	0.9892885	0.958801	0.641971	0.996005	0.963448	0.81474925	0.99625375	0.975079	0.91470325	0.99517825	0.959565	0.52505775	0.99830675	0.973156	0.882277	0.99633	0.960667	0.571604	0.9978495	0.983216	0.93608075	0.9974725	0.968654	0.79872575	0.9960805	0.934514	0.762284	0.9950945	0.960532	0.60797125	0.9975445	0.96116
MSP2CH15019DBL2_AB_back	420.673	44.61545	6020.53	365.376	43.03985	2830.785	65.4688	17.376525	89.815975	308.371	37.953525	996.18225	168.725	33.839525	337.33175	368.549	45.47995	4005.75	200.004	33.479975	423.1735	432.141	41.352925	2596.4675	152.955	34.0457	309.3255	373.147	40.621375	2553.31	167.142	37.654825	301.23525	55.5605	15.515	88.58115	410.693	44.703975	5132.5375	133.148	27.008825	206.82875	488.228	56.717875	7241.4775	160.839	36.080375	338.272	346.646
MSP2CH15019DBL2_AB_0	10.897	0.001629228	8411.9875	4.41433	0.001748783	4261.65	0	0	0	0	0	0	0	0	0	17.6065	0.00142194	16203.4	0	0	0	0	0	0	0.487291	0.001367455	203.3165	19.2872	0.002030605	39926.275	0.625937	0.001486268	179.6535	0.152884	0.001417305	54.1803	5.90008	0.0014353	7456.59	0.420382	0.001454935	145.7685	121.464	0.00197663	10398.725	0.702978	0.00143349	194.567	10.8947
MSP2CH15019DBL2_tau_0	-4.79386	-9.643415	-0.5983175	-6.54908	-9.846385	-1.546265	-4.24982	-9.6589275	-0.8050905	-7.55766	-9.834265	-3.02285	-2.8088	-9.4641875	-0.08597985	-4.97631	-9.7310925	-0.5084435	-0.897707	-8.2622125	-0.04512425	-6.52388	-9.8194675	-1.3124325	-0.0356714	-0.5536205	-0.00194684	-5.89354	-9.738655	-0.78204875	-5.20256	-9.7552425	-0.2401665	-0.0280429	-0.48483825	-0.000803643	-6.18579	-9.8545925	-1.063285	-0.612621	-8.3771225	-0.013691575	-5.10809	-9.77259	-0.56997725	-1.55043	-9.5761575	-0.017411875	-5.88579
MSP2CH15019DBL2_beta	7538.4	1478.7875	33417.475	25094.9	7387.29	145414.75	247.725	102.22325	723.25975	4807.73	1322.6	19111.65	145.167	15.1311	1792.6875	15934.3	2981.4875	76473.35	673.142	129.0165	2620.5375	898.85	173.59925	3142.75	8918.84	2170.4325	35076.5	29925.3	2388.925	480618.25	731.173	133.349	4313.91	1737.03	380.7575	8492.2775	9521.27	1204.0775	50062.025	343.097	24.41945	3556.095	3071.02	218.32025	14549.775	251.924	14.49965	7742.1725	40036.2
MSP2CH15019DBL2_t_short	10.0121	2.0137875	36.3044	10.0317	2.776905	30.182075	13.8748	3.2757075	37.764175	12.35	3.48929	37.48645	10.2993	1.835845	46.061725	9.87533	2.1393425	52.19635	12.5669	3.0172525	53.19205	9.69907	2.529565	35.97435	10.4734	3.47882	25.91415	11.7969	2.2200975	56.1163	8.44688	2.704725	26.086525	12.7127	2.987565	56.014025	7.95625	2.1025225	27.304475	11.4988	1.9731075	50.00575	9.37448	1.3767525	49.358425	10.298	1.549425	47.684525	11.375
MSP2CH15019DBL2_t_long	920.67	183.4425	21607.6	645.489	132.56125	16197.85	752.653	107.497	23173.15	530.506	90.0523	17632.725	745.698	99.260825	19526.8	824.476	142.92425	22038.325	712.06	79.319275	19350.675	709.294	80.240225	17651.15	596.887	117.1115	17514.825	752.131	85.30075	16819.875	735.519	72.7012	13855.85	756.453	101.6315	17369.85	796.706	152.8435	16209.85	706.526	117.93675	16579.425	973.402	201.89625	21778.1	736.166	77.689925	16898.825	718.088
MSP2CH15019DBL2_t_IgG	17.2254	9.7437475	33.6651	16.1407	8.9871975	27.724775	18.1633	10.50025	34.63305	16.7074	8.257095	30.1699	17.4332	9.080765	31.1063	17.2791	9.1139925	32.69405	18.1081	9.3958225	37.1881	17.294	9.27634	32.1536	15.7448	8.9207075	26.9751	16.97	9.4158125	34.055375	15.1779	8.2575225	26.825225	17.1692	9.81262	34.340475	15.7917	8.9427	28.647125	17.9373	10.1185	33.07	17.6146	9.694555	36.5072	16.815	8.6917375	33.292325	17.3599
MSP2CH15019DBL2_rho	0.953152	0.743826	0.991577	0.980557	0.90955525	0.99743075	0.970912	0.887318	0.995169	0.978966	0.900324	0.99603125	0.967518	0.782535	0.99554625	0.948951	0.74154925	0.992987	0.9674	0.77273225	0.99594575	0.965629	0.7903365	0.99638425	0.986075	0.93043275	0.99766725	0.970397	0.636676	0.99825025	0.986213	0.9180895	0.99881375	0.969579	0.75838525	0.99806325	0.966534	0.81820325	0.994483	0.956775	0.66326875	0.9960805	0.926933	0.5766345	0.993444	0.969492	0.7050385	0.99758225	0.968913
MSP2CHO_AB_back	2256.33	305.36025	15538.325	2115.44	342.36825	9353.7575	1587.56	361.53825	2126.6375	1930.65	371.22125	5491.0975	591.906	213.33175	849.5915	2224.96	304.2165	16375.75	997.211	229.879	1783.7975	3175.2	383.9635	11869.1	891.766	190.23775	1623.6125	1995.93	311.5115	15217.225	1603.97	367.2375	3086.5275	743.753	222.84325	1227.21	2356.33	406.287	9881.135	1381.25	286.9865	2484.925	2417.28	416.049	17555.525	1136.03	267.6005	2273.4825	2082.33
MSP2CHO_AB_0	9.38753	0.001523733	28642.85	5.21785	0.001514335	9414.605	0	0	0	0	0	0	0	0	0	13.8059	0.001439455	24267.225	0	0	0	0	0	0	0.868992	0.001545275	724.7895	10.7027	0.001593828	43399.55	1.33369	0.001392768	1925.22	1.01492	0.001599968	560.90225	3.7	0.00155721	8152.665	1.43819	0.00135888	1240.0975	29.9079	0.001609625	26037.925	0.972676	0.001342298	1161.705	9.07563
MSP2CHO_tau_0	-6.13264	-9.79969	-1.265485	-6.56982	-9.79935	-2.0122175	-1.56512	-8.2444925	-0.13217575	-6.96051	-9.863455	-2.27656	-1.93872	-9.334045	-0.04954145	-6.09548	-9.83284	-1.3933525	-0.3732	-2.533005	-0.026875025	-6.66839	-9.828475	-1.412495	-0.0687707	-0.284254	-0.004928303	-6.29634	-9.907485	-1.506205	-4.99287	-9.7824675	-0.229404	-0.11543	-0.6433185	-0.008769163	-6.8161	-9.8253475	-2.3142625	-0.27917	-2.380775	-0.022470175	-6.62756	-9.758115	-1.71872	-0.312253	-7.667575	-0.0187564	-6.27756
MSP2CHO_beta	31491.3	8620.9475	136068.5	21770.6	8385.485	77977.6	890.017	304.842	2537.525	16569.7	6177.37	65726.2	238.377	21.09675	3394	31295.8	10569.1	118349	2904.98	1119.03	6744.815	3011.81	446.58175	9853.3575	13937.4	5941.9775	36709.525	26665.4	7358.6625	151384	3778.59	1130.9175	15843.425	5602.11	2201.795	16178.225	19586	6868.0275	72365.7	4962.73	945.88375	22733.575	26988.2	8136.8	104629.25	4642.12	448.72225	36108.75	27429.5
MSP2CHO_t_short	14.2593	3.464625	53.64825	10.714	3.54712	26.159975	9.61275	2.5439775	41.964475	12.4479	4.933835	31.1055	10.9615	2.0569625	61.289925	11.1364	3.1253675	35.5913	13.3459	3.2322575	76.95305	10.3587	2.3697575	35.716775	9.98788	3.4520725	21.256075	12.9261	2.6788275	60.054325	7.25761	2.1541275	23.431425	12.0182	2.77671	63.349075	7.75529	2.54255	18.824575	11.3491	2.2671425	38.1971	11.3356	2.5861275	43.872125	11.5401	2.0044575	65.622	12.8665
MSP2CHO_t_long	908.145	222.50175	15452.45	972.887	208.9835	19334.075	1057.95	182.753	17426.55	762.834	123.34175	11146.3	975.487	126.829	15579.525	940.279	191.70525	15576.325	1025.64	141.35	16781.275	959.282	139.048	20118.175	837.962	171.25775	17183.35	987.406	159.38025	18141.6	942.629	138.35125	13415.775	1001.54	143.726	16041.925	1036.05	206.4515	15687.15	1063.12	238.67825	12059.95	1059.81	236.256	17691.45	965.114	126.13275	17209.775	965.84
MSP2CHO_t_IgG	18.1692	9.6086975	36.325375	16.2016	9.08842	28.5158	18.1602	9.8021025	35.899475	16.9396	9.217255	28.3686	17.4419	9.1001825	36.1849	17.3011	9.37793	32.20815	17.8194	9.32944	38.042575	17.9084	9.5786675	34.660625	15.3652	8.6743575	23.92055	18.1332	8.5314575	36.842575	16.115	8.0088475	28.193525	17.6381	9.3910775	37.609325	15.2874	8.0834425	26.38875	17.4762	9.371205	33.6929	17.943	9.8007725	38.871525	17.2923	9.162525	33.233875	17.7984
MSP2CHO_rho	0.955905	0.78750975	0.990556	0.974817	0.90745525	0.99555125	0.956977	0.828988	0.9943795	0.981559	0.93123175	0.9967865	0.969082	0.71858675	0.9958235	0.961507	0.851834	0.9908515	0.967985	0.721407	0.99630675	0.968978	0.810704	0.99628725	0.987917	0.962696	0.9972785	0.963237	0.62873675	0.9966055	0.976108	0.9014025	0.997004	0.963812	0.6707185	0.99643475	0.974094	0.90597975	0.994392	0.963094	0.8113825	0.99367275	0.955952	0.80746225	0.9904385	0.964725	0.6621765	0.99688975	0.965368
MSP2DD2_AB_back	2282.3	158.39575	29457.3	2211.22	181.52625	14751.875	756.928	103.961	1388.9475	2461.71	345.44775	3354.6725	576.981	83.626175	1029.345	2277.51	183.59125	25253.175	739.796	105.657	1456.75	2656.4	229.925	12726.475	1066.17	122.28225	2327.125	2277.2	141.75175	28455.425	1051.18	133.425	2225.6325	743.075	104.42625	1676.415	1693.25	109.4995	7719.6475	1596.92	154.85225	6758.905	2397.65	188.1865	36833.775	1139.34	138.91025	3715.7275	2279.53
MSP2DD2_AB_0	15.1218	0.001760953	33190.125	6.95562	0.002039998	14990.8	0	0	0	0	0	0	0	0	0	13.587	0.001559148	30777.975	0	0	0	0	0	0	1.42521	0.0014752	1071.9625	14.5601	0.002117398	45740.425	1.44971	0.001276523	1379.4725	0.596584	0.001422178	985.52125	3.84198	0.001554658	6496.235	2.01859	0.001607468	4586.285	16.4307	0.002388253	47803.475	1.06174	0.001613883	1571.2975	6.3083
MSP2DD2_tau_0	-6.3705	-9.848775	-1.72801	-6.60224	-9.8008575	-1.8973725	-0.551012	-1.870865	-0.058183975	-6.61166	-9.862285	-1.7995425	-2.42885	-9.65648	-0.0545702	-6.22423	-9.8022725	-1.0971825	-3.11348	-9.4873625	-0.2428425	-7.68585	-9.876505	-2.94082	-0.630112	-2.7731975	-0.038643375	-6.48473	-9.8082175	-1.2732075	-5.023	-9.797885	-0.35839575	-0.149395	-0.62595375	-0.010178875	-7.38429	-9.8917225	-2.5513975	-0.801826	-4.939215	-0.07145225	-5.79517	-9.72977	-0.9331365	-1.77092	-8.942365	-0.06635475	-4.49099
MSP2DD2_beta	26171.2	7447.1425	83002.625	20551.4	7059.2575	89519.4	1483.93	916.771	2459.0975	1264.75	308.05275	4185.37	336.62	28.8646	3324.9825	26912.9	7628.5725	101266.75	393.795	118.50625	1251.825	5810.82	2152.89	17325.1	2526.26	1038.545	6192.62	22424.8	4438.2725	164699	2260.94	743.74375	10592.25	6436.49	2974.6525	21797.25	16355.2	5819.8675	69854.325	7495.16	1718.6825	35320.4	33157.8	7087.82	171030.25	2111.2	355.62875	22329.8	4934.11
MSP2DD2_t_short	14.7319	2.735305	104.8065	19.6087	3.414855	70.9884	22.8357	9.82669	46.201925	5.89419	1.3557075	28.51175	9.27667	0.90641125	68.30855	15.599	2.2312975	85.075875	9.29938	1.253045	77.289875	7.27139	2.2285975	21.285425	9.99857	1.8350225	29.011075	11.4228	2.46366	96.6474	7.50975	1.892735	22.6817	12.6263	2.276045	83.1571	11.2183	3.0358225	33.028325	10.167	0.991265	135.3595	11.068	1.68129	129.3725	9.00568	0.85713525	76.542625	9.43872
MSP2DD2_t_long	842.043	164.61775	13680.4	702.283	145.14325	11792.325	968.524	188.9195	11108.05	1016.98	189.852	15461.8	999.206	155.18625	15301.675	844.025	154.01425	12038.475	985.361	167.156	16977.275	972.045	159.4735	12703.075	952.07	211.856	12634.35	1034.86	169.673	14641.475	1036.8	178.0375	15161.225	1005.02	164.7585	17856.925	623.063	124.3265	10782.85	1118.78	233.815	15690.65	1123.21	233.57175	13501.775	956.95	179.126	14631	999.576
MSP2DD2_t_IgG	19.3789	10.26435	42.95585	19.0629	9.7900175	39.598975	20.3533	11.2188	36.467575	17.1337	8.52379	31.421075	19.103	9.45943	39.90175	19.0348	10.1837	46.34675	18.7655	9.164435	39.5454	17.612	8.862345	30.1113	17.8617	9.51853	31.45265	19.1496	9.47423	41.73885	16.5281	7.68313	29.916325	19.3492	9.324435	41.878725	18.0322	8.159825	32.337875	20.0333	11.35645	49.661925	20.2896	10.4341	47.106275	18.8467	8.43235	38.81605	18.5556
MSP2DD2_rho	0.909993	0.59568075	0.986613	0.949407	0.72661975	0.99172725	0.966216	0.89349525	0.99202725	0.960544	0.83786125	0.99391775	0.962182	0.7675805	0.99517025	0.923727	0.58779475	0.98629425	0.96088	0.76916	0.99430625	0.96542	0.8744195	0.99402575	0.951446	0.84991775	0.98749675	0.929335	0.387421	0.99420025	0.967007	0.86587125	0.995946	0.918477	0.3107125	0.993399	0.967814	0.84551475	0.99428025	0.820763	0.18395	0.96510925	0.845881	0.209576	0.974129	0.930843	0.436783	0.99421525	0.936183
MSP3_AB_back	3230.35	1014.68	5919.6975	3418.51	880.194	8320.945	2736.19	919.59975	4993.8975	3196.56	908.0155	4859.73	1959.17	738.04325	3009.5625	3146.67	880.4935	11174.7	2353.82	774.016	3934.52	3496.24	978.842	9604.785	2400.13	877.874	4194.235	3215.16	951.906	10140.975	2251.05	799.958	4013.1175	1968.44	646.46275	3036.66	2875.03	970.96	6271.0525	4081.88	1105.6975	8072.135	4095.04	1173.7025	7445.065	3192.97	1010.832	8752.0725	3348.19
MSP3_AB_0	2.30365	0.001436428	3905.1825	5.43461	0.001733658	7055.075	0	0	0	0	0	0	0	0	0	60.1962	0.002324358	50632.1	0	0	0	0	0	0	1.59144	0.001468743	2014.615	5.94485	0.001684533	9580.8575	1.09129	0.001271205	1930.79	1.36214	0.001337738	1128.3225	3.41361	0.00131221	2769.9675	10.7967	0.001520523	6147.3125	7.79137	0.001608283	6341.165	6.55282	0.0013599	6871.1875	6.98257
MSP3_tau_0	-2.33865	-8.8787975	-0.19682175	-2.49956	-8.901895	-0.471495	-1.00199	-5.4254525	-0.10087585	-7.76053	-9.8691375	-3.177275	-2.42357	-9.2705675	-0.11442225	-6.17891	-9.795785	-1.087875	-2.46646	-9.21381	-0.16356125	-4.48421	-9.4101475	-0.83843975	-0.618053	-2.799455	-0.056711325	-5.2081	-9.66066	-0.45150025	-4.94588	-9.7564	-0.3101645	-2.64158	-9.259765	-0.1553995	-7.6142	-9.91597	-3.40586	-2.35941	-8.937645	-0.21990575	-7.11453	-9.85646	-1.9024675	-4.77977	-9.608325	-0.40683175	-5.66263
MSP3_beta	1777.41	599.207	4427.7025	6989.06	2674.91	18319.95	4050.79	1707.4725	8831.1825	2607.41	1156.3125	6661.415	803.223	167.28725	3613.98	28200.3	4654.715	110973.5	1159.04	428.746	2766.7775	2449.5	999.3085	6139.775	4100.85	1829.5225	8167.6375	2819.43	525.741	12760.05	2695.67	1119.6575	7260.1825	693.223	247.0255	2212.895	6388.58	2999.0825	14606.925	2208.1	320.54825	9901.325	1826.78	511.2745	5458.57	2179.86	433.106	9709.815	3604.13
MSP3_t_short	9.46006	2.9068875	31.4495	7.66831	3.07118	21.8284	9.44183	3.4329075	25.278725	7.72694	2.8250025	24.241775	9.41892	1.71488	42.248925	11.4891	2.70436	99.16695	10.9021	2.3335075	44.35625	16.8098	3.934845	64.641825	10.6377	3.3304825	27.48325	9.87111	1.8065125	52.3947	13.1303	4.522225	35.95405	8.78936	1.95291	37.9827	9.55516	3.1784025	23.200975	8.66168	1.188635	39.19565	6.22753	1.6470625	32.4412	10.1382	2.4014675	55.13145	9.56973
MSP3_t_long	2793.87	352.82525	77322.325	2636.71	352.1545	55178.55	2774.87	384.79425	53264.475	2572.26	313.9975	62279.65	2915.5	289.377	42192.65	3053.15	467.2	60705.95	2701.21	317.2085	67200.125	2643.14	302.60975	64788.05	2591.31	359.52025	58695.75	2695.98	279.8175	74115.425	2413.88	249.20125	54248.525	2747.36	297.17525	69857.15	2457.51	257.974	55229.275	3260.83	501.658	87772.075	2728.5	360.7775	55894.05	2991.06	254.93525	45693.95	2709.78
MSP3_t_IgG	18.2933	10.00671	32.474975	16.7098	9.2270175	28.074925	17.1108	9.9171925	28.633775	17.337	9.2936725	29.2345	18.2205	10.231475	33.962725	19.9117	11.31355	39.8695	18.7215	10.460325	31.8484	19.9784	11.31855	38.492075	17.7591	10.854175	29.394075	17.9445	9.5172375	32.865625	17.6161	9.9901475	29.37655	18.0437	9.9317625	32.32845	16.2008	8.5655175	26.3265	18.7191	10.5334	33.414225	17.649	10.016645	31.573475	18.0593	10.08525	32.38235	17.7843
MSP3_rho	0.940267	0.841031	0.98312	0.951637	0.8756615	0.9838105	0.963027	0.89182125	0.989837	0.957379	0.87082075	0.991138	0.948571	0.69502575	0.99434975	0.910243	0.65741575	0.973397	0.950195	0.7126675	0.992169	0.935214	0.647073	0.9897875	0.949862	0.88068425	0.98251125	0.948372	0.7973195	0.98768775	0.959837	0.891668	0.9870865	0.94551	0.77371425	0.9873655	0.963997	0.90939575	0.98814125	0.928568	0.74618875	0.981862	0.941133	0.83441875	0.98663325	0.946283	0.792479	0.98741375	0.944794
MSP3.5_AB_back	1779.61	438.38475	2764.44	1501.11	389.11075	3645.12	1826.27	470.81175	3119.21	1568.7	452.03425	2065.7625	915.763	261.89075	1547.725	1913.72	371.97125	5692.8625	1208.36	345.72975	2073.415	2774.92	463.62825	4552.525	1227.75	324.7735	2026.9625	2278.81	445.49525	9570.805	1297.57	361.7665	2452.1475	1151.77	316.86925	2065.72	986.424	278.50025	1869.7175	2210.57	525.943	3702.3925	2031.54	464.508	3008.6325	1689.06	341.22175	3739.3425	1936.1
MSP3.5_AB_0	1.71844	0.001426923	1851.2475	1.41952	0.001315393	2374.925	0	0	0	0	0	0	0	0	0	4.83812	0.002007388	5029.46	0	0	0	0	0	0	1.91077	0.001625823	1116.5825	10.8839	0.001959688	9683.16	1.08751	0.001277773	1434.285	1.15773	0.001308943	976.487	0.97351	0.001326475	846.2255	3.48088	0.001536755	2879.5925	2.87597	0.00152288	2291.77	2.09005	0.001826855	2359.73	2.4199
MSP3.5_tau_0	-4.03066	-9.6855225	-0.281541	-2.1171	-7.7681175	-0.541842	-2.79348	-8.7334025	-0.166121	-7.49436	-9.8793325	-2.69376	-2.92618	-9.5474225	-0.18852625	-5.93637	-9.734205	-1.8612025	-2.14403	-9.0153225	-0.24464225	-6.50297	-9.8776075	-1.1792675	-0.687846	-3.375385	-0.06162815	-5.86106	-9.789335	-0.67524075	-4.80049	-9.789375	-0.27798225	-2.74758	-8.8665075	-0.24265925	-7.75718	-9.8695775	-3.4298475	-4.24938	-9.6199375	-0.57799325	-6.6155	-9.8319875	-1.4324775	-4.28726	-9.658425	-0.31457075	-4.94457
MSP3.5_beta	534.169	134.72125	1510.165	3055.99	1288.21	6812.4975	622.77	307.79	1306.6125	707.998	198.215	1786.06	411.413	95.143325	1658.9075	5123.2	2757.9375	11153.925	670.539	257.2115	1484.685	814.998	165.47525	2171.145	1592.13	729.65425	3273.355	1846.44	272.8695	5930.005	1220.33	455.9665	3568.505	537.278	192.182	1642.195	2048.47	963.46175	4083.515	942.82	145.44	3456.6825	691.877	188.20025	2129.4475	789.757	181.40225	3573.0875	958.078
MSP3.5_t_short	4.17664	1.0764425	18.89435	6.80827	2.946825	15.868175	10.6823	2.37313	35.243075	3.42832	1.1314775	9.0203775	4.92291	0.97383125	22.90465	5.91438	2.6334925	15.073325	6.68901	1.6302925	29.767775	4.62634	1.3354975	14.623725	6.82864	2.403095	17.56225	5.9601	1.298505	24.67345	8.38313	2.8802875	23.7518	6.06039	1.29682	22.73905	6.6087	2.4465175	15.216425	5.29654	1.1073325	24.132525	3.88467	1.2069125	18.28615	5.35193	1.1774325	24.29785	5.34463
MSP3.5_t_long	2055.05	375.76225	25372.875	1868.55	268.12825	41035.3	2035.87	350.81775	33712.45	1908.7	289.50525	35867.825	2017.8	239.97325	26081.775	1598.96	299.32075	31538.3	1853.43	255.427	31332.125	1901.88	264.85625	34301.875	2191.86	404.5665	31080.425	1848.97	263.13975	27648.275	1755.71	248.16225	28004.35	1906.42	238.30425	35972.9	1639.89	239.09125	33627.85	1963.2	333.2125	37445.25	2076.26	325.675	37195.4	2098.41	264.6705	33840.7	1981.4
MSP3.5_t_IgG	18.9287	10.51955	34.335775	17.1776	9.5456875	28.36025	20.144	12.401575	37.31305	17.2903	9.550005	30.154125	18.583	10.3126	32.0723	16.9072	9.77666	27.4981	18.4888	10.76345	33.511925	18.2334	10.037925	30.6905	17.378	9.762435	28.597975	18.3146	10.494425	32.948725	18.8043	10.512	31.4967	18.7287	10.314025	32.620275	16.114	9.4094375	25.74945	18.5313	10.390175	33.69305	17.7849	9.8161575	30.002425	18.3891	10.14165	32.190275	18.4106
MSP3.5_rho	0.931224	0.80757575	0.97892975	0.956506	0.88715175	0.98602725	0.859433	0.60564125	0.95757975	0.935831	0.79781725	0.984996	0.93128	0.60455625	0.991468	0.949721	0.880923	0.983104	0.92751	0.58804375	0.992654	0.937657	0.7806915	0.98976575	0.953288	0.88590525	0.98355325	0.94079	0.796749	0.98472275	0.952152	0.87822025	0.983872	0.940567	0.795639	0.98430575	0.968954	0.9209735	0.98937475	0.934971	0.79961	0.9823395	0.940709	0.8260285	0.9833965	0.94345	0.77939375	0.9853825	0.942711
MSP3.6_AB_back	748.824	158.533	1632.6475	1364.2	189.386	8021.2575	977.755	259.16675	1420.6675	646.929	181.74375	902.72525	702.055	168.907	1346.71	1390.73	227.268	13522.725	767.348	184.01925	1530.6225	559.082	151.4655	892.5135	1257.01	224.82725	2681.9475	1001.45	222.74225	2821.2625	869.303	178.3465	1704.065	1037.28	207.11725	2339.47	663.787	163.57925	1307.845	1087.65	186.3395	2371.9025	1155.75	207.78875	2230.56	1039.86	214.8115	2782.3975	1116.46
MSP3.6_AB_0	1.22252	0.00147984	1061.6225	112.39	0.002431155	8872.7225	0	0	0	0	0	0	0	0	0	9101.44	0.003047925	16636.475	0	0	0	0	0	0	4.82355	0.001661055	2282.4475	2.14684	0.00166988	2155.0375	1.10491	0.001431735	1208.06	1.5372	0.001282888	1620.77	1.12179	0.00148625	923.3145	3.99029	0.001669863	1747.6975	1.96196	0.00136785	1582.625	1.53044	0.001536085	1811.26	2.07073
MSP3.6_tau_0	-7.62349	-9.8521425	-3.08309	-6.46834	-9.815555	-1.3203125	-5.91091	-9.7774475	-0.77483875	-6.97477	-9.840895	-1.80449	-4.78693	-9.6727925	-0.21773525	-5.83755	-9.7597625	-0.55995575	-5.16048	-9.66476	-0.38738525	-3.96123	-9.7345125	-0.2349205	-5.32226	-9.6985225	-0.80949025	-4.79443	-9.803165	-0.59723225	-4.98714	-9.6436275	-0.154279	-5.07775	-9.7164475	-0.41152475	-7.18564	-9.793285	-2.31669	-4.29416	-9.6414925	-0.308172	-5.57674	-9.8127525	-0.55285125	-4.91641	-9.725165	-0.445846	-5.42521
MSP3.6_beta	2475.73	1138.1825	6444.9975	3230.04	802.73625	9755.535	284.126	90.00125	948.94925	378.579	126.6435	1101.2425	318.282	86.89135	1002.97	2105.47	289.70225	8690.8775	309.043	75.2828	895.60975	271.058	86.600275	741.79475	1050.64	328.90725	2869.8025	867.06	176.25875	2993.18	805.382	204.96725	3070.905	641.576	173.1015	2247.975	1624.45	558.66425	4239.3325	745.729	189.382	2511.1775	665.092	168.43725	2203.8925	803.745	148.8265	2801.91	936.837
MSP3.6_t_short	6.40043	1.9857075	16.84215	4.15333	0.98154225	25.453075	2.58473	0.59637275	11.019075	2.58785	0.6979015	9.49146	2.81713	0.4495915	19.16725	3.77647	0.66291225	19.53735	2.78884	0.50347325	16.4335	2.51163	0.38326475	13.829775	4.0971	0.8114735	19.2524	2.90341	0.4235935	18.9422	3.67091	0.6226945	15.29205	2.50668	0.3562455	15.118675	4.81358	1.254305	17.28505	2.50757	0.40509975	18.748325	2.36251	0.43448775	16.805975	2.75547	0.494116	16.041575	2.96307
MSP3.6_t_long	986.293	100.9165	19931.325	1113.22	197.148	24515.6	1310.73	229.35175	22846.325	1391.43	245.08	22966.125	1196.11	158.57125	24922.85	1413.68	270.0645	26550.625	1215.42	138.60025	24994.5	1171.79	139.018	23425.15	1220.63	204.1815	26869.05	1109.05	143.84125	26599.95	1057.18	169.799	24831.225	1137.63	134.973	24418.275	800.138	105.132	27385.075	1293.71	196.94025	22071.45	1360.52	219.24125	25618.375	1324.21	170.89875	24911.7	1252.27
MSP3.6_t_IgG	18.9089	9.974645	30.276175	22.619	12.436425	43.85265	20.7622	10.735	38.575	20.7695	11.1141	39.13925	21.5547	11.049225	41.82135	22.0708	12.322975	40.599575	21.2389	11.28735	40.045425	20.9052	11.646825	41.26465	20.6838	10.742475	37.42645	21.3759	11.415475	40.068875	20.472	11.679275	36.3867	20.9849	10.7334	39.041275	19.9843	10.61435	34.3169	21.3448	11.773375	38.3981	21.2	11.347775	37.71185	21.437	11.526275	41.064075	21.4539
MSP3.6_rho	0.972	0.90199475	0.992766	0.88197	0.602913	0.97203075	0.892324	0.65028275	0.97759325	0.883639	0.6144445	0.962562	0.879527	0.476409	0.982858	0.905188	0.61012325	0.9848695	0.885992	0.52344125	0.9822165	0.880652	0.59071475	0.975818	0.941372	0.79996	0.9889235	0.925973	0.58641275	0.9895355	0.94385	0.79258675	0.988795	0.92515	0.67944625	0.984976	0.962415	0.85790125	0.9913275	0.920766	0.71592575	0.98220775	0.925353	0.7224415	0.986393	0.928102	0.7207365	0.9895845	0.924979
MSP33D7_AB_back	517.314	171.32025	1411.7125	387.078	139.06125	911.51125	516.228	155.3845	1620.0475	368.597	139.04375	556.797	210.307	101.8265	280.64375	439.38	146.64575	1471.8325	390.88	139.25225	749.613	433.561	142.955	1346.895	381.918	143.6605	622.98275	446.941	146.567	1472.78	250.092	108.7255	331.712	423.012	146.235	989.527	355.681	135.76075	654.52125	440.204	138.669	845.1995	490.481	145.10975	1725.0225	442.368	145.7105	1283.83	436.633
MSP33D7_AB_0	5.87827	0.001608093	1512.9575	0.881465	0.001373733	640.812	0	0	0	0	0	0	0	0	0	22.2958	0.001507313	22054.275	0	0	0	0	0	0	0.72926	0.00156427	376.084	5.16209	0.001596325	3914.0825	0.801206	0.001494835	269.53375	1.02582	0.001256215	556.09825	0.502129	0.00135419	291.9575	1.79026	0.00160509	686.32575	2231.43	0.002686835	4921.935	2.48785	0.001762235	1626.5725	11.493
MSP33D7_tau_0	-4.66722	-9.71227	-0.99460875	-1.25366	-6.82225	-0.30841475	-2.34303	-8.118885	-0.37802575	-7.66674	-9.89627	-2.89758	-0.838862	-8.5634475	-0.019511	-6.89999	-9.8687725	-2.264025	-1.19704	-7.66893	-0.0824741	-8.33916	-9.9335425	-3.9298025	-0.925105	-6.98181	-0.093974675	-5.37472	-9.8146075	-0.5162395	-4.81803	-9.77046	-0.21301525	-0.125224	-0.604821	-0.012392375	-7.59613	-9.9240675	-2.5904725	-1.05348	-7.99115	-0.089798175	-5.69146	-9.77734	-0.871358	-4.37575	-9.597305	-0.42381675	-5.67294
MSP33D7_beta	955.188	381.67675	2246.285	3254.15	1177.4375	8202.3575	915.603	408.5745	2266.5475	886.225	318.67275	2151.375	174.642	20.8189	1956.7375	19778.1	6902.2575	73910.575	509.464	157.55325	1356.3475	6692.27	2867.185	19149.85	638.082	211.75275	1633.8825	1091.8	233.73875	5996.78	414.098	145.455	1611.4975	6553.16	2327.0175	23648.425	2063.32	798.01475	5448.975	759.276	109.9755	4083.7975	1020.59	162.2425	3911.985	631.626	140.84425	3391.0175	2081.51
MSP33D7_t_short	10.6414	2.6519025	32.542775	7.20316	3.1227125	16.66665	10.4504	3.056485	33.4826	5.84676	2.1744875	18.271775	10.727	2.4358375	43.0431	13.156	3.750625	40.181925	11.0387	2.420655	40.0338	7.95799	2.82677	20.514025	11.5564	3.1902	27.78745	10.7003	2.65565	48.261275	14.7371	3.0026725	60.240375	13.5974	3.916115	51.59205	7.26617	2.4617025	15.367375	13.7114	2.49432	84.643975	8.26817	1.7357575	35.30595	10.3162	2.484985	46.6188	10.3009
MSP33D7_t_long	1497.03	288.75775	33820.05	1339.02	236.7915	32851.45	1788.48	360.53225	30928.6	1113.63	148.5445	34049.15	1200.09	107.43425	30362.55	1395.78	272.563	27843.075	1140.89	139.18775	33088.625	1299.55	127.7755	29917.65	1233.44	181.7415	34984.3	1256.9	120.761	27492.875	966.546	106.86825	20240.4	1290.36	169.034	32738.2	1183.74	137.60325	32579.975	1154.09	166.221	24898.15	1772.78	378.44175	30968.825	1419.03	129.128	23998.175	1228.63
MSP33D7_t_IgG	18.3409	10.8172	30.9208	14.858	8.4928825	23.980125	19.6502	11.375775	36.849925	16.1963	8.7808225	27.65815	17.7725	9.8543075	34.049275	18.6205	11.033825	31.1273	17.8313	9.98392	32.0887	16.5684	9.756555	27.292725	17.9979	10.0866	30.727125	18.0411	9.988075	34.858775	19.1006	10.61025	35.340125	18.2433	10.7428	34.2336	14.3189	7.7405475	23.02475	19.3864	10.283575	39.290975	18.5279	9.692655	32.5755	17.6889	9.45211	31.6352	17.7468
MSP33D7_rho	0.952194	0.8604935	0.99213975	0.985577	0.95864325	0.9962	0.909275	0.7189305	0.969684	0.967952	0.903224	0.992011	0.960636	0.78959175	0.99470475	0.955606	0.8591515	0.9886845	0.958945	0.74088375	0.994318	0.966999	0.8675445	0.995497	0.973963	0.900845	0.99498175	0.966585	0.836943	0.99472825	0.967627	0.87882975	0.99386525	0.962031	0.73971275	0.99428325	0.987055	0.95851025	0.99733525	0.95548	0.7288205	0.993558	0.935382	0.75267825	0.99285075	0.96568	0.7604635	0.99467375	0.967747
MSP3K1_AB_back	118.014	13.5088	271.23325	47.145	10.860425	83.490325	252.959	17.18225	640.0925	89.6303	13.669225	200.64175	81.8066	11.508675	291.08525	144.491	14.902	957.9615	98.4073	12.115375	313.42425	145.223	12.380575	981.5175	36.4564	8.0633225	64.8259	129.606	11.166625	674.98275	131.127	16.21005	415.3785	62.9021	10.528675	147.53025	39.0729	8.6793775	60.395425	182.557	14.401875	715.394	127.003	14.5755	325.79875	78.1228	10.619625	245.1665	122.935
MSP3K1_AB_0	0.889845	0.001303483	220.988	0.352892	0.00132888	58.4827	0	0	0	0	0	0	0	0	0	5.5104	0.001375918	1171.4225	0	0	0	0	0	0	0.254672	0.00129956	52.055175	1.57948	0.001330298	714.0605	1.50847	0.00126081	402.78675	0.40429	0.001193608	93.440275	0.294061	0.001316583	41.5023	6.06631	0.001437383	683.2325	1.28314	0.00139418	279.38875	0.503335	0.0013782	178.98025	1.44064
MSP3K1_tau_0	-3.84534	-9.542275	-0.3089915	-5.94033	-9.752805	-1.02506	-6.74047	-9.8743875	-1.322745	-5.0509	-9.689675	-0.78226825	-3.85552	-9.6245525	-0.36985075	-7.26586	-9.8598325	-1.901575	-4.99923	-9.606325	-0.59989575	-7.34865	-9.908565	-2.640095	-5.7732	-9.747275	-1.30073	-5.53158	-9.73251	-0.561742	-4.95538	-9.68905	-0.38422425	-0.864287	-6.65036	-0.056791	-6.34346	-9.792655	-1.5642075	-4.94646	-9.7414525	-0.556737	-5.85974	-9.762905	-1.022969	-3.7258	-9.5753125	-0.26981375	-5.53041
MSP3K1_beta	101.05	30.107	341.81275	75.5212	25.873525	226.58675	209.017	54.04915	638.30525	122.154	35.487825	375.8455	127.84	35.69505	455.7265	562.154	226.61175	1438.3675	115.198	35.564425	401.3135	356.348	115.8995	1151.26	77.1998	31.93905	211.73875	162.114	41.153425	580.645	135.392	35.491475	457.92075	162.426	54.99335	481.28725	80.7916	27.869475	248.91125	165.486	28.3964	618.45475	112.67	32.0831	339.02825	93.8574	19.502	429.51175	157.032
MSP3K1_t_short	6.05637	0.6963105	35.52015	3.82429	0.99361625	13.7353	3.12918	0.57600975	14.892225	3.19701	0.45599	23.176575	4.97697	0.53627625	36.58755	11.1138	3.03933	35.75035	4.14069	0.5972805	36.944325	7.31377	1.416575	29.198025	9.60584	1.08899	38.75225	6.29538	0.92510475	46.724025	5.6762	0.7995465	31.905925	10.1725	1.63077	55.575	4.07848	0.8687625	15.6935	5.82077	0.68688575	43.8588	4.94099	0.831769	35.115275	4.83432	0.480458	36.752	6.35594
MSP3K1_t_long	1564.18	140.436	90440.075	1588.09	105.51925	96263.825	2234.14	239.94175	78647.9	1593.98	176.2605	84410.25	1688.37	127.3645	69212.8	1559.65	193.03275	83222.6	1580.04	108.17275	64155.6	1544.23	77.8791	54944.925	987.979	51.48135	90303.85	1540.11	113.8675	50321.45	1852.92	172.37675	56147.625	1608	136.928	93938.675	1838.38	138.3845	87818.7	1806.83	242.11325	59391.175	1541.32	138.301	76843.75	1802.22	107.81975	55354.525	1581.88
MSP3K1_t_IgG	20.6953	12.090225	33.8626	18.0674	9.7187675	29.966875	20.412	11.812775	35.9617	20.3795	11.457425	34.873125	20.2735	11.00365	38.1418	20.3153	11.965675	35.801375	20.3542	11.3364	37.1702	20.1789	11.245225	33.65055	20.7762	11.2714	33.97155	20.2049	11.34295	37.19905	20.7586	11.899225	36.02875	20.658	11.34885	37.826525	17.9026	9.1218275	29.438825	20.8552	12.4216	36.45985	20.303	11.556425	34.53725	20.1974	10.2479	34.903425	20.751
MSP3K1_rho	0.926666	0.71879325	0.98920225	0.96985	0.88174425	0.995705	0.915987	0.70796525	0.98119	0.938031	0.7851255	0.98429075	0.942442	0.709793	0.99235225	0.933685	0.788044	0.98427525	0.943206	0.7226765	0.99251775	0.945908	0.76649925	0.9915825	0.96371	0.80862325	0.99498625	0.929814	0.588787	0.9926155	0.910201	0.637575	0.9854755	0.918519	0.5052345	0.99230525	0.970191	0.885159	0.99593775	0.897173	0.55241775	0.984289	0.933252	0.73061875	0.99285825	0.929	0.60127675	0.99271275	0.934
MSP4_AB_back	3115.34	575.382	7251.1125	2722.38	728.2135	6432.875	2991.34	1211.6025	3795.5525	3828.95	749.60175	9075.22	1737.3	541.817	2623.6875	3445	772.11375	15672.25	2225.22	689.7795	3566.8125	2694.16	792.557	4190.0025	2691.57	720.2335	5753.06	3585.05	814.963	18649.725	3136.13	748.911	7207.7675	2273.18	693.6185	4308.9875	3353.36	795.17225	12227.175	3836.18	912.83425	7065.235	3494.1	851.7865	15154.875	3470.89	853.41275	10885.075	3222.01
MSP4_AB_0	3.40737	0.001457255	3895.6	3.13481	0.001681623	4456.435	0	0	0	0	0	0	0	0	0	13.6202	0.001633678	33858.925	0	0	0	0	0	0	1.56217	0.00144771	3033.36	11.1795	0.001648405	29548.675	3.69617	0.00153009	5166.78	1.12589	0.001365113	1725.7575	9.28811	0.001766443	12162.3	3.16175	0.00137716	5213.1525	16.2427	0.002010813	48423.15	2.86995	0.001455455	6413.68	7.60333
MSP4_tau_0	-2.51933	-8.9134325	-0.510699	-7.35037	-9.8756725	-2.5613975	-3.23389	-9.3607325	-0.23336425	-7.22816	-9.8398425	-2.6811225	-2.47758	-9.56821	-0.093141225	-5.63211	-9.8221475	-1.456215	-4.15532	-9.6276475	-0.2484155	-3.3864	-9.46793	-0.23299025	-1.32145	-7.20942	-0.19577825	-5.31079	-9.71005	-0.651995	-5.3545	-9.724075	-0.38073375	-3.80109	-9.4970975	-0.42236075	-6.5939	-9.814455	-1.8214275	-2.2812	-9.4648625	-0.17087075	-5.88446	-9.76732	-1.05769	-3.41536	-9.465945	-0.30623175	-4.60324
MSP4_beta	7342.24	2881.3725	23216.475	15247.8	6542.845	47972.575	612.057	223.20025	1785.5925	4921.71	2357.6825	11655.075	581.842	110.067	3078.9575	30685.1	10094.75	97108.175	580.318	175.35475	1436.3475	732.733	250.635	2266.3225	3860.66	1304.77	8965.435	8588.75	1821.25	38529.35	4335.58	1709.1625	14004	812.788	227.67825	2126.8825	20664.8	7543.73	98660.85	1880.29	273.66175	10610.125	44692.7	9357.72	365206.25	3163.34	618.59375	19397.825	5947.97
MSP4_t_short	10.1341	3.7566775	26.0366	12.8959	4.9546975	30.4864	9.36162	2.1239125	40.033125	18.2015	6.128075	43.16775	11.276	2.0089	51.09205	15.3384	3.29168	65.218775	10.4046	2.19428	47.820575	13.1821	2.831705	51.9929	10.4452	3.2203325	30.2612	12.0023	2.5803675	50.158	9.83589	3.6314175	27.36035	9.71524	1.63611	44.022525	19.3685	4.8624825	55.674075	11.5558	2.1473325	45.2773	12.5026	2.7336625	70.504625	12.4007	2.2720025	54.53415	12.1496
MSP4_t_long	1077.79	219.63525	27397.675	667.508	117.25575	31301.65	1244.12	227.71325	28771.9	1125.52	188.27975	24674.425	1163.25	168.4525	26107.85	1121.44	187.292	28028.45	1191.02	126.0165	32287.15	1230.21	176.78	26931.025	1099.04	158.0715	21707.775	1190.83	150.29275	21100.425	1077.74	206.5125	27591.425	1255.94	147.6625	28305.475	912.335	128.2945	22268.325	1204.15	209.04425	28064.85	1361.92	240.2355	33795.325	1243.47	135.253	27273.725	1122.69
MSP4_t_IgG	17.662	10.42325	28.7019	18.4592	10.32215	29.796225	20.1966	10.817925	33.86425	20.6111	12.26735	33.412925	19.7161	11.388	33.275125	20.7377	12.850775	35.7463	20.2781	11.72645	34.172825	21.0674	12.40925	36.52835	18.3939	10.965975	31.053625	20.1136	11.698375	38.63625	18.6771	9.930335	29.2894	19.2888	11.36985	33.650275	20.5472	11.515375	35.156525	20.1042	11.7937	36.9761	20.8593	12.576025	36.724025	19.8714	11.504625	35.9878	20.0387
MSP4_rho	0.965423	0.8986275	0.9943395	0.975121	0.914297	0.9947815	0.921737	0.715049	0.98660225	0.948699	0.8513275	0.9887255	0.948864	0.7241	0.993575	0.930129	0.70865175	0.98507275	0.945432	0.70466425	0.9931695	0.934993	0.68885975	0.9908145	0.956515	0.86575425	0.99158425	0.928165	0.64190975	0.99081275	0.953981	0.853026	0.99346775	0.935173	0.66538325	0.99380875	0.963071	0.84766975	0.9937525	0.920327	0.677067	0.98785675	0.888547	0.49953925	0.97688025	0.934235	0.63079075	0.99299575	0.932642
MSP5_AB_back	1479.81	340.5935	2702.69	2368.26	459.0355	5316.59	2353.08	525.07175	4700.585	3502.05	663.26175	6198.1125	2725.97	530.6345	8339.16	2800.1	516.56	11499.825	1948.45	419.632	4147.28	3011.19	582.33975	5730.84	1766.73	404.20125	3232.1	2546.09	423.28675	8648.0125	1594.33	437.06075	3002.8775	1333.73	292.777	2404.43	2278.11	489.25225	6897.4825	2508.8	548.20825	4477.46	3056.06	470.85275	18086.1	2302.98	445.70975	6662.6925	2622.95
MSP5_AB_0	1.74776	0.001542778	1349.11	3.19839	0.00138071	3831.69	0	0	0	0	0	0	0	0	0	5.07098	0.001728935	11893.55	0	0	0	0	0	0	1.63937	0.001435063	1912.755	4.38349	0.00121651	7084.9425	2.25592	0.001445678	1539.245	1.18204	0.001484208	1350.42	2.53309	0.00153511	5117.505	2.78609	0.001378763	3139.385	21.5654	0.00220462	24358.375	2.21898	0.001345065	3390.8575	12.9333
MSP5_tau_0	-6.74951	-9.8121375	-2.1715325	-3.86986	-9.6213025	-0.679131	-1.20537	-6.0483225	-0.0983688	-7.68084	-9.9001425	-3.12599	-5.51858	-9.7627875	-0.7453175	-7.24643	-9.8549475	-2.34864	-2.83941	-9.111565	-0.29766925	-6.88803	-9.830335	-1.3184175	-0.46735	-3.1753175	-0.0273001	-4.38255	-9.81098	-0.49960625	-5.15431	-9.59511	-0.24399525	-1.23457	-7.14272	-0.08366365	-7.5905	-9.8780975	-2.9584975	-2.76055	-9.422715	-0.21115225	-6.85626	-9.86132	-1.7555075	-3.71535	-9.6203075	-0.2184425	-6.25142
MSP5_beta	2700.99	1353.2375	5865.1675	6278.69	2839.895	16545.125	3353.61	1463.605	7076.2575	3233.98	1036.345	8094.6875	1604.33	424.0125	5350.845	12915.9	5096.81	30918.8	1384.54	509.79425	3236.215	1352.79	389.831	4138.24	4848.23	2084.9925	11511.225	2703.12	645.496	11329.65	2495.57	945.46	6993.05	1400.04	575.47675	3688.36	11160.3	4412.5225	34487.325	1929.72	436.737	7329.64	15540.2	3790.42	51807.675	2111.18	489.033	12073.8	5889.14
MSP5_t_short	9.94239	3.198865	26.487475	8.38215	3.1734375	18.193625	14.106	6.1398375	31.744875	7.00414	2.5588575	24.152725	9.04588	2.362655	44.8867	7.80796	2.9276675	18.967575	10.132	2.81715	36.247875	7.06513	2.05441	21.0876	10.6245	2.82116	28.0631	8.67466	2.209675	34.332675	9.75086	3.3539875	25.537025	8.96505	2.888235	38.785575	11.3696	3.6410625	26.164775	8.49376	1.6894025	30.750975	10.6677	3.4744875	36.34125	8.84541	1.8801075	38.114525	9.63574
MSP5_t_long	1892.78	196.92275	55736.425	2781.3	394.656	78584.15	2327.9	330.51	60846.625	2088.41	248.11425	55048.925	2113.35	197.297	46983.925	2335.87	232.706	51064.125	2217.77	179.801	61023.225	2314.73	200.25225	62177.3	2261.82	256.16375	47761.675	2144.3	217.485	52598.75	2159.28	224.071	63676.6	2149.18	244.8265	52615.95	1993.01	160.66425	44025.125	2358.28	200.72725	45696.925	2354.73	303.383	59256.55	1998.09	200.28325	46005.8	2029.01
MSP5_t_IgG	16.7754	9.804445	26.695425	16.3442	9.5447875	25.551225	18.5438	11.112375	27.8012	17.2593	9.8164825	28.349925	17.1822	10.062025	28.786775	16.4025	9.52644	27.79865	17.3024	10.74745	29.99155	17.1824	10.060275	29.336	17.6008	10.09355	28.271	17.597	9.9767625	29.539125	17.0596	9.9528825	27.783	17.345	9.4508525	30.67705	17.2864	10.80695	26.617725	17.5073	10.345225	30.524	18.0586	10.380425	30.14645	17.6652	10.05405	30.031725	17.2982
MSP5_rho	0.969257	0.92449775	0.99133125	0.960979	0.89998825	0.98821225	0.957762	0.890983	0.9885785	0.945853	0.82588875	0.98695925	0.956166	0.732344	0.9941815	0.959688	0.88594175	0.9876595	0.960155	0.766912	0.99252075	0.957137	0.8416925	0.99237875	0.95879	0.901684	0.98569225	0.959206	0.8293225	0.99087725	0.967837	0.90436075	0.991991	0.958867	0.84046075	0.99121425	0.96901	0.91479625	0.9907915	0.955753	0.86659025	0.9912925	0.950743	0.85310125	0.985135	0.960667	0.82739	0.990643	0.958752
MSP6_AB_back	1154.72	490.06675	1709.9775	1223.29	420.7325	2285.2825	1611.72	653.2345	2116.61	1877.27	591.3015	3141.375	1048.62	380.135	1704.9875	1456.97	412.1785	4738.88	1195.53	437.387	2023.8475	1755.33	480.773	5534.43	1038.84	391.512	1623.435	1494.54	446.3585	5652.1725	1195.97	371.53225	2444.1125	1314.95	420.42175	2725.035	1324.51	450.884	3186.88	1867.06	574.65	3249.5975	1829.58	471.515	3891.795	1401.73	428.1265	3547.8375	1515.81
MSP6_AB_0	1.0975	0.001535838	939.84825	0.883557	0.00131082	991.173	0	0	0	0	0	0	0	0	0	11.1667	0.00129955	9644.08	0	0	0	0	0	0	0.641006	0.00136098	754.2415	7.6211	0.001501313	5768.6125	1.65528	0.00136236	1304.4575	1.17718	0.001397703	1217.0475	1.61114	0.001610965	2265.5675	3.19135	0.001471738	2260.0425	8.90516	0.001833158	3645.7375	2.1047	0.001817945	2574.8175	3.39079
MSP6_tau_0	-7.46557	-9.900565	-2.8373525	-1.46683	-7.9332875	-0.274563	-4.47445	-9.6870825	-0.40325875	-7.08524	-9.873265	-2.325885	-3.36223	-9.6203725	-0.225838	-7.57289	-9.8576325	-3.0286	-3.5052	-9.6100275	-0.3383565	-7.33523	-9.8481625	-2.6930575	-0.301399	-1.3994925	-0.026706525	-5.52508	-9.7106625	-0.793552	-5.28789	-9.81282	-0.26101525	-4.92141	-9.6773725	-0.3020095	-7.96486	-9.88181	-3.4780725	-3.63891	-9.510205	-0.36304025	-6.02551	-9.684945	-1.3168925	-4.55152	-9.68949	-0.489776	-5.01663
MSP6_beta	1139.5	464.5025	3048.8075	2440.78	821.7075	5877.7975	343.634	97.66835	1079.185	1226.43	462.23	3319.71	416.908	90.3172	1767.445	10634.5	5104.9825	25862	528.996	171.437	1286.485	2168.03	776.5585	5181.3075	2784.37	1351.7025	5166.3225	1721.2	298.526	5808.56	2450.4	942.103	6947.6725	596.397	171.59575	1875.7225	5780.4	2645.4875	13316.775	1032.85	186.00525	3874.2125	1345.3	368.8725	3747.4675	1009.07	224.44925	3971.075	1209.27
MSP6_t_short	4.65835	1.54001	13.43625	4.97462	2.1704575	12.203375	3.23312	0.76994325	12.3104	5.21839	1.41137	15.512475	5.11991	0.94348975	27.9239	7.04388	2.923255	16.230525	5.55288	1.37083	26.416975	6.99505	2.4699125	19.281825	6.63222	2.272075	18.740225	5.94296	1.4420075	25.23675	9.23409	3.749735	21.167175	4.28733	0.9123685	18.01315	7.14861	2.81997	17.48995	4.81022	1.048825	22.714275	4.64442	1.3796825	18.290825	5.40534	1.0484275	23.8237	5.24281
MSP6_t_long	1432.39	214.1535	23544.9	1497.33	259.45025	23318.975	1890.17	367.11875	38360.75	1584.83	264.935	24640.55	1507.68	178.96775	28120.5	1521.3	292.74325	41519.25	1729.44	218.01525	24713.3	1640.64	217.013	27421.05	1690.74	328.999	30024.625	1581.31	207.8715	29555.35	1546.87	197.7235	30082.8	1446.89	201.52	31038.65	1354.88	220.31375	37679.45	1669.25	273.12525	25591.95	1742.24	317.34225	28061.95	1610.28	245.269	25113.55	1555.27
MSP6_t_IgG	15.7994	7.7484475	27.817125	14.6139	7.6641825	25.2726	17.8048	10.059	33.828975	17.2609	9.86184	31.57075	17.1395	9.647685	34.393025	16.7299	9.5890625	27.38755	17.758	9.52534	32.7878	17.4528	10.0828	31.41125	16.1853	9.070145	27.02215	17.275	9.045175	32.65275	16.3115	9.52553	27.11765	16.6433	8.849485	32.4459	15.2239	8.065235	25.45165	17.7762	9.5957275	32.9086	17.2629	8.86131	32.2181	16.9442	9.5771175	32.9037	17.0022
MSP6_rho	0.964852	0.9037105	0.98805675	0.967431	0.91300025	0.98858	0.915837	0.7198685	0.98669425	0.942823	0.82180875	0.98935025	0.947517	0.70422075	0.9921015	0.957016	0.90040425	0.984646	0.94689	0.71982475	0.992091	0.951027	0.82861525	0.99118125	0.961897	0.90795375	0.98531625	0.953002	0.85061025	0.98708625	0.967062	0.92011075	0.98959475	0.95387	0.844935	0.98730475	0.969652	0.91921425	0.9892065	0.948148	0.843619	0.98408175	0.948542	0.8568845	0.986175	0.952141	0.844189	0.98810525	0.956042
MSP7_AB_back	2009.87	544.19125	6781.8475	1761.51	526.945	6167.12	2088.14	639.483	3197.9775	1969.93	602.8315	3891.1225	1254.72	482.587	2008.435	1837.71	543.783	5335.525	1245.05	431.5505	1899.025	2256.54	722.8795	4004.465	1357.08	517.58575	2253.63	1885.59	551.9265	6492.5425	1648.09	532.26075	2860.5325	1358.61	492.897	2262.94	1717.11	514.0735	5318.5625	2157.26	622.25125	4060.6575	1777.26	553.22325	5271.5875	1833.11	494.545	4398.875	1847.64
MSP7_AB_0	10.9638	0.001586693	8441.015	30.1828	0.001665718	53206.925	0	0	0	0	0	0	0	0	0	4.78406	0.002119678	5322.6525	0	0	0	0	0	0	1.26742	0.001510215	1031.66	4.22069	0.001709728	5954.695	2.01552	0.00167878	1781.65	1.35948	0.00141633	1385.7825	3.94999	0.001652093	7888.4025	8.58487	0.001642093	3697.89	5.34138	0.001570268	5870.8875	2.72175	0.001705338	2726.615	4.64649
MSP7_tau_0	-5.15329	-9.70802	-1.311365	-5.98471	-9.8192975	-1.0573775	-2.36768	-9.1403625	-0.20241325	-8.05696	-9.9100275	-3.681435	-3.57661	-9.51367	-0.27941375	-7.02267	-9.821735	-2.2334925	-2.91445	-9.2597925	-0.253224	-6.39473	-9.85355	-1.0300025	-1.10035	-6.66673	-0.07040205	-5.02369	-9.692365	-0.62633125	-4.73708	-9.621965	-0.25512175	-2.78339	-9.2623625	-0.172638	-7.47119	-9.8891725	-2.7124175	-3.95197	-9.5120125	-0.418454	-7.57907	-9.90161	-3.1834275	-4.31508	-9.5263575	-0.18603725	-4.77913
MSP7_beta	4763.47	1955.3325	12274.675	45439.6	5037.92	305873.5	1095.91	473.88025	2837.4175	2641.25	1168.0175	6642.3475	404.289	70.55065	1934.225	6416.56	2979.5925	15215.3	471.379	187.14375	1268.535	584.912	118.01925	1871.695	1591.75	642.03425	3696.2875	1749.81	239.49325	8678.735	1391.26	466.5115	3970.5225	584.704	175.17625	1589.1725	13726.7	5821.775	38842.2	1309.44	200.4455	5529.7525	8701.72	3984.535	22128.925	935.786	121.015	6252.335	1443.37
MSP7_t_short	9.85153	3.1410175	31.385575	10.1692	2.8638675	41.5209	8.97694	3.0494175	29.90955	6.8947	2.5825625	20.216725	8.8055	2.191625	32.9439	6.82561	2.6848175	17.84295	9.49517	2.29028	39.221	7.48126	1.7559625	25.886525	9.89349	3.0377125	28.5891	9.28099	2.2980375	35.3987	9.66773	2.9317875	30.4267	9.17599	2.540205	37.677275	10.1869	3.7358625	28.419475	8.86695	2.1634775	37.76985	9.52215	2.9894275	28.996925	9.12512	2.29181	35.470825	9.05062
MSP7_t_long	1637.72	268.5515	46724.6	1871.67	355.52475	55284.475	1862.92	333.0245	41366.85	1501.94	189.4935	44396.375	1525.46	237.4695	36501.3	1697.9	249.693	37649.5	1700.39	239.0505	27992.575	1590.11	217.3195	48643.775	1584.91	221.08	46637.575	1581.39	235.859	48965.45	1499.4	179.23825	39009.125	1616.58	233.6715	41625.05	1382.71	205.65225	31263.725	1619.51	267.185	49057.1	1644.14	289.24275	45166	1529.7	208.32975	36205.025	1444.03
MSP7_t_IgG	18.7259	11.0464	31.2398	20.073	11.349325	39.656075	18.538	10.775525	31.716575	17.0766	9.7945	29.9489	18.2693	10.391775	33.58715	16.2769	8.3495875	26.360425	18.0991	10.32145	35.463825	17.8578	9.63979	30.6165	17.0522	9.7875675	28.1519	17.9373	10.349025	31.310925	17.766	9.6209625	31.09635	18.4886	10.29945	35.31765	17.7544	10.3809	29.3323	18.7026	11.069875	33.606825	17.3248	9.153915	28.59275	18.2702	10.142825	33.190925	18.1758
MSP7_rho	0.937871	0.827914	0.98215825	0.917883	0.733618	0.97855125	0.929241	0.787972	0.98053775	0.949856	0.85314775	0.98384675	0.94499	0.69239025	0.99053225	0.957359	0.89283125	0.98632875	0.945464	0.729643	0.9903615	0.947823	0.78472225	0.99277175	0.959602	0.88875925	0.9890845	0.946321	0.78070675	0.98837275	0.955634	0.86998675	0.9871865	0.949546	0.78627025	0.98733925	0.962395	0.907335	0.98706725	0.938448	0.7994505	0.985605	0.962643	0.90170125	0.9852835	0.94982	0.78788175	0.98848075	0.949752
MSP8_AB_back	2094.81	715.30325	3364.1025	1932.74	629.373	3450.095	2171.92	760.848	3459.135	2297.37	695.1105	4652.365	1604.45	544.037	2323.135	2810.64	711.4705	9367.71	1523.39	533.64825	2172.835	2450.88	662.31475	8921.0425	2073.66	651.6855	3597.045	2338.18	608.75625	8114.215	2334.69	671.3135	8244.97	1919.65	637.615	4026.105	2078.3	717.5375	4111.52	2688.79	668.153	4160.7175	3858.71	750.75575	10514.075	1884.18	569.6365	3776.59	2454.61
MSP8_AB_0	1.02465	0.001543185	1756.1075	3.04268	0.001475643	2280.0275	0	0	0	0	0	0	0	0	0	16.0571	0.001619075	10429.9	0	0	0	0	0	0	1.75572	0.001402415	1519.7175	24.8749	0.001888735	22535.075	5.14465	0.001436365	10898.85	2.18533	0.001377043	1764.795	1.92144	0.001571028	2337.5925	2.85106	0.001949635	3162.11	215.623	0.001636098	11154.925	1.68845	0.001519385	1931.3775	12.8111
MSP8_tau_0	-6.39719	-9.75093	-2.4494575	-2.75529	-9.128765	-0.6926675	-0.576553	-2.23852	-0.07384695	-8.03723	-9.8965825	-3.5756775	-3.06777	-9.4423325	-0.092253975	-4.17713	-9.71334	-0.9427155	-1.5423	-7.74233	-0.075267925	-7.08859	-9.881635	-2.59015	-0.173122	-0.596625	-0.012685	-5.5173	-9.7874475	-0.814143	-4.69	-9.580225	-0.3020875	-0.191721	-0.7089265	-0.01513755	-7.73081	-9.8805425	-3.08335	-1.63591	-9.05197	-0.102285275	-6.13368	-9.7653575	-1.4008675	-1.94781	-9.3948725	-0.10329915	-5.56858
MSP8_beta	4122.5	2200.8925	8911.015	10245.1	4637.7875	27296.925	3087.46	1481.825	6505.295	9485.12	4528.0925	23065.05	445.613	42.6032	6931.865	11178	4632.4875	29705.9	739.914	270.73675	1826.1575	10729.9	5009.115	29967.95	10769	5540.1925	25257	7254.74	1783.9825	26461.05	22232.7	5511.4425	104487.5	11903.4	5029.39	48309.95	15571.4	7102.2275	47721.775	2063.68	289.14675	10965.775	3727.72	963.801	11421.725	1439.32	222.6715	13061.85	6333.09
MSP8_t_short	6.90994	2.66814	16.2952	5.52902	2.1639175	12.348075	8.2577	2.9735625	22.875275	4.72712	2.0067325	11.57125	7.48718	1.4512725	31.813475	5.73811	2.155725	15.607225	8.35364	1.972825	38.766675	6.32025	1.6709025	20.7011	6.67212	2.183405	15.0237	7.47898	1.90249	33.4381	15.6909	3.599535	53.50075	10.9942	3.068635	43.297725	6.12921	2.0632125	12.3224	6.67051	1.20577	28.486825	5.40472	1.4333825	21.488	7.05567	1.6527725	27.048975	7.70736
MSP8_t_long	470.072	117.76375	3090.9225	399.61	124.68175	2096.7275	455.287	157.6915	2481.8825	401.034	110.0585	2310.59	475.159	110.92275	2840.0575	472.395	173.53475	2947.225	467.691	88.48745	2932.9575	432.169	123.795	3035.72	601.073	220.17425	3363.5525	455.97	96.023125	2994.195	329.026	112.7125	2468.9775	439.262	91.71125	3233.6925	487.074	146.2145	3184.5625	495.238	150.3065	2849.1025	672.344	170.67	3333.835	435.671	92.151625	2929.5125	450.041
MSP8_t_IgG	14.8372	8.1446675	23.125125	13.3738	7.1855625	21.664075	17.9267	10.641925	32.120025	13.6081	7.2270325	23.14555	16.421	8.91742	30.24	16.1821	9.3480675	28.24235	16.4412	8.88853	30.915475	17.1026	9.0721	29.253425	15.1459	8.48049	23.839025	16.4054	8.63273	29.495425	18.7406	10.91415	39.01735	17.1624	9.68965	33.723475	12.0953	6.2145225	18.35165	16.7991	9.1872275	31.655075	16.9909	9.11396	32.05785	16.3699	8.35353	29.729675	16.2299
MSP8_rho	0.975175	0.92871075	0.99564275	0.979712	0.9450725	0.99503125	0.934435	0.8203735	0.97704625	0.97071	0.92298875	0.99182175	0.952484	0.7244485	0.99324375	0.941997	0.833495	0.984872	0.95053	0.724979	0.99220875	0.936413	0.802419	0.986615	0.965193	0.910479	0.98638475	0.967409	0.77948	0.994964	0.958344	0.80908875	0.99192775	0.965225	0.722996	0.9955635	0.986222	0.96265975	0.9974705	0.955601	0.75387025	0.992918	0.941559	0.785958	0.99133675	0.966278	0.78025775	0.9956125	0.967678
MSP9_AB_back	982.542	356.9815	1436.0475	1016.66	318.08975	2453.2375	1186.42	486.992	1507.3675	1354.96	471.55275	1685.08	926.866	400.31425	1518.5675	1199.34	350.45875	3269.765	828.927	285.95325	1200.7325	888.98	376.247	1319.5325	834.697	372.06675	1165.3125	1193.47	366.01475	2809.03	1014.77	375.868	2424.0675	987.898	316.4615	1775.59	1063.84	375.80575	1514.025	1685.71	486.874	2950.02	1770.2	413.288	2988.8475	1251.92	336.815	3206.73	1344.4
MSP9_AB_0	1.81819	0.00150196	970.44875	1.62528	0.00169182	1610.765	0	0	0	0	0	0	0	0	0	3.76375	0.001871738	3158.3875	0	0	0	0	0	0	1.81573	0.001535955	931.943	2.21011	0.001499545	2160.915	1.83661	0.001559025	1627.5775	1.51236	0.0012281	1200.265	3.16778	0.001403268	1318.655	8.18008	0.00158059	2215.49	5.80976	0.002072925	2373.6375	4.24589	0.001393048	2534.5375	8.8289
MSP9_tau_0	-4.02139	-9.7145975	-0.30045975	-0.311192	-1.3950175	-0.04157505	-5.37274	-9.6587525	-0.59313075	-6.8243	-9.88528	-1.54523	-4.62831	-9.61206	-0.30487325	-7.28564	-9.87482	-2.077645	-4.10626	-9.4628425	-0.2825665	-4.92052	-9.6620825	-0.34243775	-1.19504	-8.79575	-0.0435889	-4.8035	-9.643575	-0.37807675	-4.79614	-9.6638925	-0.211669	-3.73909	-9.593845	-0.238084	-5.70804	-9.843	-0.878729	-4.16682	-9.639585	-0.34183675	-5.21055	-9.71935	-0.5076595	-5.15359	-9.6330325	-0.40570775	-5.4567
MSP9_beta	331.643	77.225975	1112.3475	9071.07	4081.555	21822.075	194.498	48.3891	660.914	330.465	77.3508	1090.9725	219.897	46.05125	837.36475	4743.57	2172.9475	11862	194.718	62.568475	587.61825	186.417	50.219475	591.3715	641.368	201.9345	1681.86	574.918	68.781425	3256.9175	3354.74	1271.7075	10571.425	374.32	77.1816	1552.14	521.525	88.8261	1972.08	637.953	47.8607	2929.5575	421.012	49.64355	1781.74	661.799	68.85995	3521.23	1048.34
MSP9_t_short	5.60201	0.89154425	25.7069	11.2907	4.2942	24.148025	4.24577	0.76704675	18.57375	4.21948	0.99027375	16.751575	6.33195	0.85625575	31.191975	7.0906	2.323455	20.587725	6.03455	0.92342325	31.59985	4.98653	0.7878125	23.7257	6.11348	1.2566475	22.49205	6.43896	0.77246025	34.0158	13.1307	4.366555	34.534975	5.92776	0.74898025	30.0045	4.86391	0.92826325	18.456475	5.6065	0.6924955	39.755475	4.33092	0.6694145	27.72305	6.0892	0.7842155	33.799625	6.61726
MSP9_t_long	1696.36	243.523	42791.15	1134.26	128.892	37426.85	1725.81	234.07675	42281.65	1770.54	200.568	33567.725	1705.87	207.176	33377.9	1378.23	178.29575	31458.9	1799.96	208.987	38732.375	1759.96	193.88825	42209.175	1855.49	328.177	41574.175	1705.79	182.952	38917.575	1499.85	147.07575	25556.3	1601.16	189.03875	40448.875	1803.51	267.97475	35702.525	1864.66	241.04675	41552	2039.7	247.38375	39152.2	1654.46	208.9655	33654.525	1646.67
MSP9_t_IgG	19.8441	11.84935	32.931825	18.9373	11.232075	29.2517	20.003	12.45625	34.526225	19.5471	12.107375	32.698275	19.7277	11.9132	34.94505	19.2433	11.768975	33.081025	19.9298	11.441875	34.96835	20.0019	11.985525	33.74895	20.0481	11.714225	34.94345	19.6008	11.5624	34.0731	20.0927	12.303125	32.22735	19.5943	11.03305	32.385	18.7539	11.26995	32.290325	20.1691	11.502625	37.427425	20.1957	12.321575	34.27865	19.5982	11.57495	34.594325	19.7528
MSP9_rho	0.948956	0.83713025	0.98989875	0.979133	0.9296855	0.99434525	0.90726	0.6944635	0.9815875	0.906916	0.69745475	0.9808665	0.922485	0.62159875	0.98889125	0.962509	0.89409125	0.98910325	0.917064	0.5630145	0.98976975	0.91574	0.623328	0.984711	0.939217	0.799708	0.98156725	0.952523	0.78519575	0.991879	0.968458	0.899701	0.99257825	0.951323	0.770163	0.9911665	0.959393	0.86888	0.99156875	0.942731	0.7970585	0.98738975	0.940324	0.7672585	0.98875225	0.952263	0.78662725	0.99153825	0.954293
MSPDBL2C.terminal_AB_back	5105.71	790.68625	10164.55	1830.95	286.4575	4421.075	5855.25	1488.835	7114.325	3485.27	860.55175	4828.8125	2229.63	443.1605	4059.5125	7529.51	814.90225	13958.075	3196.13	640.276	5981.7475	4512.24	966.91275	6669.51	3007.24	517.77375	6537.53	4431.93	570.47375	13728.75	2534.74	512.24275	5195.1	2323.26	387.98875	4828.3625	2711.54	444.39325	6486.395	3130.59	541.9485	6120.2575	3827.4	496.618	9649.9775	4548.43	625.153	13811.1	6499.21
MSPDBL2C.terminal_AB_0	5.63952	0.001517195	8327.0975	1.70347	0.001477328	1599.625	0	0	0	0	0	0	0	0	0	19.1857	0.001842658	12335.975	0	0	0	0	0	0	1.90972	0.00160222	3784.715	4.5152	0.001554498	9796.59	2.09984	0.001607473	2345.205	1.34436	0.001356775	2705.985	2.12542	0.001489198	3238.155	3.40495	0.001443518	3163.0225	2.95748	0.00159939	5876.14	4.91734	0.001432835	7913.755	34.5001
MSPDBL2C.terminal_tau_0	-5.2129	-9.7175	-0.70377975	-1.75528	-7.71419	-0.53275675	-6.25472	-9.836455	-0.542996	-7.08403	-9.8921825	-2.4511275	-4.15199	-9.650415	-0.42140325	-5.90981	-9.7734825	-0.917146	-4.2547	-9.5220125	-0.46734925	-4.43873	-9.677405	-0.3216805	-1.06909	-3.94992	-0.12556575	-5.47732	-9.708215	-0.694149	-5.02163	-9.7244	-0.24009325	-1.6499	-6.3442225	-0.22706125	-7.90202	-9.936805	-3.78141	-2.25431	-9.2108025	-0.1533105	-8.21625	-9.9228175	-3.963255	-5.42911	-9.7651225	-0.84831075	-6.35623
MSPDBL2C.terminal_beta	2049.62	596.76425	5440.4725	6975.04	2858.525	14815.825	1010.56	372.82325	2929.2725	1383.12	604.393	3201.7475	809.387	273.15775	2160.9425	3308.93	1240.6525	8360.345	1226.4	420.23925	2990.495	1019.61	360.62025	2794.6975	4377.01	2040.1325	8609.3275	2707	813.81575	7486.625	2661.96	1162.83	6726.4725	2202.66	941.571	5177.8425	5871.3	3050.8775	12256.45	2080.36	682.80275	5755.25	9852.99	5054.1925	20893.9	2851.31	919.96175	7484.5825	3595.88
MSPDBL2C.terminal_t_short	4.55052	1.46817	17.411025	6.02108	2.99357	12.7592	4.57164	1.4858175	13.86185	5.65344	2.0204275	16.99835	4.9708	1.3940925	18.1368	4.72486	1.6707525	12.8073	6.35348	1.8096025	24.563625	5.53947	1.38613	19.06545	8.31043	2.7848625	23.25715	5.41754	1.4464275	23.42235	6.91354	2.9348525	15.78235	6.31207	1.8616175	20.525525	6.92852	3.001195	16.39735	4.82188	1.036765	19.66345	9.35853	3.6630925	24.575475	5.39824	1.481265	20.65845	6.11587
MSPDBL2C.terminal_t_long	4332.11	467.712	72933.05	3746.56	419.2685	74434.8	3952.84	442.69075	65899.725	3735.45	411.58475	62929.25	3758.42	385.02975	68902.55	4313.12	418.749	72312.2	3677.42	360.9155	71552.95	3926.35	465.00075	78535.575	4076.64	405.735	60939.525	4055.1	397.49125	80533.425	3814.41	418.68375	92134.875	3924	469.22425	83515.475	3794.39	385.7205	84689.95	4236.99	535.7025	75872.975	3933.76	502.406	68666.875	3909.94	336.66575	60670.775	3953.17
MSPDBL2C.terminal_t_IgG	18.0478	10.253125	32.090975	15.2855	9.257305	23.040575	18.0564	10.38455	31.66735	18.0749	11.15915	31.8163	18.2381	10.1985675	32.210425	17.9429	10.6677	30.258675	18.3355	10.68295	31.88115	19.0286	10.825225	35.16855	18.1353	10.67505	30.98	18.0282	10.72715	32.7563	17.3958	10.7913	27.519475	18.3203	10.980025	33.97535	16.7174	10.52345	26.1185	18.6305	11.12655	32.981725	17.5198	10.767525	28.685225	18.3692	10.309725	31.874025	18.1752
MSPDBL2C.terminal_rho	0.922488	0.78766575	0.978984	0.973819	0.933331	0.992048	0.912319	0.76438075	0.9763485	0.924016	0.79398525	0.97688475	0.925052	0.71736675	0.98509025	0.927808	0.794676	0.9819595	0.920961	0.70660125	0.9824145	0.904088	0.728609	0.97752225	0.945858	0.86650425	0.9824415	0.936923	0.7565085	0.98723925	0.952658	0.8728115	0.98755275	0.928449	0.75478125	0.984403	0.96241	0.91501775	0.988692	0.914614	0.74935775	0.97316025	0.961472	0.90913675	0.98647175	0.931508	0.76448175	0.98508925	0.934104
MSPDBL2N.terminal_AB_back	6825.65	1622.42	10686.675	3467.59	859.1805	6822.3775	10236.5	1418.71	19943.975	5233.92	1328.9025	9970.8175	2901.06	943.75975	4595.275	9933.86	1856.9775	16245.45	4176.19	1031.9975	7270.6925	10379.9	1695.4725	26339.7	4436.89	927.465	8864.5475	6332.08	1352.545	18746.725	5508.42	1206.34	11406.575	2957.82	846.3975	5149.5775	3999.58	933.3125	7585.82	4430.85	1152.9725	7106.5325	9450.72	1715.925	14117.975	5363.59	1069.1875	12090.95	7750.84
MSPDBL2N.terminal_AB_0	4.96839	0.001477198	6573.135	1.48354	0.001323675	2659.815	0	0	0	0	0	0	0	0	0	20.1965	0.001421328	13675.8	0	0	0	0	0	0	3.78214	0.001624053	3901.1975	8.57025	0.001770125	13782	3.50618	0.00146765	6079.6425	1.34146	0.001467978	2061.7075	1.83559	0.001504338	3962.235	1.49675	0.001366335	4224.195	8.38442	0.001573883	12589.45	3.37595	0.00149043	5592.105	112.31
MSPDBL2N.terminal_tau_0	-3.96197	-9.5142025	-0.43493625	-1.69331	-6.2454125	-0.5794955	-3.2648	-8.7067775	-0.3929795	-8.10879	-9.892195	-3.7616075	-2.5317	-9.5130725	-0.11798875	-5.95898	-9.800955	-1.2119675	-3.8556	-9.50421	-0.31446825	-6.4748	-9.8164225	-1.680585	-0.718694	-2.1895475	-0.1023025	-5.41089	-9.7460225	-0.42247	-4.52752	-9.82261	-0.2873855	-0.848131	-2.8501225	-0.0531115	-7.67038	-9.8798875	-3.4215375	-1.36917	-8.6773775	-0.128772	-7.00482	-9.799895	-1.8829325	-4.31649	-9.515935	-0.34098375	-6.7312
MSPDBL2N.terminal_beta	2344.49	779.10225	6479.8825	9673.43	4454.9825	19867.625	3848.91	2130.64	7659.22	10279.2	4564.2575	25445.775	1191.61	194.21225	6062.14	4724.76	1540.6925	11424.625	1468.04	487.78	3841.535	5369.01	1123.5775	14280.825	7652.52	3903.415	14892.875	4166.22	1163.24	10988.575	8074.89	3325.145	18544.625	2998.24	1432.035	7446.3925	7229.29	3836.8675	15529.575	2792.58	652.843	8854.8375	3552.92	1150.325	10423.525	3094.72	762.862	10665.025	7386.48
MSPDBL2N.terminal_t_short	4.02667	1.0594925	16.396725	5.5063	2.5245175	11.65275	25.4741	4.796215	73.7348	4.61975	1.801105	11.125575	5.23687	1.00127775	23.501725	4.08772	1.6200175	10.97455	5.70371	1.347295	22.303375	7.42007	2.024655	24.0165	7.15188	2.5904275	18.2712	5.80294	1.3162075	24.0189	10.0558	4.00612	23.078	6.51554	1.8762275	25.351575	6.6102	2.4454075	16.3249	4.99464	0.74556525	22.457225	3.66545	1.1508	13.6842	5.10719	1.0285775	21.466425	6.96907
MSPDBL2N.terminal_t_long	2147.56	296.56775	28654.475	1711.93	267.0275	23280.3	1780.48	226.638	38252.15	1660.09	216.2715	36817.2	2118.39	289.963	28479.525	2144.48	336.45	37491.825	2209.07	300.79525	35337.75	2205.45	283.855	33866.325	2207.39	342.42275	28851.9	2023.89	230.6325	42769.375	1980.17	313.74825	36516.825	2161.46	212.1475	27010.3	1852.71	233.68825	30820.55	2057.33	313.8915	36412.85	2434.81	446.2275	35724.675	2020.13	220.237	39035.825	2087.79
MSPDBL2N.terminal_t_IgG	17.8773	10.4423	31.777775	14.6161	8.5845125	22.360625	21.4638	13.19555	44.231175	16.3228	9.36355	26.923975	17.7004	10.04925	30.305875	16.4673	9.273225	27.89635	17.6898	9.742145	30.28925	18.011	11.02135	30.98005	16.4677	9.68056	26.803975	17.1006	10.0894	29.549075	17.2378	10.5559	27.35835	17.443	10.34815	31.473425	15.8192	9.6125725	25.483	17.9024	10.7165	31.67775	17.2728	9.98376	29.9368	17.4167	9.676675	32.10575	17.4765
MSPDBL2N.terminal_rho	0.945807	0.83646375	0.98672325	0.974877	0.94031325	0.9922855	0.894569	0.61335725	0.985828	0.961738	0.89892775	0.99034125	0.957043	0.72333925	0.994481	0.947952	0.85971925	0.98638525	0.952789	0.69890825	0.99354075	0.944257	0.768084	0.992282	0.964135	0.9131685	0.98879125	0.952147	0.80061825	0.98917525	0.962976	0.89544675	0.98734825	0.949227	0.8231645	0.988422	0.970142	0.93007675	0.990995	0.944254	0.797959	0.98321725	0.945448	0.83835125	0.98615175	0.950523	0.82507275	0.990146	0.954695
MSPDBLC.terminal_AB_back	597.373	5.847835	5270.1325	336.161	5.34079	2685.1375	568.285	6.8544925	3917.93	998.18	9.47745	5210.1225	378.173	6.796605	3294.35	841.502	11.049325	6019.09	422.876	8.2358575	3962.905	827.184	8.60969	11424.6	386.536	7.5841525	3746.7925	453.72	9.9738175	7562.4875	510.144	9.2818875	9611.2475	284.589	6.2758825	3088.625	307.266	6.194725	2889.7825	805.726	11.257425	7450.7925	591.433	7.23618	4365.25	355.819	4.495915	5320.7975	725.512
MSPDBLC.terminal_AB_0	5.72647	0.00175647	5091.0475	1.88672	0.001473888	2642.105	0	0	0	0	0	0	0	0	0	10.148	0.001903228	5931.17	0	0	0	0	0	0	3.04697	0.001492398	3080.8675	6.08992	0.001325518	8216.4975	5.6058	0.00164196	10842.8	1.36548	0.001387318	2214.09	2.20565	0.001501388	2886.9475	8.86093	0.001790573	7259.39	4.17651	0.001621118	3615.205	4.09747	0.001449943	3996.665	45.9053
MSPDBLC.terminal_tau_0	-6.15297	-9.726965	-1.8266975	-2.24032	-8.663625	-0.59174375	-2.5563	-8.79959	-0.50495775	-5.80962	-9.85614	-1.157085	-4.18731	-9.4496625	-0.40504125	-6.57321	-9.81756	-1.9321225	-5.19486	-9.6798925	-0.95281975	-6.34956	-9.7562925	-1.6495125	-1.28416	-5.112235	-0.2832395	-5.56297	-9.70335	-0.89264925	-5.1901	-9.727315	-0.25431375	-1.97964	-7.423345	-0.23861325	-7.72568	-9.883845	-3.5571325	-3.74785	-9.64702	-0.52949075	-7.41848	-9.9053925	-2.9747025	-4.30384	-9.7118425	-0.6664515	-6.75867
MSPDBLC.terminal_beta	3134.64	1393.1475	6971.265	3203.38	1383.2325	6721.6775	2824.38	1053.5	7618.8925	2438.76	599.06325	8671.845	1243.85	287.96525	7679.57	2585.47	934.141	6367.1475	1313.23	421.69075	4025.1525	4112.91	1122.09	12045.15	3565.57	1574.475	7369.1275	2835.56	929.31725	9007.055	7150.73	3144.21	18219.15	1895.02	846.889	5352.5875	5147.46	2701.67	10075.5	2915.01	831.63875	7925.3625	2574.31	1094.9475	6296.5825	2402.43	824.9845	7424.335	4669.95
MSPDBLC.terminal_t_short	6.53828	2.257985	19.96495	5.32607	2.2114925	14.033625	5.243	1.7882675	16.7595	3.24439	0.72668125	14.1369	5.80466	0.93813775	32.252825	3.86581	1.32213	12.42805	5.67071	1.06647	28.36015	6.45275	1.499905	21.252025	7.38772	2.6421425	20.1162	5.73081	1.1230075	30.0488	11.0949	3.98818	29.464075	6.35408	1.1979775	32.102325	6.80935	2.65976	15.028675	4.83646	0.8393235	24.8435	4.07359	1.3363725	15.89495	5.16605	1.033745	27.612025	6.81371
MSPDBLC.terminal_t_long	1259.88	296.895	16981.2	1002.15	244.808	13819.225	1353.47	314.9715	21980.025	1200.16	248.5965	23815.225	1135.42	179.59575	17181.575	1298.71	270.986	18139.125	1224.5	193.8195	22757.45	1149.02	248.4825	19093.675	1260.91	275.7115	19544.825	1308.22	206.36475	20576.25	1284.91	313.36375	20918.85	1269.74	197.46775	20812.3	1104.07	253.87225	19732.25	1433.25	311.6135	20473.4	1461.01	318.43125	28148.65	1270.87	209.62625	29606.35	1237.52
MSPDBLC.terminal_t_IgG	18.4106	11.48605	29.1265	17.4853	10.302875	28.656275	18.6936	11.04395	31.00985	19.4488	11.4732	36.5861	18.6113	11.112825	31.86295	18.1866	10.587775	32.2579	19.1356	11.410325	33.46575	19.1441	11.63925	32.414275	17.8777	10.665	28.237775	19.0457	11.2919	33.0472	19.5883	11.8651	30.220975	19.114	11.5903	33.56575	17.083	10.21335	26.62895	19.7949	12.270575	31.812925	18.2618	10.603375	29.002775	18.7777	11.512275	32.75765	19.0245
MSPDBLC.terminal_rho	0.933843	0.8372555	0.97768375	0.944364	0.85481725	0.9785935	0.9483	0.84445025	0.9869695	0.915871	0.74332675	0.97755175	0.948	0.74644825	0.99131725	0.926659	0.8185645	0.9755925	0.95024	0.74696425	0.99136475	0.94701	0.82161275	0.990912	0.942461	0.86409025	0.9772795	0.93318	0.78635325	0.981829	0.930748	0.83959575	0.974561	0.931048	0.76649275	0.98034875	0.95959	0.9036635	0.98472275	0.915145	0.7695025	0.9736195	0.935879	0.845508	0.9814755	0.932119	0.795394	0.98277775	0.935147
MSPDBLN.terminal_AB_back	228.822	21.6667	653.014	149.344	13.991475	453.318	273.33	23.97835	810.2435	264.887	26.117175	745.039	138.899	17.286625	403.303	254.403	17.350225	2530.5725	204.344	22.244	777.26175	322.545	24.05995	1632.3525	162.222	14.3195	649.55525	222.198	22.13325	1946.1425	119.673	12.19955	256.95325	174.42	16.55555	585.36875	234.524	23.399875	2269.14	223.998	23.45055	721.938	309.314	24.23065	3444.1025	206.4	18.96415	1234.065	237.282
MSPDBLN.terminal_AB_0	1.61407	0.001362035	562.806	0.619207	0.001283113	333.792	0	0	0	0	0	0	0	0	0	4.72583	0.001672768	3617.025	0	0	0	0	0	0	0.788984	0.001435473	370.89075	2.3302	0.001468918	2391.3525	0.536083	0.00146625	205.2015	0.799072	0.00157891	412.28275	3.04184	0.001595833	2887.59	1.16432	0.001359695	691.4595	50.9942	0.002228198	3891.21	1.4333	0.001355923	1077.92	1.6214
MSPDBLN.terminal_tau_0	-5.28529	-9.68489	-1.1348075	-1.49375	-7.469655	-0.332042	-4.52793	-9.436225	-0.64202575	-6.72412	-9.84935	-1.90693	-2.27678	-9.5913975	-0.128686	-6.18331	-9.7746375	-1.6184925	-4.82574	-9.721415	-0.68244825	-5.35454	-9.7792675	-0.7027305	-0.877791	-5.6947025	-0.154344	-5.51088	-9.7932975	-0.8814525	-5.19482	-9.67825	-0.376104	-1.31719	-8.2496975	-0.1578505	-8.09336	-9.9049775	-3.4095575	-4.7702	-9.7067475	-0.711182	-5.30336	-9.7757475	-0.76364725	-4.33846	-9.6176975	-0.42089475	-5.57008
MSPDBLN.terminal_beta	556.159	188.04825	1630.1125	1105.39	444.92575	2625.745	348.257	118.75975	914.956	463.964	169.51225	1161.365	235.147	50.6494	1103.355	4352.3	1841.7525	10222.8	288.163	93.391625	792.9235	480.359	137.47725	1403.115	1094.07	418.9075	2621.7125	920.012	200.026	3353.4	483.728	171.325	1566.205	520.314	182.51175	1516.5425	7830.41	3352.8575	21932	542.338	154.104	1798.6525	1368.29	356.0245	4188.3525	548.967	130.5795	2505.2525	712.143
MSPDBLN.terminal_t_short	3.55125	0.9099645	11.353925	6.31059	2.5250225	19.6057	3.98935	1.1593475	16.7425	3.49738	1.1480275	10.9423	4.2187	0.81999425	20.662825	7.06372	2.6116425	22.748475	3.98525	0.80465875	17.492775	4.49471	1.0514325	21.87575	6.14158	2.0003375	16.3471	4.75931	1.1038775	22.8841	5.17717	1.5942775	17.16305	5.50586	1.131645	24.4557	7.98552	3.09326	20.59905	4.29728	0.862678	20.16715	5.05433	1.2318925	20.83595	4.32377	0.851658	21.54245	4.47486
MSPDBLN.terminal_t_long	3391.76	578.134	69395.525	2005.02	203.05125	74232.575	3034.14	445.5885	78099.775	2997.59	321.9405	95314.95	2939.28	311.51725	64449.05	2811.23	344.2335	53506.9	2902.51	323.289	59754.6	2964.51	354.8235	59075.125	3014.64	324.7445	83305.925	2824.47	282.435	51641.5	3288.52	477.5395	90344.875	2983.98	368.525	81041.2	2671.07	288.13125	60502.325	3064.41	341.73425	61845.175	3504.31	481.879	90257.75	2807.31	314.513	74669.125	3309.86
MSPDBLN.terminal_t_IgG	17.7142	10.662925	28.5762	18.055	11.2257	28.855325	18.9677	11.52205	32.70665	17.9087	10.5284	28.069975	18.4765	10.70375	30.588325	18.8897	11.4999	31.253925	17.9516	10.16925	30.63295	18.6311	11.267625	30.542275	16.6346	10.09495	27.312375	19.0914	10.54335	32.381875	17.6009	10.761625	27.562575	18.7727	11.312775	32.260125	17.9007	10.766275	29.032675	18.1516	10.908775	29.746125	19.0058	10.535075	32.140725	18.2044	10.992325	31.61165	18.4372
MSPDBLN.terminal_rho	0.941598	0.8309765	0.98179775	0.96639	0.899722	0.98979975	0.929741	0.8167195	0.978582	0.939584	0.821564	0.98173175	0.939664	0.792099	0.98759925	0.953525	0.87221825	0.98478525	0.942449	0.785873	0.9874755	0.933502	0.77544925	0.9816115	0.96909	0.91162175	0.98959975	0.950688	0.79095125	0.989166	0.960892	0.88435775	0.98884125	0.946411	0.74976875	0.9908015	0.969348	0.90173725	0.99057175	0.952561	0.8357205	0.9873905	0.929353	0.7802645	0.98228925	0.949901	0.7823885	0.9896595	0.948807
MSRP1_AB_back	275.911	0.220033	7720.3675	176.429	0.1855705	13577.075	374.81	0.10841725	21546.1	17.1455	0.031158	120.21775	319.336	0.12942775	22571.15	15.6722	0.0668415	177.586	237.681	0.19179925	11757.075	253.719	0.09500515	11803.85	239.148	0.1582025	25766.675	350.131	0.235553	43569.55	14.3132	0.089606275	98.591925	6.64266	0.037837575	40.54925	6.17416	0.0462592	27.732675	12.2724	0.066545275	102.58225	252.108	0.172588	27463.325	308.694	0.10755675	16734.3	331.221
MSRP1_AB_0	5.43943	0.001384543	7296.71	3.02306	0.001379493	14067.425	0	0	0	0	0	0	0	0	0	0.462021	0.001336123	153.56175	0	0	0	0	0	0	4.69867	0.001626258	25999.35	17.9386	0.00145039	43079.925	0.258361	0.001315808	75.573125	0.214266	0.00131892	32.190525	0.207681	0.001330778	25.23485	0.315063	0.00131587	82.97245	4.89277	0.001479963	26146.625	5.47445	0.001401763	12852.45	12.8034
MSRP1_tau_0	-5.13608	-9.7587375	-0.4284905	-5.51943	-9.8016025	-0.506606	-5.68157	-9.78583	-0.4378845	-5.99754	-9.792195	-0.7119995	-5.34274	-9.79987	-0.4276555	-5.80739	-9.7371525	-1.03754	-5.27079	-9.7059525	-0.444587	-5.01697	-9.6621075	-0.335707	-5.52996	-9.7849475	-0.4051535	-5.48816	-9.77955	-0.36546425	-5.32294	-9.804935	-0.23914675	-1.94264	-9.42834	-0.018952	-3.88226	-9.5265625	-0.1573185	-1.24411	-9.4133825	-0.009014648	-5.11193	-9.68335	-0.34239425	-5.28851	-9.71311	-0.3576745	-5.51624
MSRP1_beta	4665.78	15.489875	152571.25	429286	9712.29	73168975	303766	10429.425	96190700	3763.01	205.50875	82562	25903.7	88.335225	23748350	4652.79	451.3275	85121.65	20858.7	214.8575	2493607.5	30918.9	937.5735	4613805	744152	17371.725	1268757500	117961	16.31455	136278000	1132.78	45.2389	64761.275	565.798	17.7177	36688.6	27.8231	0.6557475	617.27825	3851.53	151.10375	281982.75	2553990	16012.225	2624470000	28584.1	2.8934325	27082475	144654
MSRP1_t_short	21.1696	1.94286	235.0045	24.8041	1.58036	192.546	23.4665	2.1367175	229.8685	25.0415	1.798495	145.678	21.2365	1.83698	229.5375	20.7772	1.8821075	260.86725	22.6724	2.0125025	238.21175	22.992	1.654255	253.197	24.9495	1.9991675	244.75525	22.5686	2.0531675	271.11475	19.6191	2.5574325	158.37725	22.6296	2.897315	232.32675	19.6488	1.2763525	272.6015	23.316	1.7369325	340.88775	24.0305	1.8812225	221.51425	22.5544	2.2601725	280.4725	21.1828
MSRP1_t_long	2766.53	222.2325	84431.275	2662.76	217.32475	66403.55	2634.19	195.56125	45267.875	2763.8	146.8615	50472.5	2661.43	228.06	71646.325	2656.48	222.7375	53224.45	2820.36	233.8705	52474.85	2463.17	163.07	64560.875	2846.61	205.67325	65495.425	2582.67	173.02625	54425.7	2634.87	165.46375	56260.675	2449.51	168.0605	59456.475	2442.39	213.53275	53533.525	2806.87	249.83425	61141.65	2558.15	245.46975	91871.9	2554.76	229.04825	59867.5	2609.12
MSRP1_t_IgG	22.4192	10.4664	53.55105	22.4782	11.01405	52.832775	23.2247	11.79735	52.2554	23.7171	9.9752775	49.7345	22.3764	11.34215	44.4716	21.99	10.219875	43.66045	22.0408	10.864175	49.712325	22.5189	11.343425	47.133825	22.6934	10.96365	45.40905	22.2193	11.214025	49.8508	21.4916	9.4150225	43.008025	21.9766	10.5452	48.6181	22.7732	10.75025	49.037875	24.0751	11.79015	54.307825	22.6925	11.008875	53.951975	22.369	11.275675	50.08645	22.6273
MSRP1_rho	0.800906	3.89E-10	1	0.876242	4.68E-08	1	0.441728	9.92E-30	0.99998925	0.993883	0.000454458	1	0.89141	2.50E-30	1	0.843398	3.38E-07	1	0.91004	7.48E-17	1	0.9024	1.15E-21	1	0.720503	9.48E-09	1	0.918919	4.54E-08	1	0.991725	0.00204551	1	0.913627	9.68E-10	1	0.591439	6.54E-10	0.999993	0.181587	1.75E-10	0.9994555	0.605514	6.95E-11	0.999999	0.924346	9.94E-06	1	0.911546
MSRP2_AB_back	6598.41	2310.7675	9746.445	14944.6	3388.16	21488.225	20555.5	2853.7475	32638.625	21682.5	3626.16	37393.7	15685.1	2633.3775	33503.725	17857.8	3700.4275	25725.65	9716.99	2240.7275	17182.825	9281.38	2265.065	17011.375	19352.4	2621.7125	42558.175	23439.7	3257.1125	53678.625	11621.1	3014.1525	19582.25	11779.1	2339.5925	21247.775	7164.46	2155.49	10728.95	11725.6	2651.03	19971.5	23951.8	3077.6575	40781.5	10745.4	2639.0125	19093.25	5972.02
MSRP2_AB_0	2.39326	0.001611738	4439.9775	6.12944	0.001718215	13911.075	0	0	0	0	0	0	0	0	0	102.672	0.001721955	22700.05	0	0	0	0	0	0	631.118	0.00220387	42309.475	3861.88	0.002237053	54700.3	4.29611	0.001654545	11555.1	15.9584	0.001513198	12883.3	2.76497	0.001543475	4914.22	10.9279	0.001779115	14669.475	222.291	0.00251764	39410.725	4.64494	0.001495923	10292.075	3.07536
MSRP2_tau_0	-4.96599	-9.7932225	-0.54930225	-5.8065	-9.8369625	-0.50771	-7.65725	-9.885415	-2.9726325	-6.27916	-9.8596225	-1.1515525	-5.56673	-9.7835625	-0.5248255	-5.77095	-9.8407625	-0.43660275	-4.0375	-9.7000825	-0.42790725	-3.23345	-9.5939625	-0.359121	-5.2383	-9.7454425	-0.38627925	-6.49723	-9.8224425	-0.76173175	-4.89752	-9.71807	-0.27914275	-5.12131	-9.6913775	-0.55490425	-7.05236	-9.80961	-2.53575	-4.49953	-9.5756375	-0.3467865	-5.76944	-9.69749	-0.40816175	-5.62834	-9.7151575	-0.5620285	-4.2196
MSRP2_beta	1840.73	535.5915	5323.5375	2697.6	767.678	8683.565	10113.3	3261.17	29326.4	7328.22	1476.9075	24392.875	6033.17	1023.14	20831.1	3650.28	890.804	10461.65	4194.76	1171.95	12197.925	4902	1590.76	12918.525	7703.85	1342.3325	25396.425	4737.09	1004.097	23812.7	2871.68	728.547	9512.115	3528.08	964.042	10469.65	3573.32	1183.885	9280.3825	3677.06	1170.3575	9829.2725	3991.07	833.338	14729.125	3073.89	820.2675	8967.305	2355.31
MSRP2_t_short	2.08177	0.61167075	6.9564425	2.64693	0.73623625	9.66067	3.16846	1.3158675	8.442805	3.5723	0.93433325	11.3921	2.92123	0.75946275	11.87695	2.66026	0.69938475	7.7645025	2.8911	0.6727565	11.5379	2.54522	0.54454975	9.9145875	3.15681	0.7247735	13.3949	3.43421	0.861344	14.23215	2.88867	0.7426045	10.3132	3.17389	0.79309175	12.186725	3.57993	1.2238175	11.826175	2.57199	0.6469755	9.6868875	2.54553	0.76469975	9.735355	2.79077	0.61428225	10.506325	2.59065
MSRP2_t_long	6742.04	960.967	108313.25	6782.78	795.048	110109.5	7118.87	899.3455	102349.75	7081.84	817.46525	120113.25	6658.49	700.812	136576.5	7089.83	926.05675	97215.525	6778.93	757.3015	106043.5	6513.42	688.5315	104783.25	7759.24	1027.5975	106269.25	7258.7	643.67725	117905	6896.91	797.59625	90802.425	7023.1	650.52	134791.75	6822.77	770.81275	88256.325	7283.33	1035.275	139851.5	6981.3	1082.97	100596.15	7087.2	545.437	132558.5	7438.29
MSRP2_t_IgG	18.7137	9.8643075	33.25765	18.7927	10.0226075	31.543625	17.5958	9.2503325	30.8715	18.8119	10.301775	33.45395	19.0926	10.502675	35.661025	19.4091	10.305625	35.818125	19.4336	10.87825	35.56095	20.3388	11.915175	38.2982	21.2129	12.473675	41.164425	19.2112	10.784725	34.019625	18.9623	10.790775	31.2849	19.3218	10.62515	38.33135	17.2272	9.0906275	29.441675	20.2754	11.979975	39.7458	20.2425	11.516175	35.150575	19.3	10.50135	35.462375	19.0308
MSRP2_rho	0.911092	0.71145825	0.97421025	0.898296	0.72853375	0.9782445	0.905125	0.749764	0.96890175	0.889081	0.67539125	0.96609625	0.879444	0.5541885	0.9718635	0.872494	0.634379	0.96665975	0.86796	0.54272825	0.9702895	0.830867	0.531671	0.944054	0.801854	0.3616	0.9470595	0.890277	0.53170825	0.982105	0.902047	0.653132	0.97623325	0.880968	0.504272	0.977925	0.941246	0.8419915	0.986162	0.832856	0.533581	0.94305325	0.851531	0.54222375	0.96615725	0.893264	0.5845745	0.979836	0.896044
MSRP3_AB_back	639.876	241.38275	890.494	717.794	205.63875	1111.88	977.792	342.72175	1225.1275	531.131	214.99625	669.77825	976.343	297.59725	1723.12	1035.63	230.9195	3177.5	639.318	214.607	953.53325	873.98	294.262	1331.4475	677.721	234.04425	1065.7625	1140.28	262.58275	3660.5625	1063.39	245.10725	2008.4875	845.153	248.818	1889.8475	666.016	234.63675	1134.9125	1305.04	315.348	2627.775	1391.93	328.09	2530.6825	1134.85	245.565	3148.2425	904.402
MSRP3_AB_0	0.566407	0.001457958	485.37825	1.25772	0.001464153	779.4875	0	0	0	0	0	0	0	0	0	7.41952	0.001673333	3073.65	0	0	0	0	0	0	1.0774	0.00172791	659.6555	12.3168	0.00164537	3442.905	2.75137	0.001592845	1538.5275	1.63474	0.001359583	1365.5	1.56569	0.001233468	678.92275	8.90839	0.00135741	2391.84	9.63288	0.001773388	2057.865	2.61134	0.00133063	2614.3525	2.01348
MSRP3_tau_0	-5.30138	-9.5990275	-0.92353375	-5.40548	-9.572105	-1.2384475	-6.51436	-9.9288375	-1.259755	-7.7252	-9.929585	-3.0003375	-5.7479	-9.7225775	-0.572847	-6.64123	-9.8013225	-2.331785	-3.4607	-9.60641	-0.2719885	-5.38075	-9.7149975	-0.55520625	-0.978412	-5.9552875	-0.070493825	-5.66582	-9.8021125	-0.74407625	-4.62545	-9.7101475	-0.27424925	-4.3081	-9.54812	-0.3369335	-7.54911	-9.8909925	-3.002335	-6.0341	-9.77331	-1.2005375	-5.02851	-9.80081	-0.38643625	-5.77795	-9.798635	-0.777325	-4.86964
MSRP3_beta	209.428	54.978725	553.05275	534.456	230.593	1263.4	226.896	76.52855	532.28325	343.766	147.66525	725.86725	221.662	65.99155	637.05825	1986.05	871.92775	4583.895	218.589	80.401375	499.21425	176.934	55.58955	452.6675	631.495	238.72875	1342.84	611.68	102.1424	1859.16	339.875	62.067975	1221.285	384.122	121.135	1127.2775	664.03	240.447	1588.215	571.819	129.183	1681.27	368.942	79.09275	1538.2125	576.794	118.63525	1899.3825	398.209
MSRP3_t_short	2.95433	0.66433875	15.525475	6.23817	2.1842525	14.6077	3.02196	0.87549975	8.5734775	2.49826	0.9107435	6.75918	4.7238	0.901197	24.399825	7.28867	2.7539875	21.629925	5.35872	0.85473525	21.8818	3.72371	0.7577935	15.18865	5.6889	1.8152675	18.6365	4.76161	1.22016	24.7264	3.03253	0.6096015	14.5688	5.02722	0.811536	20.9524	5.19793	1.7920375	14.891875	5.11436	1.04232	28.73195	3.07151	0.5828365	14.648075	4.66871	1.01738	25.57215	4.47645
MSRP3_t_long	4086.36	498.63575	72552.525	4737.47	590.67525	77333.6	4904.89	741.89175	72658.9	5115.73	715.856	70929.8	4393.57	440.80075	90701	3606.8	331.00725	74871.15	4139.61	413.457	71703.025	4019.4	384.555	71549.975	4480.14	634.2725	87657.475	3817.61	327.54375	106476.25	4650.38	520.4205	117927.5	4273.01	359.503	86638.575	4189.51	425.88875	74057.525	4169.85	430.2135	84865.325	4907.8	452.72075	80881.375	4174.67	410.3365	64718.9	3999.3
MSRP3_t_IgG	19.8295	10.876175	34.117	19.5758	11.235	32.9456	20.0018	11.82075	35.30145	22.0785	12.164125	40.371	20.191	11.6104	35.605025	20.3203	11.79105	35.298125	20.2889	11.534675	35.20595	20.2533	12.1706	36.912325	20.1761	12.075525	33.364175	20.167	11.359425	35.61205	20.5962	11.2974	37.3534	19.5612	11.434775	37.009925	18.3332	10.2671	28.77645	20.0894	11.089925	34.889375	20.4767	11.5759	37.543575	20.0299	11.071875	37.34635	20.023
MSRP3_rho	0.937056	0.826855	0.98143	0.950441	0.87248225	0.98582675	0.888093	0.7159035	0.9606235	0.845626	0.6157605	0.94234475	0.896981	0.6402515	0.98085575	0.94261	0.85832925	0.9798475	0.887042	0.61883575	0.97311225	0.898064	0.69556375	0.97290025	0.932472	0.82021825	0.97326175	0.935543	0.71700675	0.9833425	0.924583	0.74760975	0.977424	0.931168	0.735267	0.98648925	0.957959	0.89101375	0.98884375	0.934134	0.80961725	0.9806525	0.91302	0.7119595	0.9768425	0.935841	0.734152	0.9837	0.935806
MSRP4_AB_back	6427.01	1684.4375	11481.65	3294.07	1139.1875	5662.7025	4934.44	1565.2825	7607.0525	4538.38	1490.4325	6859.9075	3322.44	1279.61	4879.365	5223.79	1432.0025	18936.975	4398.15	1063.8275	10972.525	6867.08	1658.1	21700	4307.55	1298.6175	8791.905	5089.35	1416.785	17687.25	4838.65	1393.4025	9613.245	3359.2	1051.4075	6496.7975	3928.31	1296.9825	7772.585	5569.23	1456	10663.275	5585.67	1460.96	15542.575	4438.73	1361.7975	10776.65	4478.08
MSRP4_AB_0	8.74415	0.001609478	8856.815	1.2628	0.001421123	2554.4125	0	0	0	0	0	0	0	0	0	34.0817	0.001623898	35670.975	0	0	0	0	0	0	1.66476	0.00149835	5314.11	21.9538	0.001871583	31073.775	4.09195	0.001630063	6215.855	2.41269	0.001588785	3148.8	1.98708	0.001666718	4801.9975	4.05162	0.00135907	6903.1225	12.2427	0.001683823	15429.9	2.92428	0.001644093	5931.995	8.42166
MSRP4_tau_0	-4.06893	-9.3592825	-0.705917	-7.72342	-9.8916875	-3.6098875	-0.907396	-3.6849575	-0.0763542	-7.89666	-9.92903	-3.44549	-3.11018	-9.5416725	-0.122987	-6.52649	-9.8159	-1.7600225	-0.733592	-3.10753	-0.10060175	-7.23477	-9.89613	-2.309625	-0.783575	-3.33262	-0.1286635	-5.89095	-9.792885	-1.17815	-4.95654	-9.7481625	-0.22778875	-1.77126	-7.370245	-0.18499575	-7.83997	-9.94525	-3.627375	-1.70438	-8.7858525	-0.16473225	-7.35568	-9.890975	-2.4854375	-2.77721	-9.2344625	-0.2294255	-4.94419
MSRP4_beta	4112.16	1523.985	9669.55	13470.2	7131.7175	31266.725	4581.43	2261.9925	9840.0475	7182.24	2955.745	17118.725	806.448	66.088875	6632	18655.5	6956.975	50981.775	12594.9	5003.9525	46598.95	5752.09	1224.3725	17998.075	11141.3	4807.115	22833.95	8370.63	2820.3475	23095.875	7074.74	2616.575	18255.5	2491.74	1083.7425	6986.9925	11930.4	6068.1075	29517.525	4837.33	1345.7575	14790.85	14314.9	6569.5675	36615.85	4216.04	1193.2875	15442.725	6069.03
MSRP4_t_short	7.06742	1.903875	22.761075	7.16467	3.0511	14.874975	9.48198	3.4489975	26.741475	5.75778	2.0105225	15.324575	8.76451	1.7594525	51.282575	15.2905	3.1868625	89.05835	12.1936	2.8281725	58.70255	7.27524	1.736025	25.9164	8.80759	3.4443525	19.807325	10.8262	2.3450575	50.854075	8.08102	3.120835	19.51995	8.17467	1.6792575	43.189125	8.76979	3.25978	18.89	9.31618	1.59034	45.5487	10.47	3.5273	34.0045	8.93044	1.622255	48.059325	8.9924
MSRP4_t_long	1074.3	229.62675	18245.625	536.881	133.408	9969.77	1125.95	268.359	14668.325	806.334	145.46325	11436.575	784.448	113.0485	12176.325	842.101	164.0675	9814.4525	848.932	142.0405	14482.1	832.926	128.41125	12129.05	840.57	169.9455	11323.075	825.634	108.3585	14877.25	842.125	171.4085	13913.725	787.332	122.6945	12286.375	706.36	151.9085	10474.15	832.049	215.70325	13851.85	823.813	186.58125	11840.1	813.746	121.4985	14906.775	782.512
MSRP4_t_IgG	16.9414	8.524085	33.734825	12.9989	6.88465	21.441375	18.0608	10.204525	35.530175	13.5746	5.828815	23.4678	16.6347	8.0387325	37.1566	20.5681	10.026245	50.794	17.3819	8.65266	37.7804	16.7621	8.2850275	34.940175	14.352	7.333305	24.998575	16.8488	8.35303	38.09155	15.116	7.6709425	27.923775	16.2372	8.245235	37.68105	13.863	7.384605	24.34785	17.7051	9.29145	39.221525	16.3663	8.1667425	30.845025	16.3221	7.78287	37.235	16.6003
MSRP4_rho	0.937532	0.81036075	0.98502825	0.97203	0.92699825	0.99179225	0.920164	0.77698625	0.97518275	0.972847	0.91243275	0.9955605	0.953983	0.6615235	0.99598175	0.920564	0.69888725	0.9800665	0.952747	0.6125775	0.99538775	0.94698	0.7760415	0.9965865	0.966443	0.9085355	0.99077675	0.950314	0.75443	0.99218675	0.955752	0.878508	0.98627125	0.948505	0.79249175	0.989069	0.971179	0.914289	0.9919245	0.934672	0.7255505	0.98253225	0.953964	0.86995775	0.9874805	0.94955	0.75798125	0.99204775	0.947985
MSRP5_AB_back	131.295	21.227275	256.851	410.77	44.131725	870.61575	352.814	40.800825	694.78575	190.029	18.2343	375.90875	457.852	49.235	1474.1175	576.47	45.86855	1349.3125	264.867	28.5831	635.70275	366.235	45.693675	968.17875	626.311	57.41105	1559.9	538.662	47.00205	1971.3475	369.895	30.297875	916.08975	373.788	51.8793	1172.935	155.78	25.803875	283.44425	462.164	56.1229	1245.8525	402.383	44.773875	919.25375	472.61	35.694925	1753.94	310.657
MSRP5_AB_0	0.36118	0.001365273	131.07975	0.960789	0.00145625	765.642	0	0	0	0	0	0	0	0	0	2.51792	0.001341273	1148.34	0	0	0	0	0	0	6.19629	0.001546398	1329.44	1.89299	0.001565695	1627.0375	1.11581	0.001301705	613.384	1.7122	0.001603423	792.0805	0.542216	0.00133737	206.60625	1.97188	0.001449193	935.1425	2.17599	0.001722088	700.9585	1.0643	0.00139776	1319.5425	0.601861
MSRP5_tau_0	-5.31656	-9.787105	-0.465309	-4.78813	-9.787235	-0.43958075	-6.61237	-9.8669075	-2.0133275	-5.33958	-9.8132875	-0.63432375	-4.98269	-9.7725925	-0.4000905	-5.3336	-9.8595875	-0.4347225	-3.7926	-9.68897	-0.24645	-4.91868	-9.6860075	-0.4469255	-4.92392	-9.690545	-0.3758505	-5.21043	-9.75221	-0.44891325	-4.99715	-9.8031675	-0.3581245	-5.4389	-9.7484775	-0.453151	-4.91083	-9.791635	-0.54876675	-4.89028	-9.79545	-0.4661365	-4.15043	-9.6220625	-0.2963815	-5.36389	-9.7778475	-0.430328	-4.54008
MSRP5_beta	229.204	61.152725	694.0415	533.125	149.728	1588.4775	609.8	184.6085	1760.1775	371.345	124.98125	1229.7975	583.017	125.88	2127.71	523.384	129.469	1579.4325	424.109	129.21525	1294.195	464.902	111.64125	1384.715	636.149	153.97725	2040.525	606.523	130.918	2055.495	439.588	108.329	1461.215	446.836	103.68675	1547.555	288.46	81.524025	951.8455	509.796	115.502	1745.08	552.823	156.17625	1728.24	586.775	130.55375	2073.2475	422.843
MSRP5_t_short	1.0987	0.2981025	4.0989425	1.32482	0.3275645	5.5070775	1.6703	0.518354	4.823145	1.06137	0.245272	3.434575	1.45231	0.355159	5.6437725	1.37459	0.3667155	5.38392	1.19322	0.3124045	4.960215	1.23683	0.303885	5.0134325	1.55144	0.37813025	6.29954	1.52328	0.34870175	6.1338425	1.37906	0.312152	5.1704125	1.36556	0.30641925	5.43983	1.41179	0.34082325	5.31074	1.30038	0.297227	5.56012	1.30829	0.32486375	4.9288025	1.40927	0.312361	6.470875	1.33047
MSRP5_t_long	5836.59	480.0785	100957	5922.3	738.7935	115244.75	5801.38	621.698	80479.35	5716.84	666.852	109289.75	5595.34	577.00025	122205.5	6325.35	551.21075	95658.075	5643.19	563.897	117710.5	6292.71	473.70425	99833.85	5633.55	672.20225	99861.125	5530.01	546.15725	106184.25	6029.71	506.13275	132284	5886.62	575.27225	115603.25	5482.61	437.3735	101887.5	5975.47	599.75025	101820	5660.3	604.2285	144271.5	5851.58	504.3335	99079.1	5399.64
MSRP5_t_IgG	18.0816	9.0425025	31.543825	20.2781	10.986475	35.919425	18.8595	9.2272725	31.789175	20.1987	9.90283	37.131425	19.7941	10.614375	35.829975	19.9967	10.80495	36.887	19.6729	10.8328	39.188625	20.0393	10.464275	38.181325	19.9678	11.170425	36.42085	20.0013	9.6862625	38.896575	19.6226	10.394675	35.155275	19.5055	10.1206	38.270425	18.7198	9.1031975	31.85665	20.1619	10.9765	37.388325	20.2178	11.4845	37.75435	20.1244	10.660025	36.311875	19.9529
MSRP5_rho	0.957531	0.8711985	0.9895565	0.926566	0.7559195	0.97965525	0.928016	0.76017025	0.97877875	0.901843	0.70766075	0.97132125	0.900896	0.5918785	0.98111825	0.938236	0.770666	0.98243075	0.904809	0.5968765	0.97998175	0.907209	0.6488745	0.9752915	0.932191	0.77729175	0.982875	0.937247	0.7281975	0.9855065	0.940489	0.80848775	0.98598775	0.940399	0.75739525	0.98790825	0.955573	0.8638025	0.9881355	0.930344	0.78645625	0.98205075	0.92399	0.74184525	0.97775125	0.931541	0.70093275	0.983863	0.938532
MTRAP_AB_back	42.0825	3.341265	418.54675	38.3403	2.924575	203.182	36.2036	3.5081825	115.527	50.4131	4.509525	1039.485	40.5443	3.1509525	398.577	43.0365	3.768375	480.4845	36.5945	2.616485	169.3955	50.7422	4.287745	1079.96	25.885	2.95562	66.25435	38.5377	3.019685	363.505	13.147	1.693365	21.712925	26.9072	2.7215625	72.0851	23.3516	2.5362725	63.3541	40.5296	2.9481025	238.36425	41.5271	3.2150225	864.27025	47.5402	3.97625	352.16775	43.4643
MTRAP_AB_0	1.04002	0.001252145	508.40725	0.538937	0.001733613	167.435	0	0	0	0	0	0	0	0	0	0.637081	0.001314953	499.08825	0	0	0	0	0	0	0.38253	0.001459618	51.38285	1.07881	0.001280785	391.83025	0.139829	0.001220248	16.18515	0.353069	0.001320798	57.572925	0.323737	0.001349765	47.682925	0.796265	0.001428658	200.04175	3.87956	0.001557408	2247.9725	0.654118	0.00139137	428.76125	7.65187
MTRAP_tau_0	-6.54207	-9.8888975	-1.3485525	-5.29401	-9.776715	-0.537805	-5.64513	-9.830415	-0.492672	-6.42312	-9.8376125	-1.1841475	-5.22814	-9.70677	-0.4636215	-6.81345	-9.80745	-1.392745	-4.03818	-9.526795	-0.246687	-5.9975	-9.8567075	-0.88310925	-2.72188	-9.62794	-0.08628585	-4.29304	-9.740605	-0.29500875	-5.19887	-9.659925	-0.3557945	-3.67498	-9.663345	-0.111319	-7.0069	-9.86605	-1.6180125	-4.31364	-9.5706125	-0.200047	-6.02785	-9.850055	-0.88342375	-4.60971	-9.7897025	-0.2344005	-6.20553
MTRAP_beta	1781.4	332.846	9976.2575	636.338	149.0155	3136.6975	132.948	26.12655	490.904	631.769	120.4835	3602.12	195.818	29.955625	1148.665	2665.41	517.41425	18007.075	122.187	22.700075	643.77625	330.662	66.2067	1660.035	276.365	57.626625	1335.215	272.49	34.3887	2259.6725	134.684	21.458325	837.7505	107.704	13.949825	742.50775	360.395	69.57175	2529.6725	229.441	24.679775	1427.735	1365.65	151.8085	9131.7625	310.896	33.5248	2124.3825	613.516
MTRAP_t_short	15.7356	3.7112925	69.79525	13.2666	2.427935	50.381	9.93064	1.6161075	51.36495	18.2638	2.6795875	119.16275	12.1319	1.64253	75.14275	19.5834	3.353555	92.151525	12.1019	1.3902675	71.391025	16.3303	2.3377525	88.5573	11.6594	1.768565	58.240075	11.9333	2.0055925	82.8191	9.62226	1.70209	42.2141	10.8426	1.0376275	65.651325	10.2474	2.134125	37.662575	11.608	1.9633	63.62425	14.8267	1.939005	119.57725	13.4001	1.9455075	91.461575	12.8421
MTRAP_t_long	2123.81	219.197	63089.425	2288.1	262.04825	68727.65	2250.71	183.192	49368.875	2347.26	225.78	50759.75	2220.44	204.39975	45223.575	2092.25	169.5105	48190.775	2205.52	181.3655	44682.625	2385.71	190.9505	47484.825	2206.88	293.82525	52716.25	2620.42	236.78	59641.425	2421.97	186.127	54353.15	2354.26	200.5895	45974.775	2224.82	198.14325	47412.475	2299.45	201.85275	51466.1	2172.52	229.561	56808.35	2160	220.759	45212.5	2452.26
MTRAP_t_IgG	19.7628	11.520175	34.42175	19.2292	10.0575	32.355525	18.6224	9.516675	32.200025	21.2299	12.086925	41.48805	20.4652	10.9264	35.731325	20.6802	11.6525	36.57705	20.006	10.426125	36.58125	20.5587	10.71195	36.952575	19.8088	10.2053	34.667675	20.2598	11.486125	35.5171	18.3713	8.5723875	31.690425	19.6506	11.03335	35.8646	18.3232	7.9704425	31.475675	19.7706	11.05375	36.83505	20.4667	11.537	36.957375	19.7603	10.440725	36.087775	20.1245
MTRAP_rho	0.950314	0.7353345	0.9929735	0.952227	0.76831825	0.99340075	0.939965	0.65528925	0.99319075	0.890752	0.3339875	0.9870235	0.928332	0.403917	0.99574925	0.947739	0.6810415	0.9931485	0.930269	0.49722675	0.994148	0.92036	0.36059575	0.99209625	0.930192	0.69962775	0.9869905	0.940659	0.681869	0.99249475	0.957221	0.8235215	0.99475125	0.943968	0.673671	0.99269975	0.962096	0.8255675	0.996264	0.941781	0.6945485	0.992368	0.924318	0.6193905	0.9852165	0.940715	0.6261655	0.99305175	0.939301
P12_AB_back	578.657	229.37025	817.53175	788.117	229.38925	1271.225	588.083	244.449	735.22275	875.636	343.929	1125.875	668.673	258.73175	1066.8825	1018.34	285.3955	1702.7775	581.296	222.06	855.253	546.475	216.355	779.1265	527.813	206.0015	724.5305	853.665	243.759	1910.205	895.69	287.61675	1677.7975	772.608	248.35725	1468.2475	573.601	239.154	816.6615	1004.51	301.2855	1732.195	1035.3	315.7545	1881.1275	885.76	278.3135	1967.1525	650.992
P12_AB_0	1.02371	0.001356608	357.784	1.47119	0.00167696	659.95725	0	0	0	0	0	0	0	0	0	3.75961	0.00156138	1396.315	0	0	0	0	0	0	0.914683	0.00137175	389.5935	1.74249	0.00144591	1455.5275	1.89246	0.001608958	1216.3275	1.19968	0.001333933	847.14725	0.794789	0.00156382	392.34425	2.73993	0.00137583	1475.9225	2.62756	0.00135548	1498.69	1.97607	0.001471343	1584.4925	0.943131
P12_tau_0	-3.46342	-9.68435	-0.3075915	-3.99829	-9.54047	-0.304176	-6.91451	-9.8956175	-1.9975275	-5.98009	-9.788565	-0.9482275	-4.96819	-9.72287	-0.2456165	-5.80379	-9.783545	-0.49024125	-4.70364	-9.7330125	-0.38190025	-4.24052	-9.60111	-0.417848	-1.02058	-7.4984775	-0.050525725	-5.09907	-9.6021525	-0.4974935	-4.85073	-9.62843	-0.158269	-4.74406	-9.7599	-0.36690325	-6.51493	-9.7822625	-1.766715	-5.59851	-9.6531775	-0.71722	-6.02083	-9.71392	-0.50538	-5.15037	-9.8041925	-0.5112035	-4.48714
P12_beta	187.908	53.548775	537.0945	309.427	92.985475	784.22475	201.106	83.670575	531.5745	203.445	69.529725	510.18875	169.285	47.954575	497.145	376.923	92.632025	1132.3825	135.995	43.0142	403.62525	139.218	40.72815	403.15275	464.984	155.96725	1082.66	359.39	68.703125	1238.0075	330.131	85.606475	1156.3225	303.784	87.32465	940.69625	298.933	108.842	836.38175	419.62	90.783	1193.5	315.927	63.83115	912.48925	379.263	94.643175	1306.2875	279.74
P12_t_short	3.23826	0.567157	20.78685	4.14743	0.998799	15.1038	3.58659	1.1777825	10.98695	2.93768	0.62306525	10.52115	3.98057	0.7088465	20.1343	2.98075	0.771573	15.222175	3.38565	0.48498825	20.255625	3.42695	0.62331475	17.360725	5.61555	1.5777675	18.56425	3.96296	0.653073	27.745825	4.06892	0.81847875	17.1052	4.47439	0.653943	20.132525	4.37557	1.0205225	15.12255	4.29797	0.91389175	29.335325	3.02522	0.51713975	17.1989	4.22273	0.809976	22.969875	3.7287
P12_t_long	4150.02	577.881	138832.75	4405.68	481.33675	99355.125	4643.66	621.6235	92507.075	4887.68	520.5515	100167.5	4560.43	440.1185	86664.325	4539.85	450.247	94472.125	4607.44	544.7305	126629	4514.87	499.2185	91272	4643.28	541.88475	91264.1	4457.58	409.23925	96781.725	4183.97	524.20325	88843.975	4746.9	467.386	90613.4	4583.42	444.868	131613.5	4408.4	427.3185	88627.7	4334.21	393.28375	82886.725	3939.32	390.21275	93847.275	4356.25
P12_t_IgG	19.004	11.0353	33.15515	18.9655	10.3381	32.634325	18.3119	10.96575	31.4942	20.1167	11.25875	36.32455	19.6819	11.566	35.971575	19.6175	11.3228	35.419025	18.8829	10.278625	35.667875	18.9238	10.75145	33.71725	18.6753	10.745025	31.5587	19.8692	10.84435	35.546625	19.8747	11.190875	33.75185	19.679	11.3779	34.3776	17.8366	10.38735	31.93015	19.4573	10.5952	35.649425	19.9426	11.01525	35.241025	19.8982	11.212725	34.117025	19.048
P12_rho	0.919645	0.7772115	0.97502975	0.925599	0.78616175	0.97765725	0.8913	0.717072	0.96573375	0.856545	0.6303975	0.94826775	0.88974	0.58926375	0.975371	0.905258	0.715484	0.9698075	0.886249	0.6516915	0.9798465	0.892603	0.68565075	0.967269	0.929798	0.82995725	0.974218	0.916208	0.7074685	0.979588	0.916909	0.771256	0.9772315	0.917216	0.70633	0.97919475	0.940545	0.834842	0.98051825	0.917157	0.75890125	0.97671925	0.913755	0.75241075	0.97448075	0.918168	0.74392175	0.97847375	0.918044
P34_AB_back	153.921	53.173425	237.49425	266.555	69.0144	449.54675	204.032	72.888275	278.88475	212.14	76.576675	292.159	344.746	73.511175	765.9295	343.327	88.4758	652.2355	226.249	66.104325	398.655	363.49	91.426075	684.56625	198.641	61.995175	305.485	228.86	66.987025	487.05275	388.18	76.906175	997.773	344.376	86.0775	909.3395	205.892	62.166675	332.157	376.849	79.41255	996.4715	437.794	83.4977	1044.6675	392.573	73.4555	1657.5825	350.091
P34_AB_0	0.333783	0.00137375	115.26625	0.540535	0.00128815	268.24875	0	0	0	0	0	0	0	0	0	3.67928	0.001419893	630.73175	0	0	0	0	0	0	0.440137	0.001386843	231.74975	0.615497	0.001506163	325.14925	3.01727	0.00148064	930.80575	2.77303	0.001475828	833.58175	0.897965	0.001365875	259.5155	5.79474	0.001689208	892.3505	3.34789	0.001439855	996.01775	61.5116	0.001598895	2056.995	1.72253
P34_tau_0	-5.89701	-9.72469	-1.1146975	-3.98543	-9.661535	-0.22589175	-6.74923	-9.8186175	-1.84908	-6.73496	-9.859915	-2.16926	-5.60224	-9.7864825	-0.66293825	-6.8997	-9.7921125	-1.790795	-4.66921	-9.68623	-0.25294025	-5.28297	-9.7422975	-0.35642	-0.922872	-8.3946525	-0.068451925	-4.30365	-9.5950275	-0.41643425	-5.28784	-9.79783	-0.3390785	-5.06405	-9.684765	-0.449597	-6.24919	-9.78769	-1.41854	-5.24009	-9.5835925	-0.442542	-5.15375	-9.82007	-0.32247425	-5.74969	-9.86627	-0.674032	-5.36551
P34_beta	96.6356	29.188275	303.109	141.397	41.8423	403.21125	129.877	45.8844	338.98425	175.27	62.30865	487.7165	157.373	42.9103	542.6815	331.194	122.481	1021.1525	115.692	38.06465	332.03225	135.781	45.02385	391.6865	263.248	92.646325	666.8365	153.176	41.240425	533.92225	194.028	53.480375	614.0155	227.092	71.2732	683.259	182.716	56.060075	528.5625	217.365	61.50425	694.288	217.089	53.97755	663.31475	274.886	58.776525	969.66325	177.829
P34_t_short	1.78958	0.42839825	7.0915425	2.00809	0.4912225	13.24195	2.03765	0.57509225	6.5505375	1.80061	0.59351025	5.4601175	2.44136	0.49186475	14.66695	3.70447	0.979444	14.345225	2.135	0.40077325	10.467725	2.25255	0.43570675	9.7795675	3.66358	1.0942175	15.585975	2.03335	0.42884925	11.4484	2.13003	0.49190825	8.846	2.74565	0.5159215	14.497525	2.95643	0.7503835	14.023375	2.21744	0.48038525	12.479525	1.8721	0.44505675	9.06735	2.69469	0.506203	14.46595	2.31448
P34_t_long	4831.48	439.395	147667.75	4991.54	497.33325	130374.25	5208.68	582.67775	103170.5	5804.08	794.7375	106482.5	5108.12	409.88625	160673.25	4568.37	312.0035	89281.8	5476.51	446.55875	111179.5	4789.61	461.29975	116499.75	4899.64	551.92275	150655.5	4866.28	434.191	125756	5551.14	567.9745	105097.75	4675.74	423.57725	103753.75	4932.37	302.439	135054.25	5052.66	633.2795	112682	5497.17	621.32275	135165	5236.44	503.27625	95802.975	5505.21
P34_t_IgG	19.034	8.9776425	32.146975	20.1624	11.0941	35.3362	19.2934	9.6809125	33.4718	21.3786	11.943225	40.3395	20.2322	11.72	37.62425	20.8603	11.8875	37.217225	20.437	10.92355	36.3507	21.0204	11.931375	38.566175	19.8532	11.5173	33.296325	20.4684	11.030875	35.8557	20.8283	11.53965	36.714175	20.4195	11.7615	37.3973	19.6567	11.194225	33.286125	20.4926	11.159075	37.334	21.5941	11.31475	38.657275	20.5928	11.68785	39.01955	20.5168
P34_rho	0.948036	0.83269625	0.98590625	0.923568	0.75514525	0.980372	0.919504	0.75280075	0.97366975	0.884889	0.69049575	0.95922575	0.904699	0.642194	0.98075125	0.928721	0.77372375	0.98111825	0.910828	0.65939825	0.98390775	0.899938	0.672713	0.980949	0.933461	0.8172785	0.97732475	0.921357	0.74141675	0.98603425	0.904096	0.70210475	0.976377	0.909496	0.671949	0.9812735	0.945621	0.826373	0.985617	0.899057	0.67921875	0.97340825	0.889042	0.66040975	0.9725185	0.918583	0.66365925	0.981824	0.918426
P38_AB_back	1152.86	305.935	3559.2525	1146.62	313.3455	2151.075	1153.09	351.833	1631.8575	1267.23	420.64725	1671.41	646.229	236.01375	996.59375	1432.96	355.4585	3545.31	777.535	274.043	1224.6525	925.672	333.58875	1445.805	755.499	265.2455	1225.055	1279.82	296.9	5897.68	725.545	226.23625	1262.885	749.666	224.00275	1288.88	815.326	252.81375	1671.1175	867.018	282.1435	1440.0325	1519.56	311.2555	6530.1675	947.645	273.7355	2069.655	1211.58
P38_AB_0	3.98502	0.001448755	3405.145	1.72868	0.00136962	1729.8125	0	0	0	0	0	0	0	0	0	10.5897	0.001694638	3347.7975	0	0	0	0	0	0	0.591086	0.001327993	740.8685	232.905	0.002439695	13619.325	1.19637	0.001203268	827.837	0.636148	0.001242163	650.78275	0.871859	0.00137242	835.1625	1.9038	0.001277528	954.41425	3797.38	0.002750273	7700.73	1.21067	0.001383465	1252.395	3.57044
P38_tau_0	-3.63248	-9.023655	-0.76900025	-6.29587	-9.70732	-1.5332225	-3.93438	-9.6000175	-0.2594645	-7.38464	-9.860705	-2.379345	-3.62095	-9.675695	-0.19423025	-7.02227	-9.89596	-2.289335	-4.44337	-9.5934675	-0.2845975	-4.59231	-9.5918475	-0.28418725	-0.567148	-2.75207	-0.0489073	-6.60684	-9.8409225	-1.06239	-4.66813	-9.6514025	-0.2139975	-3.0046	-9.19264	-0.14795875	-8.14886	-9.93176	-3.79135	-2.00968	-9.3297375	-0.14870875	-5.98056	-9.8099975	-0.59551125	-3.528	-9.5292475	-0.306789	-5.28854
P38_beta	1430.5	717.6215	3755.7975	849.887	306.3025	2170.865	263.574	88.5451	755.0615	433.434	138.92	1278.2475	222.753	64.762325	669.47725	1611.81	555.87475	3875.005	231.317	71.6462	667.883	245.304	76.476975	712.68	1232.03	551.5865	2556.8975	1779.15	236.156	5295.6325	752.187	379.453	1852.3725	414.914	123.12475	1404.495	1878.46	912.98125	4014.0825	584.827	145.186	1718.455	999.824	208.79275	3911.8175	626.57	165.84325	2284.315	932.902
P38_t_short	36.4208	4.1511825	114.5515	5.54469	1.6170075	19.847	5.05468	0.6997255	30.57965	3.74952	1.0229425	12.39645	5.30704	0.8067875	32.5615	4.50742	1.7351425	14.0748	5.47864	0.798076	38.74055	4.67681	0.73176375	30.7746	7.94764	2.3099525	21.99805	8.19072	1.36261	52.45335	23.3619	4.707405	65.2083	4.46801	0.59645875	31.4806	7.68439	2.693935	17.237275	4.65188	0.49153825	28.87625	3.88204	0.85599125	27.943625	5.27545	0.6329525	35.151875	6.4783
P38_t_long	3204.67	331.3315	66164.675	3778.63	521.84775	73917.975	3779.48	493.35725	77748.675	3680.77	461.0985	65045.575	3514.51	360.861	73964.25	3638.53	333.51425	54767.05	3654.3	400.40825	74761.775	3900.59	393.3635	64680.6	3614	488.3465	76499.875	3857.62	313.54625	59556.875	3451.77	219.6495	74682.475	3962.82	427.018	76694.7	3177.67	321.91475	64645.3	3699.48	509.00625	84830.275	4070.66	655.12775	65035.975	3697.16	348.2945	55004.225	3529
P38_t_IgG	21.6511	12.4815	41.465275	19.0338	10.7597	31.918675	20.1067	12.01995	33.5136	18.5163	9.87955	34.0026	18.8184	11.160025	33.505025	17.933	10.053325	30.880175	18.8621	10.8661	32.767425	19.5395	11.298675	34.995275	17.974	10.5343	28.723275	19.5992	11.195675	34.770975	20.1488	11.483475	36.6651	18.9303	10.1571	35.253775	16.5148	8.9552375	24.9052	19.0702	10.643925	33.251825	19.4097	11.04045	38.523275	18.8394	10.140125	34.869625	19.5312
P38_rho	0.932394	0.80996425	0.97891275	0.940857	0.84617775	0.9838125	0.874748	0.64024575	0.96546275	0.900511	0.730374	0.970405	0.91145	0.65765775	0.98186175	0.940338	0.85081075	0.9800515	0.911522	0.6036055	0.985358	0.887627	0.61630225	0.97619025	0.950365	0.8754505	0.981979	0.938626	0.778824	0.9854915	0.951554	0.86454025	0.98448275	0.939137	0.79698925	0.98640675	0.969342	0.922137	0.9903825	0.935588	0.7988505	0.98026025	0.918475	0.7489345	0.978237	0.939984	0.76681025	0.98500975	0.938677
P41_AB_back	145.069	22.831725	305.622	236.693	28.47445	530.05925	228.838	39.824925	363.099	198.58	41.219075	321.2325	214.64	35.545275	489.15725	386.581	33.207025	1265.1825	144.963	26.1353	278.96575	200.627	34.551825	398.01325	176.089	30.99745	343.34575	329.026	38.4017	1569.585	301.955	32.93545	816.40175	234.661	27.079375	738.834	252.062	37.04965	653.04925	254.048	33.71255	772.7035	386.205	53.863175	1069.7075	265.182	32.501475	1027.265	288.063
P41_AB_0	0.595713	0.001414613	204.232	0.973601	0.00162015	411.02225	0	0	0	0	0	0	0	0	0	9.03004	0.00174491	1201.09	0	0	0	0	0	0	1.03003	0.001332385	284.41775	3.01723	0.00143684	1599.8075	1.89421	0.001526873	669.0985	1.21356	0.001433713	636.547	1.62248	0.001638833	563.50675	2.26202	0.00142657	667.63725	2.03932	0.001666925	909.05375	1.64909	0.00141074	927.54875	3.53538
P41_tau_0	-6.45573	-9.7963825	-1.7271125	-5.94427	-9.773385	-1.14043	-6.02569	-9.796365	-0.992802	-7.25142	-9.885495	-1.847765	-5.21354	-9.80623	-0.65147275	-5.8438	-9.839615	-0.493164	-4.1899	-9.688135	-0.26966975	-5.1634	-9.78443	-0.4461235	-3.41311	-9.608295	-0.32946125	-5.61488	-9.7009775	-0.753066	-5.11362	-9.756655	-0.31336825	-4.81725	-9.7207525	-0.3317345	-5.30463	-9.7803875	-0.628762	-6.58611	-9.8370375	-1.70016	-5.90218	-9.7090075	-0.91484325	-4.8602	-9.7118975	-0.46913025	-5.7456
P41_beta	289.642	104.71375	780.5555	326.863	116.905	975.113	104.16	34.2399	322.345	140.694	45.95465	423.69975	95.186	28.552175	328.9875	390.955	103.39625	1227.7075	87.708	26.9808	270.98125	89.7161	27.413375	276.193	181.499	50.8795	533.80375	352.719	69.4634	1236.6025	243.767	54.223675	886.3005	211.092	55.6982	740.44975	278.53	65.53185	938.11025	457.975	121.80875	1364.28	294.795	68.1441	935.268	292.393	65.58575	1079.19	340.592
P41_t_short	6.00633	1.588195	21.2309	5.63283	1.385855	22.22005	3.685	0.8493405	15.830175	3.16516	0.868871	13.242925	4.10226	0.58637325	34.5118	4.23656	1.2072875	21.667825	4.14547	0.6513335	25.891075	3.57753	0.61799	19.9295	3.40717	0.52467625	19.6142	4.84163	0.885782	30.418175	3.71806	0.61854225	16.7737	4.14178	0.697277	21.868225	4.54202	0.78379625	26.5821	5.93141	1.327215	33.92665	3.89412	0.7135375	28.540825	4.38453	0.71709175	28.042	4.61881
P41_t_long	2296.4	232.59925	71659.15	2452.33	297.91275	60012.375	2597.23	337.95975	56635.3	2753.11	398.63	65859.025	2473.3	238.4665	59971.85	2542.26	317.95775	59944.675	2622	344.6925	77342	2411.25	293.7815	68274.275	2729.98	382.63075	75515.35	2719.4	282.84025	59384.375	2564.04	330.66125	45871	2567.65	253.38775	58104.8	2451.44	279.39	52501.375	2397.41	278.01725	72242	2470.95	315.63375	56118.7	2505.1	235.57975	54320.65	2528.19
P41_t_IgG	19.137	10.39405	34.122675	20.2171	11.145875	35.193175	20.2368	11.44835	36.94035	21.0944	11.323275	40.0354	20.5689	11.09505	38.949	20.6472	11.184025	35.900175	20.6846	11.97795	38.02615	20.9737	11.481675	38.8189	21.0553	11.795175	37.826525	21.3459	11.29065	40.35805	21.0533	11.182925	37.457325	20.7949	11.9917	38.0219	20.8627	11.523275	37.46775	20.0907	11.0362	35.2441	21.5585	11.830325	37.5045	21.0728	11.84165	36.87125	20.9886
P41_rho	0.963475	0.89	0.99143425	0.942999	0.836219	0.98494975	0.888975	0.6978405	0.9700885	0.861239	0.59753675	0.96223175	0.894874	0.590708	0.98106	0.928773	0.74022725	0.98469225	0.890513	0.56297	0.97836075	0.883421	0.61385175	0.97886375	0.92366	0.748428	0.97760025	0.932724	0.68715675	0.98659325	0.931405	0.73679825	0.985309	0.93389	0.70364725	0.98720875	0.937557	0.807826	0.98563925	0.946368	0.80875975	0.98848325	0.928126	0.791783	0.984001	0.93792	0.7034745	0.98800225	0.935717
PF10_0166_AB_back	2083.51	658.03175	4034.0625	2205.63	737.3165	3289.9225	2832.51	908.08425	4238.865	2265.27	697.7485	3532.08	1536.58	501.1195	2366.6825	3664.66	858.42425	14025.075	2051.64	646.479	3471.4675	4104.73	982.35325	8810.995	2282.06	645.5995	4404.7525	3147.75	831.71975	9395.2425	2426.93	777.34025	4163.78	1869.26	593.22275	3228.6	1772.2	559.4585	2815.8775	3281.46	822.59575	5559.94	3866.81	1009.1725	6220.9	2681.65	763.5745	6848.7875	2991.66
PF10_0166_AB_0	1.65535	0.001669688	2168.29	1.18685	0.00150262	1672.88	0	0	0	0	0	0	0	0	0	25.2985	0.002139233	15838.275	0	0	0	0	0	0	1.15188	0.00152795	2034.0025	4.56762	0.001494403	7941.145	1.68727	0.001576425	2711.34	1.2315	0.001393413	1378.7625	1.82739	0.001487913	1822.3325	2.61707	0.00143896	3789.53	6.31336	0.00190308	4986.4775	2.14998	0.001303725	3694.73	2.44765
PF10_0166_tau_0	-7.32525	-9.8502175	-2.7220475	-4.89435	-9.6581075	-1.2436425	-0.865878	-5.1434325	-0.07379125	-7.97287	-9.90695	-3.55751	-2.15701	-9.3344625	-0.071602425	-7.21327	-9.9123425	-2.54754	-1.34294	-7.7065675	-0.12072725	-6.73755	-9.787615	-1.943185	-0.408002	-1.5776875	-0.039521775	-4.97678	-9.6341725	-0.642501	-4.93755	-9.782685	-0.306301	-1.43926	-7.7045425	-0.10564275	-7.56035	-9.8408325	-3.1489525	-2.44964	-9.29888	-0.24117375	-7.47187	-9.89349	-2.64796	-3.78844	-9.5683875	-0.32038075	-5.22097
PF10_0166_beta	8832.43	4339.51	18445.525	2497.12	1171.6	5416.2775	2598.51	1006.0625	7219.0875	5373.88	2287.23	12066.825	703.98	108.0815	4483.7825	11012.3	4837.54	29880.05	1709.27	654.08825	4307.2925	2111.84	483.38475	6634.71	7713.09	3534.765	15841.1	2842.55	760.7775	9256.6325	2928.96	1126.785	7398.2575	1405.85	521.145	3780.36	4022.99	1783.3125	9209.985	1963.66	515.59225	6908.5325	2172.98	761.5375	6158.6	2055.95	580.22425	9056.0725	2880.9
PF10_0166_t_short	10.1906	4.14395	21.853775	5.5982	2.30647	12.43835	5.34271	1.7510225	19.57485	4.08045	1.55034	9.58036	5.99315	0.97374825	28.829925	7.29962	3.082125	18.774375	7.07828	1.842605	31.981475	5.54405	1.490865	18.635025	7.91036	3.10054	18.15715	6.33639	1.5215575	27.160425	8.76609	2.78622	31.4881	5.71819	1.4481875	25.11955	6.38959	2.3371925	15.863975	5.52539	1.0195375	23.338275	3.82584	1.166795	13.6104	5.70662	1.19386	23.6759	6.00867
PF10_0166_t_long	431.191	90.328725	6708.8525	630.24	146.68075	7034.665	789.423	211.694	7446.225	566.198	144.53975	6474.435	658.284	116.81325	7676.3425	736.442	205.02275	8468.16	640.553	110.72225	6500.245	644.466	116.2075	7453.385	639.701	129.338	7543.615	660.962	111.8015	8166.52	551.244	97.2821	6397.7075	632.68	112.24925	5883.265	526.876	115.5425	6890.365	765.383	166.5855	8849.9575	719.173	171.37425	8677.3525	632.997	124.56675	6930.115	652.696
PF10_0166_t_IgG	17.2368	9.486845	25.82805	15.7221	8.76517	25.6809	19.1436	10.745675	34.632425	15.5092	8.65349	25.933325	18.0792	10.017775	32.619975	17.1092	10.5513	28.9115	18.3414	10.5803	31.69225	18.0964	10.065075	32.981125	15.7284	8.824435	24.825025	17.6323	9.753495	31.372275	18.5945	10.8886	31.1382	17.7158	9.1873225	32.181375	15.7905	8.456845	24.8251	17.8441	10.408	32.080075	17.0509	9.168145	29.553675	17.6799	9.3822725	29.801975	17.7335
PF10_0166_rho	0.976566	0.92667075	0.99470875	0.966311	0.899897	0.991904	0.949516	0.84757775	0.98714625	0.969246	0.909206	0.99011125	0.964923	0.8012395	0.993159	0.943871	0.85118375	0.98442475	0.961979	0.82306675	0.992393	0.961045	0.8515085	0.99274675	0.974671	0.92441275	0.99287925	0.950624	0.769191	0.99089925	0.955916	0.85688275	0.99036225	0.946878	0.7878025	0.99003825	0.971497	0.918266	0.99228325	0.941713	0.814753	0.98558925	0.943229	0.844966	0.98837325	0.949921	0.77507575	0.99185275	0.94731
PF113_AB_back	1671.86	491.2905	3001.0175	2051.84	512.174	7582.1975	1927.44	688.671	2608.57	2188.19	688.42125	3479.4	1153.35	409.6795	1808.095	1993.53	584.88925	7021.54	1039.02	324.2915	1537.9475	2289.94	674.87775	4491.0525	1456.69	491.21075	2399.7875	1957.37	513.244	8324.045	1935.42	560.05325	3968.9225	1445.48	415.78625	2591.035	1216.21	370.35825	2358.92	2084.97	512.671	4027.445	2288.37	487.372	7460.1775	1908.25	499.19775	5270.5675	1910.27
PF113_AB_0	1.57912	0.001764998	2042.525	7.47285	0.001637858	11725.725	0	0	0	0	0	0	0	0	0	91.4691	0.002024543	42111.775	0	0	0	0	0	0	1.11145	0.001394278	1219.635	30.3986	0.001750165	20118.25	1.96867	0.001528548	2518.9075	0.877914	0.00141643	1173.1825	0.718956	0.00149048	709.19225	2.78161	0.00145947	2987.37	10.0758	0.001811165	7860.3075	2.85821	0.001377865	4117.11	5.07029
PF113_tau_0	-7.11776	-9.8753675	-1.9577075	-1.75265	-8.25443	-0.31188325	-5.02214	-9.6617	-0.8154125	-7.5477	-9.876445	-2.9892425	-1.98763	-9.429115	-0.101241275	-5.555	-9.7082175	-1.020697	-1.00536	-6.801375	-0.0593994	-6.4103	-9.770875	-1.57732	-1.00451	-6.6694675	-0.0545853	-6.12278	-9.8546375	-0.92745375	-5.06876	-9.798575	-0.2889315	-2.25319	-8.985955	-0.15378125	-8.16669	-9.9331025	-4.2491625	-4.49465	-9.642435	-0.5335495	-6.56095	-9.81184	-1.8182375	-3.90449	-9.592975	-0.359857	-4.65718
PF113_beta	1397.89	503.92375	3791.775	10342.8	4532.66	26494.325	828.274	316.992	2175.8425	1552.48	557.34325	3964.115	607.211	124.69875	2734.845	18406.6	4682.1425	66644.6	902.931	328.9685	1977.5625	1040.13	245.90925	2779.675	1676.6	613.1895	3878.94	4566.67	1070.6225	17398.55	2210.38	722.2005	6645.7	878.149	299.75	2418.225	8967.99	3811.09	22268.625	1536.57	390.3475	4990.6475	3418.16	1280.63	8636.3625	1692.49	399.25075	7740.845	2136.38
PF113_t_short	6.3648	1.7611925	21.232625	15.8749	4.970275	47.9907	5.55879	1.7256225	18.963025	5.14265	1.8606825	15.855125	7.49271	1.680845	30.906825	8.88688	2.4101675	54.437375	8.67476	2.566685	39.460425	6.03089	1.7952675	20.027175	8.11961	2.54325	21.92245	9.13868	2.5021375	36.65665	8.83342	2.8875425	26.03855	7.60764	1.84876	33.773575	7.70993	3.2261175	15.76385	7.9266	1.98866	29.426975	7.91261	2.0596275	28.942125	8.07229	1.638165	31.13055	8.04511
PF113_t_long	2010.41	248.1545	48619.875	1929.32	308.59825	38360.875	2439.27	305.16375	48347.225	2190.66	275.52725	50986.05	2127.66	247.89775	43667.4	2689.51	376.4675	41687.525	2211.27	241.966	48320.7	2288.77	268.99725	45972.075	2256.96	333.36025	48210.8	2081.1	227.6605	63309.975	2035.15	231.73175	38799.3	2083	226.1435	53459.7	1621.57	102.22475	62870.725	2242.44	256.20375	54867.5	2262.76	337.0945	52143.95	2408.33	234.28925	77720.425	2274.44
PF113_t_IgG	16.7766	8.6397175	29.580525	19.7199	11.238475	36.77565	17.066	9.3938075	30.471425	16.0474	8.79854	28.108325	17.3268	9.4695525	32.381225	20.3969	11.63195	39.68525	17.6521	9.7776025	32.204825	16.9694	9.7622025	28.38815	17.1114	9.762105	29.017075	17.7161	9.6297125	32.87905	17.3595	10.225575	32.525275	17.7504	9.53537	31.342675	13.5342	7.01645	21.632525	17.2491	9.3300025	31.770475	17.37	9.95787	31.245925	17.2443	10.173	32.697125	17.2422
PF113_rho	0.95279	0.8521335	0.99009425	0.936935	0.81830125	0.98060975	0.938935	0.81121025	0.98371825	0.953524	0.865889	0.98877375	0.950916	0.79652475	0.990495	0.854012	0.494246	0.967018	0.951963	0.8010515	0.9913705	0.952279	0.841455	0.9903555	0.953613	0.8604605	0.98852075	0.938185	0.6946885	0.99046175	0.951389	0.8515615	0.990798	0.946505	0.697726	0.99000825	0.987052	0.95301075	0.997233	0.941604	0.80892675	0.987868	0.930521	0.80522125	0.98715575	0.940443	0.70312875	0.99088675	0.941369
PF13_0125_AB_back	71.5109	14.27895	124.9665	100.933	16.1967	193.70675	101.86	14.568475	182.2885	62.5592	11.860525	104.326	200.472	24.11415	564.34625	200.803	21.41195	493.5505	123.211	20.674825	291.07225	104.046	15.941625	212.37	125.548	14.964125	315.385	207.652	18.84415	1127.9025	210.393	18.72635	605.20175	189.918	17.4971	699.4765	115.6	18.508225	225.075	295.811	22.90515	957.1195	232.468	28.8204	611.3875	202.267	18.442225	864.28325	171.682
PF13_0125_AB_0	0.588243	0.00132483	93.60755	0.874059	0.001415788	175.7015	0	0	0	0	0	0	0	0	0	11.8406	0.001512413	482.05225	0	0	0	0	0	0	0.99087	0.00131881	265.52325	46.1457	0.00173454	1268.585	6.30298	0.001586293	614.9405	3.34605	0.001591495	602.87	1.35773	0.001507675	209.60025	29.9019	0.001486933	964.848	7.02199	0.001516423	595.701	8.52835	0.001646673	881.2065	1.83301
PF13_0125_tau_0	-5.1619	-9.8228275	-0.42710025	-4.31357	-9.5842925	-0.3858605	-4.69321	-9.7499325	-0.3338235	-7.32641	-9.88258	-2.625425	-5.85803	-9.79966	-0.681023	-6.08623	-9.7813	-1.107465	-6.02405	-9.7797575	-0.7633945	-4.63591	-9.62591	-0.4806495	-3.74475	-9.5091975	-0.4064225	-6.05292	-9.7692975	-0.6508485	-4.72836	-9.624985	-0.22229925	-5.8984	-9.80422	-0.568992	-5.77785	-9.8276275	-1.1328875	-5.67802	-9.843115	-0.50102425	-5.02952	-9.764565	-0.3597515	-5.33825	-9.77954	-0.47038125	-5.72127
PF13_0125_beta	60.0538	15.84455	190.217	93.1206	26.921175	282.915	65.5936	23.06075	190.34375	126.136	50.4314	332.9335	97.9621	25.06855	314.14	143.896	34.3353	499.366	78.9103	22.16925	227.67825	74.6582	24.746625	230.06425	164.392	45.97725	452.10175	146.312	23.1335	699.35925	125.317	19.3861	407.623	122.404	21.853775	455.1975	98.1753	26.193	341.626	132.842	20.52875	530.90775	134.161	31.45625	523.82625	138.245	24.153825	549.87375	116.367
PF13_0125_t_short	1.77952	0.3530505	9.352525	2.55413	0.4252325	13.498925	1.87624	0.40698775	6.74569	1.82366	0.5233965	5.49302	2.42989	0.54492425	12.648425	2.15517	0.49827825	11.089175	2.11675	0.4177495	11.914275	1.76621	0.339663	7.64304	4.13254	0.941057	16.758275	2.72387	0.522176	13.65605	2.17032	0.41394725	9.50291	2.47383	0.546192	9.7492775	2.37074	0.5418655	9.9841075	2.39317	0.416422	12.34035	2.34572	0.43916225	11.02065	2.46251	0.5142515	12.6739	2.55139
PF13_0125_t_long	5439.34	546.50525	108765.5	5299.74	386.915	99001.175	6392.08	671.15975	92318.8	6341.17	805.36925	103925	5112.56	431.95525	90856.85	5120.7	506.9285	109288.75	6114.21	494.268	118728.25	5320.15	492.3165	100555.25	5244.6	491.04225	96590.075	5192.74	427.92825	98304.675	5680.4	607.74	90621.85	5855.48	487.4905	95198.675	5256.72	580.00575	111829	4979.54	590.68375	94231.925	5910.97	640.58525	90323.25	5310.59	439.167	89582.9	5432.93
PF13_0125_t_IgG	18.8821	10.256275	32.7762	19.9998	10.82485	37.798325	20.1964	11.369225	37.3671	21.9966	12.75575	53.188775	19.6433	10.607925	37.979425	20.384	11.281275	39.935075	19.5992	9.982905	36.074075	20.5218	10.950075	45.527625	19.1967	10.389225	35.409	19.97	10.38005	35.730675	19.9645	11.2735	37.533775	19.9596	11.2639	38.12825	19.0813	9.49901	33.821975	20.5896	11.376	38.242525	20.3852	11.2228	41.363875	20.0907	10.562125	37.4764	19.605
PF13_0125_rho	0.933088	0.79193275	0.9840085	0.920191	0.74834075	0.97892175	0.884789	0.6549785	0.969915	0.85684	0.598188	0.95042075	0.898421	0.57379175	0.98182725	0.893911	0.6371635	0.974135	0.91009	0.61171825	0.9859905	0.878973	0.59106925	0.973075	0.936567	0.8066635	0.98572575	0.922795	0.628625	0.9862235	0.902048	0.686007	0.97545525	0.923811	0.67350525	0.98417025	0.93506	0.788684	0.985649	0.912243	0.669992	0.98652725	0.899312	0.630602	0.97730275	0.921012	0.66857625	0.9822465	0.918663
PF1400044_AB_back	1412.98	550.44175	2450.0525	1211.47	465.82025	1817.985	2186.81	781.825	3353.8625	1499.53	656.79075	1942.9425	1210.7	504.30075	1939.7675	1437.17	496.4705	2919.7425	1293.46	521.05725	2026.89	1174.29	516.3875	1679.8625	1300.39	491.1745	2269.1475	1393.11	520.802	2918.6425	1371.15	487.49925	2486.88	1205.31	507.30175	2144.595	1016.54	423.44725	1807.2575	1604.66	569.05375	3213.48	1626.99	578.322	2724.2975	1358.36	504.77525	3120.3475	1524.6
PF1400044_AB_0	2.95117	0.001386813	1659.7975	1.07551	0.0015558	1291.06	0	0	0	0	0	0	0	0	0	2.91927	0.00132448	2592.685	0	0	0	0	0	0	1.56137	0.001422038	919.12225	1.82891	0.00142269	1915.1575	2.96778	0.001646478	1973.5425	1.19838	0.00127621	1064.265	0.93709	0.001371493	644.88975	3.94384	0.00173509	2667.83	4.77166	0.001715368	2257.305	1.53682	0.00156113	2361.615	7.39266
PF1400044_tau_0	-3.64379	-9.621015	-0.2663125	-7.14417	-9.8663425	-2.565605	-6.23022	-9.8483975	-0.99120425	-7.2165	-9.8482075	-2.3072925	-4.98851	-9.70574	-0.35870725	-6.96061	-9.8526875	-2.471135	-4.95268	-9.65908	-0.54201825	-5.09543	-9.700705	-0.47068	-1.69712	-8.3061425	-0.188663	-4.57185	-9.64525	-0.40759875	-4.97769	-9.6917675	-0.16257875	-4.04932	-9.6366375	-0.39904475	-8.10927	-9.9520875	-3.9653475	-3.36427	-9.63265	-0.2732345	-7.35651	-9.880945	-2.29707	-4.98839	-9.8017675	-0.4634535	-5.97321
PF1400044_beta	589.767	156.235	1873.9775	1063.12	486.188	2568.9	431.919	106.0175	1255.665	399.916	136.272	1110.225	299.68	80.6545	1030.1325	1385.42	526.87125	3137.12	316.031	96.984775	842.9335	239.171	62.9074	669.0565	1098.27	394.944	2428.37	745.402	193.5945	2150.0225	864.392	309.05625	2700.47	551.169	191.24475	1597.7575	2119.69	1016.4225	4810.7075	944.463	239.6415	2809.7825	809.447	216.26	2191.8825	738.302	201.52925	2575.0375	1178.88
PF1400044_t_short	3.02602	0.526759	16.332075	4.45452	1.55767	12.480875	4.68755	1.0195575	19.058425	3.53297	0.98726525	12.129775	3.63392	0.59180925	20.11325	4.9945	1.9064225	14.5227	3.73987	0.59462175	24.117775	2.85655	0.46168675	14.11545	6.29759	2.081895	20.61975	3.66283	0.72983025	20.214625	4.72698	1.0549475	20.21215	3.51776	0.5056165	20.4302	7.08241	2.605855	17.7929	3.12451	0.513369	18.421375	3.1719	1.03992	14.0006	3.39838	0.6579905	20.59235	4.69485
PF1400044_t_long	3171.47	315.63025	50978.55	3480.95	445.988	56396.925	3336.92	309.96025	46943.025	3095.4	300.798	61215.175	3393.2	310.49225	50599.925	3130.12	325.8345	63598.6	3332.4	366.0445	70591.875	3397.83	324.9255	56757.8	3251.12	398.55825	76333.575	3275.84	385.568	68223.625	3335.51	324.08025	64738.125	3252.5	346.231	55863.4	2995.77	198.3065	58550.25	3677.9	561.62925	68979.525	3457.62	404.75425	62797.875	3714.24	356.84775	68415.225	3537.87
PF1400044_t_IgG	20.9872	12.550125	36.796875	19.2489	11.324225	32.84685	20.7178	11.4852	33.882425	20.2012	11.40395	35.1108	20.9602	11.6965	38.28065	19.8478	11.809925	32.76415	21.052	11.802975	36.21035	20.8736	11.832325	36.205275	20.366	11.80475	32.396725	20.9985	11.435675	36.79035	21.2263	12.523275	38.0818	21.0702	12.561675	37.563875	18.9233	10.879875	29.3181	21.944	12.83085	35.1942	19.9307	11.56005	34.38985	20.526	12.197625	38.88585	21.1658
PF1400044_rho	0.924087	0.7591215	0.97670725	0.957355	0.89000675	0.98852725	0.881936	0.6295805	0.96825075	0.88802	0.653459	0.96795325	0.891912	0.52150925	0.97954725	0.94972	0.870925	0.98418375	0.877838	0.53648325	0.9805295	0.883376	0.573435	0.97339925	0.953693	0.8713675	0.9852825	0.93498	0.75857775	0.9878045	0.942899	0.83356425	0.9842605	0.933123	0.76607825	0.9848585	0.975002	0.93607475	0.9936145	0.910486	0.732539	0.97611425	0.948599	0.8467105	0.98781325	0.936815	0.777066	0.98751225	0.935167
PF3D7_0206200_AB_back	792.311	285.695	1154.1175	1033.14	433.4005	1399.9175	788.941	294.45375	1127.06	1479.65	444.58425	2218.6125	1155.16	346.0875	1998.6825	1692.43	409.94375	3681.2475	824.081	288.7415	1278.28	1272.19	318.48125	4718.145	1153.28	313.1215	2262.1	1269.91	368.32875	5292.5375	1426.34	331.9805	5414.645	1099.6	302.73025	2856.3525	840.848	311.287	1293.6125	2069.84	476.277	3339.9575	2441.12	577.1865	3782.3875	1357.99	322.67	3525.56	1233.91
PF3D7_0206200_AB_0	0.600415	0.001290758	654.211	1.21389	0.00142833	740.806	0	0	0	0	0	0	0	0	0	5.43955	0.001409235	3398.285	0	0	0	0	0	0	1.53131	0.001443358	1151.3275	15.3539	0.001957603	15146.65	4.17703	0.001714095	9519.5	1.09198	0.00150343	1570.02	0.706597	0.001464493	531.73925	6.17053	0.001610108	2993.685	16.6025	0.00152754	3445.55	3.28886	0.0018418	2675.8275	60.4681
PF3D7_0206200_tau_0	-7.05788	-9.84984	-2.724485	-2.7103	-9.1761175	-0.3318995	-0.270814	-1.35228	-0.023488725	-7.11095	-9.8655025	-2.2453125	-3.94011	-9.7336525	-0.14481375	-5.91801	-9.7903925	-1.15113	-2.68188	-9.3291025	-0.18110925	-7.37841	-9.8873975	-2.692755	-0.235552	-1.1734375	-0.01756035	-5.64884	-9.8085775	-0.80189325	-5.14532	-9.698625	-0.26952825	-0.247917	-1.1281825	-0.021567025	-7.41201	-9.8828175	-2.43829	-3.44453	-9.6721725	-0.1560005	-5.42103	-9.766465	-0.40532925	-4.36954	-9.7553175	-0.3298515	-5.83154
PF3D7_0206200_beta	2123.97	1055.8875	5163.775	815.199	297.07125	2514.9875	2075.25	1035.9675	3862.4375	1797.17	492.577	5472.575	388.266	17.329975	5133.7275	3121.61	1144.965	9119.8625	349.145	74.6842	1167.955	11707.1	4202.9	40550.925	6878.77	2858.995	17143.3	3495.61	365.03475	14797.425	12165.9	3607.2775	58465.3	9520.03	3578.5175	46830.15	3111.24	1273.6225	8063.0875	781.391	59.549775	5922.89	404.809	38.491375	2875.3775	885.783	95.304325	4974.205	6568.11
PF3D7_0206200_t_short	6.7739	2.3265575	16.72385	6.41029	1.605275	20.4379	11.5817	4.813	22.64715	4.41611	1.2416525	15.979425	8.54968	1.2114425	46.881525	5.07858	1.6100425	16.8928	9.04566	1.6091275	46.22825	6.99607	1.510935	25.048325	7.87196	2.62903	17.9355	9.80583	1.9773175	54.9175	9.29482	2.9892525	29.958025	13.3191	3.20858	55.972725	5.94797	1.91736	13.49625	8.33992	1.4754675	38.016375	6.10854	0.945104	42.835375	8.75694	1.597285	43.95615	9.58671
PF3D7_0206200_t_long	583.637	61.45045	6793.8075	542.619	102.6675	8033.3325	728.492	154.99075	10426.125	646.929	109.49325	11825.4	542.287	80.210725	10476.625	637.977	137.48925	8784.5525	575.611	76.954075	10494.45	580.102	90.165775	9616.0575	632.069	133.50475	8025.22	586.538	75.52765	15980.525	672.887	171.07875	12958.775	574.506	87.3354	9946.685	542.173	88.996525	8869.535	686.122	116.9425	13084.55	700.171	109.84625	13108.025	584.998	83.96895	9569.215	629.181
PF3D7_0206200_t_IgG	15.3965	9.016255	25.194525	17.232	9.0415375	29.26585	17.634	9.8790775	27.09895	16.7358	9.02463	28.1325	18.59	10.20375	35.00685	17.4058	9.3260775	29.072	18.5033	10.218725	33.707225	17.9346	10.051575	29.486375	16.0739	9.0152975	24.94495	18.3507	10.0265775	34.504175	18.6302	10.50285	32.34135	19.2864	10.31465	34.5718	14.4166	8.1545925	22.189175	19.4016	11.528225	34.919525	18.1459	9.5538125	35.584375	18.5845	9.449315	33.18545	18.1477
PF3D7_0206200_rho	0.987069	0.95342575	0.9976775	0.977114	0.9124235	0.9962895	0.977928	0.9345085	0.9948755	0.969741	0.8919635	0.994306	0.972873	0.8345345	0.99649925	0.96889	0.89808575	0.9923485	0.97222	0.8358275	0.99631675	0.973684	0.89737075	0.99576625	0.984039	0.948427	0.99542525	0.974619	0.85077225	0.99629625	0.967935	0.8905825	0.99220325	0.972574	0.83963325	0.996681	0.986556	0.9586715	0.997445	0.969118	0.84610375	0.99493175	0.96954	0.79559725	0.9957495	0.973933	0.84638625	0.996548	0.974817
PF3D7_0525800.IMC1g._AB_back	2816.51	1297.2625	3531.175	1807.74	912.91825	2294.4725	2590.22	1430.09	3080.5175	2035.33	1174.695	2354.0975	2066.81	942.586	2779.2675	3870.37	1300.5075	5975.105	2038.69	947.76	2680.9675	3025.26	1361.365	3959.76	2487.98	1187.6275	3421.8975	2798.97	1132.8525	4546.75	2853.85	1129.5325	4003.055	2203.57	962.597	3150.8875	2076.9	940.817	2845.305	4141.74	1446.5475	6174.7875	3633.61	1393.745	4806.8425	3192.54	1137.7025	5817.1825	3530.66
PF3D7_0525800.IMC1g._AB_0	2.81747	0.001626838	2041.275	1.19426	0.001642823	1098.695	0	0	0	0	0	0	0	0	0	37.0495	0.001894408	5569.4175	0	0	0	0	0	0	1.37899	0.001492738	1479.42	1.84384	0.001328665	2040.62	3.71931	0.001513463	2900.5	1.53292	0.001641888	1459.675	2.51018	0.001541658	1838.5075	11.6661	0.001747878	4532.7975	3.4826	0.001715488	3246.82	3.71949	0.001820933	3794.0225	5.34461
PF3D7_0525800.IMC1g._tau_0	-5.82203	-9.7888675	-0.6564595	-6.49229	-9.812785	-1.762135	-5.20953	-9.7689025	-0.37460775	-8.02524	-9.86478	-3.7188675	-4.49289	-9.8616775	-0.21743575	-7.221	-9.86161	-2.3381175	-4.554	-9.675825	-0.25367475	-5.02908	-9.6006425	-0.2324995	-0.800596	-3.584705	-0.07067935	-4.67394	-9.73959	-0.53474775	-5.00817	-9.65171	-0.2320255	-2.46923	-8.9848775	-0.168597	-7.7058	-9.9472225	-3.04862	-5.10478	-9.7154875	-0.5988575	-6.662	-9.8780075	-1.16812	-5.44402	-9.7903575	-0.76215475	-5.85608
PF3D7_0525800.IMC1g._beta	577.35	209.006	1439.7975	717.799	350.28	1650.22	262.778	79.12315	735.03	668.011	295.6885	1599.5975	314.41	87.769675	1022.825	1343.2	458.1365	3203.1975	334.899	112.01425	766.2705	362.953	128.2365	1086.1725	1763.95	857.64575	3369.0975	643.642	181.93175	1946.78	865.325	314.71375	2218.695	641.436	259.944	1661.445	1182.87	515.962	2585.0675	774.234	205.7085	2692.1575	615.193	169.21775	1663.005	779.45	214.5935	2097.5675	867.644
PF3D7_0525800.IMC1g._t_short	4.15543	1.2897525	15.837075	5.36651	1.8901675	13.44625	3.0698	0.801137	11.94345	3.86223	1.5030575	10.42085	4.48314	1.117245	23.2142	5.67139	1.818145	15.4985	4.79378	1.1923325	22.790425	4.09975	0.97854625	19.39705	6.51076	2.347635	17.902325	4.54372	1.1943375	22.701875	6.2443	2.034045	21.8146	5.6278	1.067905	23.30565	5.95906	2.171355	17.867175	4.49094	0.9624365	22.098375	3.57191	0.9801355	16.7428	5.04037	1.02563	24.156525	5.16678
PF3D7_0525800.IMC1g._t_long	1250.82	208.0855	20716.175	767.812	87.37285	15505.875	1388.69	253.16625	31741.05	804.877	169.5835	13687	957.926	124.02925	18260.525	947.048	176.71	20996.925	1016.16	134.399	20057.1	1072.9	139.225	17741.55	1314.64	322.58525	24521.025	934.498	121.89625	19415.225	853.643	139.44125	20822.625	1019.19	126.117	16832.525	778.123	100.383975	16966.125	1061.5	189.98225	18174.925	1076.71	170.76475	23597.5	997.655	125.28975	21650.2	913.983
PF3D7_0525800.IMC1g._t_IgG	19.5633	11.629075	33.411825	18.3016	10.51345	29.5038	19.9942	11.498075	37.113625	18.5166	10.71845	29.741875	20.3686	11.294325	35.139075	19.7725	11.431025	33.4592	20.116	11.6714	33.10095	20.3446	11.599825	34.8334	19.6999	11.312875	32.07975	20.1341	11.331425	35.25955	20.1942	11.887025	32.843325	20.6083	11.710275	35.5063	18.4875	10.786725	29.062625	20.7641	12.056075	33.731575	19.7778	10.082875	34.66235	19.9213	11.477575	34.6722	19.8716
PF3D7_0525800.IMC1g._rho	0.927505	0.81509225	0.977574	0.945776	0.86002225	0.9840625	0.880576	0.68378125	0.96864975	0.907349	0.7681115	0.9683285	0.891449	0.6078055	0.9826605	0.927433	0.822456	0.977641	0.898193	0.6039595	0.9785775	0.875145	0.62157125	0.97059475	0.921688	0.80679875	0.9672165	0.926777	0.76844525	0.97849275	0.927607	0.80773425	0.977757	0.922725	0.767088	0.981858	0.950412	0.87964675	0.98305225	0.918468	0.77538175	0.97406575	0.923689	0.8105005	0.9784855	0.925464	0.74867125	0.978507	0.925561
PF3D7_0606800_AB_back	460.119	56.8834	985.841	409.866	71.7004	726.12925	247.632	65.4639	353.7155	358.937	74.073175	507.63975	330.039	63.426775	748.1665	535.354	82.916625	1040.17	191.277	38.89045	324.53425	297.649	54.04595	555.83125	303.446	59.721575	591.99475	607.117	66.0299	3007.315	410.083	75.817	907.18175	361.589	61.660675	945.28325	318.162	52.45325	623.581	412.99	61.95695	908.3065	740.138	90.952225	1681.6825	461.984	61.765	1266.9175	364.327
PF3D7_0606800_AB_0	1.7169	0.001382678	826.418	0.729978	0.001431463	452.2965	0	0	0	0	0	0	0	0	0	4.0467	0.001688178	971.216	0	0	0	0	0	0	0.991644	0.001442675	352.6945	17.9213	0.001772435	3170.0175	1.33574	0.001444105	747.60325	1.89053	0.001565098	642.59375	1.17002	0.001442703	438.21	2.87532	0.001650185	720.39025	12.6179	0.00163806	1595.7525	1.08146	0.001441075	1020.5525	0.688049
PF3D7_0606800_tau_0	-3.9754	-9.5750725	-0.46300425	-5.00378	-9.71164	-0.5334495	-7.47823	-9.8744775	-2.55757	-7.2523	-9.8326975	-2.156775	-5.02157	-9.726815	-0.708577	-6.13355	-9.8553275	-1.5231875	-1.63752	-8.7574275	-0.1072986	-5.03456	-9.726115	-0.60637375	-0.926847	-4.7672225	-0.073557275	-5.88263	-9.77457	-0.7405465	-4.8816	-9.70144	-0.2955245	-5.56246	-9.7432075	-0.53525325	-7.17177	-9.843675	-2.57849	-6.40427	-9.8260575	-1.86102	-6.04072	-9.7583325	-1.038965	-5.51065	-9.790925	-0.51886725	-4.66715
PF3D7_0606800_beta	292.768	96.85025	775.2765	218.024	66.597375	616.7485	150.174	59.862525	386.24425	179.265	65.880525	419.90875	157.661	40.90205	483.807	330.508	101.13325	948.77275	159.325	63.6822	391.47725	128.369	43.94075	311.3235	432.541	175.3665	924.7935	545.229	90.361675	1708.035	351.838	107.65525	981.107	249.028	86.938625	681.78625	449.833	165.03775	966.7535	441.436	142.88875	1104.3775	378.271	99.7089	988.799	320.199	90.167775	962.222	277.328
PF3D7_0606800_t_short	3.13498	0.831008	18.86065	2.57201	0.78432275	8.19095	2.66832	1.0607975	6.65119	2.58423	0.809996	6.5931	3.30201	0.8035305	14.47185	2.69794	0.8420185	9.37174	3.97224	0.958034	17.159575	2.74711	0.6140985	9.0524775	4.59352	1.5670875	14.213775	3.96245	1.1121925	15.4838	3.4301	0.890367	11.93855	2.57041	0.6581105	9.1746975	4.0429	1.4111925	11.871025	3.81093	1.11574	15.622175	3.1363	0.84262525	12.1837	3.3284	0.890703	12.831975	3.03887
PF3D7_0606800_t_long	2155.88	293.444	43863.425	2318.21	365.53625	42682.9	2584.54	538.49625	36783.025	2728.47	523.1875	41089.875	2253.51	293.97925	44277.45	2235.05	312.2985	55875.575	2271.34	288.8	45195.725	2354.39	324.11725	39492.275	2625.89	453.27375	45254.775	2127.99	322.93025	50804.75	2058.27	288.419	39785.45	2350.49	362.66	43407.65	2329.1	299.72275	37913.7	1919.39	317.11875	46954.475	2296.26	391.836	37429.425	2241.62	319.95525	45600.15	2482.14
PF3D7_0606800_t_IgG	20.5961	11.3076	37.9741	19.055	10.7086	33.001675	17.3406	8.8457875	30.070125	19.2781	10.489525	34.5672	19.4805	10.96865	36.6063	20.3934	11.260725	34.972075	19.8499	11.632975	35.1941	20.3694	10.968725	34.082675	19.0715	10.9675	32.178575	19.7942	11.01495	36.42235	19.7511	11.91705	34.749325	19.6143	10.59475	34.700575	18.0339	9.83267	29.2978	19.6166	11.626775	35.008675	20.2844	11.072975	34.399975	19.6726	11.449675	35.320175	19.7496
PF3D7_0606800_rho	0.922812	0.802832	0.97260825	0.936147	0.823515	0.98177375	0.910273	0.78570475	0.9696435	0.869356	0.62942625	0.955233	0.873965	0.54924475	0.975592	0.92406	0.80431925	0.9743685	0.86182	0.55275625	0.976963	0.878702	0.63901025	0.9582765	0.94235	0.85871925	0.979314	0.931475	0.7681525	0.981028	0.925201	0.8007905	0.97868425	0.934415	0.81338325	0.98414125	0.950575	0.873388	0.9818435	0.934031	0.83434425	0.98006225	0.922206	0.793198	0.976978	0.929935	0.78083325	0.9802235	0.930002
PF3D7_0629500_SEG1_AB_back	659.13	189.8045	1011.5275	519.488	181.833	726.86275	885.196	298.58925	1269.2825	655.421	215.24875	929.4575	1236.55	224.60675	2489.61	1386.68	287.489	2706.9825	246.101	108.78925	318.2005	622.708	185.95225	1027.845	767.913	199.77775	1415.88	1184.98	229.75025	3129.785	745.938	189.78625	1370.02	890.641	230.996	1916.9975	644.457	184.14975	1022.23	1153.22	221.12775	2263.1425	1192.28	297.12225	2212.7025	1189.76	240.6365	3548.475	820.278
PF3D7_0629500_SEG1_AB_0	0.75984	0.001521615	661.76475	1.24051	0.00176029	515.113	0	0	0	0	0	0	0	0	0	52.493	0.001955493	2605.54	0	0	0	0	0	0	1.41219	0.001408398	1013.2225	3.93666	0.00163097	2565.7	1.03198	0.001346125	997.69725	2.63086	0.001379435	1249.61	1.15527	0.001354935	582.97875	7.97616	0.001758378	2078.0325	12.1305	0.001443463	2013.73	14.4933	0.001479635	3572.26	0.998035
PF3D7_0629500_SEG1_tau_0	-6.52557	-9.8394675	-1.447125	-5.11949	-9.7361475	-0.6283495	-6.93258	-9.8738525	-1.27439	-6.85304	-9.84732	-1.734405	-6.12424	-9.7251575	-0.69534975	-6.51111	-9.88747	-0.9864995	-0.514341	-2.70595	-0.041619575	-4.00346	-9.68199	-0.280211	-4.49942	-9.5636625	-0.7014405	-5.95024	-9.77147	-0.632538	-4.81525	-9.79244	-0.30032575	-6.25994	-9.6992825	-1.0134895	-6.44121	-9.8228275	-1.5435075	-6.29784	-9.830915	-1.1400475	-5.95932	-9.791815	-0.89735	-6.24515	-9.8335825	-0.765412	-5.06325
PF3D7_0629500_SEG1_beta	282.795	96.78895	766.17525	274.889	92.67795	629.776	301.67	95.587725	758.24625	358.07	142.25375	831.65125	333.285	94.2216	960.86425	411.631	108.3645	1267.4675	341.31	145.56675	834.7765	264.568	99.87045	695.18675	602.35	232.99025	1371.7875	458.573	117.7625	1486.37	313.105	105.58225	884.80425	336.045	99.916	881.63675	313.923	96.524475	774.74925	488.887	125.041	1378.48	378.807	98.2902	1053.6825	485.416	109.68225	1533.1425	338.152
PF3D7_0629500_SEG1_t_short	2.84943	0.87211925	10.758725	3.07134	0.95550225	9.1687375	3.23671	1.069885	9.780125	2.29855	0.69537125	6.19636	4.103	0.92501225	15.80915	2.91582	0.88827	9.9191325	4.94068	1.2536	16.3705	3.13856	0.729635	14.075575	6.04178	2.1323275	18.21495	3.85604	1.014945	16.636825	2.24351	0.6196855	6.913535	3.15329	0.89052575	13.15025	4.11564	1.1977375	13.793625	4.19967	1.1532675	16.796725	2.70163	0.777137	10.278025	4.00882	0.98125625	16.043875	3.38575
PF3D7_0629500_SEG1_t_long	6609.61	543.14925	145530.75	8105.63	875.127	185890.25	7096.51	890.6585	105713.5	8172.64	1067.08	140796.75	6883.02	702.0375	166350.5	7404	845.6325	144983	7139.48	657.38875	138979.25	6587.73	600.3105	183121.5	6488.92	659.94925	116875.5	7148.98	650.25325	135006.5	7029.39	972.61825	179941.25	6980.98	591.72325	129203.25	6895.76	618.4785	178898.75	6303.23	683.298	132957.25	6867.88	874.00425	139315.5	7261.04	602.11825	141165.75	7197.81
PF3D7_0629500_SEG1_t_IgG	20.2559	10.82595	34.476925	18.9007	10.577575	31.804325	19.177	10.648825	33.33415	23.321	13.251175	47.3238	20.7474	11.467225	37.849625	20.8615	11.9119	37.4469	20.9635	11.6266	42.4806	21.7031	12.8631	38.981325	20.1704	11.54155	34.048075	20.8425	12.32135	40.126375	22.1333	12.853775	43.129825	20.279	10.98765	36.949875	19.1318	10.8426	31.99345	20.3567	11.426625	35.16655	21.4082	12.252975	40.158925	20.8187	11.8741	38.4228	20.511
PF3D7_0629500_SEG1_rho	0.927426	0.8007185	0.97945725	0.930103	0.833996	0.978223	0.912872	0.767242	0.97516675	0.836995	0.58372025	0.9357035	0.897419	0.6361035	0.97758	0.903537	0.719814	0.96954225	0.899011	0.59556975	0.9816575	0.866524	0.6020535	0.96220875	0.940966	0.8504525	0.983171	0.912164	0.68999875	0.98024	0.877381	0.634555	0.96091725	0.919457	0.72694975	0.98127175	0.940655	0.83715275	0.983555	0.922096	0.73373625	0.979975	0.892431	0.660395	0.96975025	0.914522	0.715065	0.98265425	0.91597
PF3D7_0629500_SEG2_AB_back	5132.68	1626.58	7461.7725	2969.27	1098.425	4397.5625	4502.12	1779.69	5563.7475	2851.62	1181.7825	3657.8075	2235.24	850.63025	3206.3925	5400.99	1591.295	10387.775	3640.19	1296.3075	5286.5325	5607.03	2015.95	7629.9925	3027.69	1174.7675	4628.385	4679.74	1191.0025	12431.825	2804.94	995.89975	4565.8325	2380	853.94025	3519.9325	3410.87	1313.2325	5792.6475	4450.06	1334.265	7816.9725	5248.44	1613.85	8006.7375	4248.53	1179.41	10553.25	4452.58
PF3D7_0629500_SEG2_AB_0	4.39552	0.001659283	4037.8275	1.73698	0.001459145	2514.8125	0	0	0	0	0	0	0	0	0	30.2641	0.002086813	8932.205	0	0	0	0	0	0	1.74321	0.001324008	2446.23	4.81041	0.00159778	8952.03	1.15891	0.001239585	1732.5325	1.47546	0.00158966	1196.9175	2.34574	0.001830438	2724.9625	6.97084	0.001471378	5336.4725	9.3261	0.001456943	7143.4	5.53571	0.001453673	6392.555	3.76414
PF3D7_0629500_SEG2_tau_0	-3.81778	-9.5264625	-0.2431845	-6.01624	-9.7514775	-2.0040675	-4.69041	-9.6369125	-0.39135375	-8.01667	-9.8903225	-3.4756025	-3.89572	-9.579475	-0.23398175	-7.73382	-9.8852225	-3.2248	-4.59643	-9.6644175	-0.45737525	-6.76241	-9.884335	-1.07728	-0.518616	-1.89423	-0.0437544	-5.65887	-9.8355475	-0.75952375	-4.82885	-9.5940225	-0.23537875	-1.27477	-5.8217275	-0.097552875	-7.75046	-9.90484	-3.55379	-1.93459	-9.07977	-0.107212	-7.9003	-9.937545	-3.702925	-5.04691	-9.74169	-0.66739625	-5.24855
PF3D7_0629500_SEG2_beta	1605.35	529.76	3931.63	2519.73	1354.3775	4975.655	666.303	210.14325	1739.56	1561.22	660.337	3843.5675	526.301	135.54525	1934.0725	4880.07	2224.085	10595.375	682.85	217.35275	1701.7175	793.747	207.359	2435.5425	4000.99	2014.31	7046.595	2438.99	667.86	6017.96	2086.01	904.154	4861.48	1379.9	629.77125	3739.4325	3841.34	1986.795	8057.6775	2501.2	817.87475	6833.0525	2889.09	1149.8225	6798.7325	2095.23	691.56175	6021.545	2180.71
PF3D7_0629500_SEG2_t_short	4.1998	0.933224	15.65075	6.29708	2.7933225	15.4039	3.56873	0.9868675	13.383975	5.43093	1.993875	16.708525	5.18974	1.0221775	23.964325	4.73865	2.0933475	11.231975	6.08317	1.3938125	28.27205	4.91102	1.32552	17.6116	6.44662	2.5954125	16.959675	5.99727	1.48453	28.7962	8.6169	3.5040125	21.401625	6.11232	1.3346325	22.56165	5.96228	2.3285775	13.67715	5.39858	0.97395925	34.34345	4.46421	1.6491125	16.95775	5.53477	1.27317	27.83675	5.65932
PF3D7_0629500_SEG2_t_long	3347.04	497.047	49293.35	2651.86	284.81	47661.475	3784	603.743	51953.85	2290.81	217.533	59275.225	2708.6	304.53325	54299.425	3281.49	406.1425	59424.375	3168.47	308.64	77309.025	2819.33	324.9185	56188.15	3111.9	497.28	70141.7	2938.92	316.842	58291.225	2747.85	245.546	57699.925	3037.91	261.5525	64385.275	2959.9	360.78775	69284.375	2619.77	460.9125	65782.15	3313.33	471.18225	49476.45	2931.99	314.847	58683.1	3015.57
PF3D7_0629500_SEG2_t_IgG	18.7821	11.11615	30.72245	17.3391	10.035525	29.01805	18.8672	11.2083	34.121325	17.9719	11.276125	31.0144	18.4213	11.066625	32.695075	16.5124	9.6893025	27.169575	18.7708	11.0984	33.32335	18.1276	10.813525	30.57585	17.6555	10.356375	28.255475	18.6003	11.13465	31.646125	18.1451	11.294425	29.39035	18.4017	10.630825	30.524675	16.4207	9.4834525	24.46425	19.9359	12.0505	34.787925	17.9303	10.3504	30.041575	18.6388	11.01225	30.26615	18.8833
PF3D7_0629500_SEG2_rho	0.932472	0.83615	0.97976425	0.954841	0.8937075	0.9837295	0.873047	0.653253	0.9600335	0.926018	0.804219	0.976343	0.923027	0.636121	0.98442725	0.946187	0.8669555	0.98332325	0.915601	0.64641125	0.98563225	0.922412	0.72922	0.985769	0.943046	0.875749	0.975055	0.943423	0.81773	0.98504275	0.954592	0.8901515	0.9861855	0.944041	0.81173	0.98479425	0.961032	0.906946	0.985107	0.917574	0.7732315	0.9713385	0.943995	0.85426025	0.9814055	0.945773	0.808537	0.98542725	0.941376
PF3D7_0730800.2_AB_back	8248.27	2305.45	13658.15	5712.4	1738.2975	9967.885	11337.7	3614.19	14548	6891.79	2112.4725	10871.575	4774.58	1482.085	7615.625	12080.2	2672.5475	36214.225	5992.32	1993.15	9768.5875	12103.9	2902.02	38879	8029.63	2070.74	16254.675	9674.53	2227.7325	37239.275	7445	1909.815	14898.875	6715.64	2118.7575	12399.1	7952.59	2079.5275	15640.175	8798.67	2305.5075	15478.475	12106.3	2489.07	35800.975	7276	2159.7725	18062.95	10742
PF3D7_0730800.2_AB_0	2.81446	0.001487815	7451.4425	2.80872	0.001645508	3884.91	0	0	0	0	0	0	0	0	0	26.8608	0.00150939	35317.675	0	0	0	0	0	0	3.37599	0.001460828	11235.425	11.1659	0.001595108	37286.5	2.08477	0.001371878	7288.0075	4.20915	0.001437273	5513.19	5.78924	0.001526328	9497.9675	2.65109	0.001582558	7513.625	29.4245	0.001800908	33244.975	3.45569	0.001317073	8863.8625	13.2233
PF3D7_0730800.2_tau_0	-7.19897	-9.923875	-2.7996275	-1.76938	-7.3688575	-0.443335	-2.55336	-9.0862125	-0.14843575	-8.16225	-9.9412925	-4.023865	-1.44181	-8.5260725	-0.09866415	-6.15242	-9.76197	-1.698695	-0.89722	-3.29043	-0.077576	-5.74871	-9.64987	-1.4172425	-5.9403	-9.75141	-1.708205	-6.03504	-9.790675	-1.1590025	-4.86729	-9.7594525	-0.3255615	-0.69392	-2.80648	-0.0448141	-7.52127	-9.86086	-2.9605475	-1.33596	-6.757205	-0.10986425	-6.5582	-9.869045	-1.54201	-2.4157	-9.30317	-0.24966925	-6.52645
PF3D7_0730800.2_beta	5440.39	2371.015	11680.025	9159.74	4107.23	20124.725	3501.71	1345.8175	9203.465	11314.4	5543.0525	24100.725	2957.71	637.57425	13656.075	18538.8	6828.15	49856.975	6214.06	3093.655	12349.975	9364.87	3375.215	25366.5	10533.8	5387.61	24135.5	11754.7	3971.66	33874.65	9981.7	4009.0875	27199.9	9428.64	4140.165	23508.95	13854.5	6544.455	34781.875	6596.55	2121.9325	21110.325	16039.8	5999.3775	50865.325	6361.58	1800.14	22008.475	16117.4
PF3D7_0730800.2_t_short	5.68057	2.0735275	16.145175	6.50409	2.7470525	15.5834	5.77261	1.945205	18.731925	7.31526	2.8848075	17.182475	8.11837	1.9025925	29.7071	10.7546	3.1216275	53.882475	10.0615	2.940885	35.967925	11.0946	3.417845	31.5399	9.77176	3.2186425	24.499775	8.92467	2.81473	33.67815	8.83327	4.0647925	17.936025	10.0379	3.3961525	38.7652	9.59945	3.7855925	22.10245	8.25069	2.0696225	36.708225	9.49346	2.9979625	27.325625	8.01816	1.986975	30.0415	9.42965
PF3D7_0730800.2_t_long	1465.43	243.5455	16121.6	1248.56	241.5215	23763.25	1546.14	267.4525	24581.475	1321.86	234.1595	19167.75	1498.08	200.6205	25642.5	1319.17	210.71425	20589.625	1492.21	234.71275	27763.725	1518.27	168.698	21032.925	1329.82	200.379	18873.525	1455.12	213.12775	22448.625	1507.26	264.8015	24674.85	1426.21	219.5325	17019.1	1214.99	195.17675	24962.15	1625.8	314.3845	19432.925	1619.49	336.5135	26139.75	1515.93	176.538	18069.075	1512.79
PF3D7_0730800.2_t_IgG	16.3517	8.8503575	27.117675	14.7057	7.9541175	23.1956	17.5934	10.542625	30.854325	16.3209	9.4243075	25.72285	17.7633	10.478525	30.461125	18.6947	11.414475	31.9729	18.0249	10.546375	31.515725	18.4979	11.11585	31.426275	17.0208	9.4974825	26.779375	17.899	9.8722575	31.724075	15.603	9.1820175	24.2118	18.124	10.333725	31.1326	16.8015	9.5125075	27.6944	17.6208	10.1499	29.200375	17.7087	10.496625	30.769325	17.7473	10.60225	28.61365	17.6188
PF3D7_0730800.2_rho	0.945916	0.86580575	0.98541375	0.962548	0.90130525	0.9887715	0.949638	0.8274195	0.9876865	0.970605	0.9291345	0.99068125	0.961572	0.84573	0.9923905	0.913123	0.763475	0.978144	0.962037	0.81859875	0.99183875	0.958981	0.8467015	0.99062775	0.952706	0.87227375	0.9867255	0.931122	0.7538335	0.98571325	0.957185	0.889877	0.98921875	0.932924	0.7225555	0.98391725	0.955873	0.886872	0.9874105	0.925822	0.7515365	0.979196	0.927947	0.76501175	0.97723975	0.933405	0.740113	0.98686725	0.930618
PF3D7_0830500_AB_back	498.504	114.31275	776.65675	423.02	106.7055	614.73725	795.816	204.38625	1060.6125	351.584	117.48025	458.61825	511.01	132.17475	885.3075	968.546	192.95075	1924.6825	366.694	109.81725	559.528	495.139	146.78975	763.557	431.743	100.4552	718.57925	911.88	126.70975	3385.2675	560.086	120.2865	937.738	607.662	128.5045	1213.805	530.163	144.60175	838.817	1050.17	157.65825	2102.19	899.569	166.086	1512.5075	766.115	139.66375	2073.57	728.409
PF3D7_0830500_AB_0	1.2599	0.001407843	468.203	1.10636	0.001367438	411.707	0	0	0	0	0	0	0	0	0	12.769	0.001695938	1726.5725	0	0	0	0	0	0	1.08887	0.001519703	490.186	256.706	0.00224954	3747.825	1.78902	0.001416215	739.52375	1.95036	0.001563393	922.43275	1.12736	0.001618138	575.32425	40.8476	0.001621265	2080.6675	7.20216	0.001843173	1207.2925	5.38327	0.001502765	1724.7575	1.48449
PF3D7_0830500_tau_0	-5.26643	-9.8128375	-0.620947	-7.02516	-9.8522925	-2.082505	-6.37876	-9.758405	-1.28927	-7.55747	-9.8547625	-3.2095525	-5.23694	-9.641685	-0.43223725	-5.05656	-9.78416	-0.4299855	-2.59935	-9.1237675	-0.1862955	-5.84208	-9.7917225	-0.58948725	-0.903703	-5.5416	-0.05648015	-6.01903	-9.8547275	-0.3315825	-5.00227	-9.8248875	-0.25574525	-4.90031	-9.7225575	-0.42190175	-6.14389	-9.72735	-1.338705	-6.35939	-9.8410875	-1.1912475	-5.6743	-9.75268	-0.421088	-5.75206	-9.7870975	-0.6412105	-5.62633
PF3D7_0830500_beta	167.662	48.445375	495.15175	307.751	117.94875	720.3865	227.045	75.5853	612.6965	258.631	110.659	676.66125	171.419	54.073675	517.89	306.287	75.593225	972.89825	181.988	70.29735	478.8365	159.867	49.3752	407.81625	509.555	209.0395	1046.7375	385.407	70.171725	1621.33	314.081	93.83435	982.948	256.618	70.6355	784.09675	254.712	69.931	707.1755	386.213	67.011325	1376.895	237.626	59.1164	741.9345	312.018	65.880025	1074.06	291.676
PF3D7_0830500_t_short	2.24545	0.6062715	10.357525	3.14136	1.2352375	7.7160375	2.85158	0.976215	8.2622775	2.15384	0.67595875	4.852875	2.63401	0.586339	11.5879	2.17977	0.57980075	6.887355	3.23712	0.69461525	12.799025	2.41401	0.60773725	7.786565	4.26285	1.377535	14.548675	3.24648	0.78178125	15.287675	4.30794	1.03833	13.3895	2.92553	0.581657	13.646275	3.09648	0.9116445	10.1276	3.54291	0.9890195	14.753825	2.19103	0.54487	8.1027825	3.09906	0.6430145	13.265075	3.06071
PF3D7_0830500_t_long	5869.54	420.987	111545.25	6718	945.704	124589.5	5954.37	756.14	125122.25	6823.23	1098.565	131548.25	5278.49	562.18475	87098.1	6457.14	854.92275	99081.4	6191.28	621.0525	119728	5726.92	526.54075	101553.25	6273.13	823.359	118114.75	5229.08	524.372	113056.75	5702.67	659.0925	84386.325	5858.83	615.221	103434.5	5710.84	794.81725	81256.875	5647.81	680.64875	111347.5	5978.27	709.94	122540.25	5758.98	489.3235	120261.25	5603.31
PF3D7_0830500_t_IgG	19.625	11.4324	32.713725	17.3001	9.434155	28.542475	19.1705	10.83735	33.699575	21.0886	11.669175	43.580525	19.762	11.169125	36.209675	20.7975	11.682575	39.804	19.7905	11.20175	35.3038	19.3931	11.2357	33.162875	20.1446	11.67405	33.851275	19.8097	11.336275	33.8262	19.729	11.74995	35.199875	19.7835	10.9627	34.908525	19.122	10.632075	32.71815	19.5428	11.908325	33.943575	20.3214	11.7582	35.291475	19.7711	10.7859	34.243975	19.6157
PF3D7_0830500_rho	0.927744	0.784196	0.98107925	0.948421	0.87416125	0.9844835	0.90074	0.7396295	0.96604375	0.867733	0.67500325	0.95004275	0.89986	0.5990695	0.97771625	0.892647	0.68684625	0.97060925	0.881978	0.588343	0.977886	0.906893	0.73332275	0.975199	0.918454	0.79851725	0.9671115	0.925577	0.70435575	0.98481925	0.936593	0.816669	0.9829785	0.928385	0.7153315	0.98036	0.941623	0.8246595	0.983925	0.931451	0.800509	0.98489075	0.913325	0.74954275	0.97777075	0.927277	0.6659825	0.983179	0.93149
PF3D7_0831400_AB_back	1898.57	774.9325	2599.8225	1509.37	615.04075	2021.24	1852.83	875.962	2195.345	1722.44	871.27	2014.3425	1209.84	551.1035	1698.87	2426.63	797.18425	3931.2775	1260.42	523.89475	1717.9275	1650.27	621.864	2251.255	1622.81	586.82525	2456.34	2467.19	720.10725	5286.75	1336.96	550.9905	1748.78	1697.12	698.0245	2692.6375	1237.11	493.66325	2047.325	2259.52	767.2635	3570.23	2187.22	887.57175	2896.3725	2375.07	708.31275	4630.5625	2377.93
PF3D7_0831400_AB_0	3.01736	0.001365215	1245.5225	1.07495	0.001758915	957.18225	0	0	0	0	0	0	0	0	0	75.2972	0.00209008	3792.08	0	0	0	0	0	0	0.92757	0.001403423	990.71375	6.06004	0.001334078	3562.9575	1.93742	0.001354915	962.06325	1.20581	0.001649573	1337.4775	0.562956	0.001318618	581.4805	3.44383	0.00191361	2320.35	5.45242	0.00183552	1898.6275	3.20308	0.001442853	3046.68	2.83744
PF3D7_0831400_tau_0	-5.71102	-9.73952	-1.0322175	-5.20651	-9.8329175	-1.2421525	-5.11267	-9.771515	-0.57381325	-7.63755	-9.9266225	-2.6990325	-3.79289	-9.6155975	-0.20311825	-6.31237	-9.7656	-1.6825125	-4.019	-9.6205275	-0.331543	-4.70193	-9.6174225	-0.6111685	-0.668229	-2.0473825	-0.03636395	-5.81478	-9.76129	-0.6766595	-5.0594	-9.65352	-0.269869	-2.87625	-9.2711575	-0.156964	-8.20227	-9.9349225	-4.530215	-6.39706	-9.804965	-1.4533925	-6.47862	-9.8257975	-1.331935	-5.66463	-9.8075025	-0.72433925	-5.16466
PF3D7_0831400_beta	422.509	131.3595	1127.515	592.413	271.58625	1358.37	318.361	104.59075	781.46825	446.701	159.117	1065.4475	286.123	96.518525	861.58825	1127.05	363.1825	2682.6825	267.969	94.140525	670.63725	292.768	85.27465	727.85175	1592.61	891.81725	2900.5425	792.85	174.50375	2030.1275	589.172	240.7545	1853.045	513.481	191.461	1286.2875	2692.64	1588.7525	4849.86	790.433	217.36875	2123.03	509.375	148.5465	1351.23	692.378	162.7915	2016.2325	717.14
PF3D7_0831400_t_short	3.6158	1.1642925	12.94815	4.69187	1.750415	10.242375	3.26963	1.1258625	8.68198	3.24305	1.2118425	8.1331	3.91759	1.0089975	14.2489	4.39652	1.6879575	11.5672	3.94815	0.93746775	14.3042	4.28476	1.208675	13.598	6.01814	2.3586775	15.459475	4.49755	1.1840175	16.08065	5.71291	2.108635	17.840225	4.53618	1.3830625	18.613125	6.6812	2.92948	13.6234	4.7079	1.6598775	16.80915	3.1513	1.0925275	10.656425	4.39807	1.159855	17.303775	4.19059
PF3D7_0831400_t_long	2885.71	353.7845	40249.9	2785.5	350.667	36982.425	3216.76	505.9075	56593.7	2968.58	454.0995	42767.325	2658.9	358.63825	58558.075	2024.85	294.84925	44953.075	2652.38	339.174	48976.2	2493.54	355.884	47759.05	3204.02	531.545	48628.35	2777.29	321.393	42755.4	2656.67	402.27775	45334.3	2659.42	348.33025	51603.55	2375.7	252.7905	41444.25	2751.17	380.9495	42721.175	2964.2	503.6885	54061.775	2682.53	332.77125	46926.9	2834.29
PF3D7_0831400_t_IgG	18.2543	10.039655	29.635925	16.5567	9.7527525	28.0856	17.9181	10.0231875	32.953825	16.6597	9.7357075	27.68485	18.4733	11.125675	31.35485	18.8273	10.774075	31.993875	18.5022	10.7865	30.6246	18.3113	10.713125	30.3425	17.7172	10.7006	27.712325	18.8059	10.7514	32.42205	18.7787	11.34745	32.3007	18.6806	10.78395	32.662325	15.3218	8.95565	23.366	17.8775	9.84282	30.163225	17.7497	10.018645	29.506	18.4564	10.36675	32.321175	18.5163
PF3D7_0831400_rho	0.928478	0.80448825	0.98460225	0.947728	0.85121325	0.98366725	0.914378	0.780378	0.97182375	0.928931	0.81101675	0.976185	0.919305	0.69663325	0.98303925	0.919503	0.78701075	0.97322475	0.919242	0.6914685	0.98275025	0.921624	0.76075975	0.979711	0.937335	0.8668735	0.97220825	0.922746	0.72569975	0.98423925	0.938796	0.83361725	0.98120075	0.920039	0.7000835	0.97818525	0.974377	0.9377825	0.99166975	0.936365	0.829674	0.98247275	0.923343	0.776733	0.97645025	0.916925	0.6827555	0.98272775	0.922898
PF3D7_0925900_AB_back	515.393	104.80125	809.9705	632.684	125.60025	1120.98	543.213	119.4735	785.7185	526.908	125.65925	783.93925	400.461	78.27425	755.78075	1144.67	165.0615	1916.9925	514.674	103.9125	973.2875	493.699	99.59775	896.931	555.332	94.39295	972.18425	1072.52	113.36975	2697.2675	676.607	108.53425	1302.1675	549.92	102.041	1127.3475	359.897	71.7027	583.1075	1482.3	177.59975	2555.415	757.624	144.15525	1237.8175	933.865	117.08075	2225.2875	660.007
PF3D7_0925900_AB_0	1.57643	0.001533863	553.9135	0.8559	0.00136323	652.9845	0	0	0	0	0	0	0	0	0	8.20498	0.00151631	1717.2125	0	0	0	0	0	0	2.48557	0.001629365	702.676	5.01956	0.001306898	2372.8125	2.26955	0.001343318	949.639	1.64451	0.001489323	768.147	0.90223	0.001486845	396.06625	9.29275	0.001512675	2228.3475	5.22118	0.001555445	1108.8275	2.24353	0.001515703	1511.56	1.25081
PF3D7_0925900_tau_0	-5.33245	-9.6404775	-0.56971625	-5.11448	-9.7133225	-0.68646325	-6.7703	-9.80518	-1.5452375	-6.50502	-9.8326475	-1.77938	-4.25685	-9.589905	-0.366778	-5.45188	-9.770085	-0.443777	-4.9975	-9.620295	-0.6625585	-6.476	-9.8844375	-1.03905375	-1.73201	-8.267635	-0.1031485	-5.84412	-9.8079375	-0.5834035	-4.77261	-9.7027725	-0.24342375	-2.97828	-9.37275	-0.22868325	-7.00008	-9.8447575	-2.112895	-5.2713	-9.7236925	-0.47459725	-6.7609	-9.7513925	-1.608565	-5.69453	-9.847445	-0.52142725	-5.18314
PF3D7_0925900_beta	223.109	82.7641	581.46175	203.559	67.544225	572.061	212.269	83.445525	587.496	264.772	88.864925	649.83675	196.512	58.02435	614.41225	334.398	102.4955	933.48475	218.741	69.00935	537.6995	195.049	66.423725	582.38675	417.027	156.3035	982.70825	353.136	83.06165	1239.98	306.019	103.028	927.88225	342.19	123.7035	880.642	279.224	108.86325	693.824	318.526	72.870425	1027.685	294.472	94.476525	877.82975	313.049	82.770175	1084.37	293.658
PF3D7_0925900_t_short	3.41231	0.87535625	13.94825	3.15097	0.726226	12.614975	2.65397	0.9056045	7.8420825	2.24826	0.67918125	7.32969	3.35108	0.5555795	17.4125	3.5726	0.896421	11.5075	3.42925	0.75961075	18.116175	2.97806	0.745201	9.4416875	5.36411	1.548885	16.280725	4.07103	0.88033525	25.15865	5.04152	1.131965	18.519725	5.45838	1.0456575	27.9367	4.16458	1.27758	14.1418	3.51248	0.756869	16.94365	3.13022	0.802777	12.774375	4.05562	0.86623625	20.642225	3.7458
PF3D7_0925900_t_long	3942.43	398.86725	82475.375	3938.83	420.3425	87191.8	4192.15	426.66725	79053.525	4732.43	639.055	105036	3784.21	404.569	93210.5	4175.48	419.28075	81490.9	3686.83	322.551	65281.7	3864.29	276.23175	93508.925	4081.54	476.8245	106024.25	4110.64	332.793	83352.35	4008.95	310.837	97948.925	4258.93	307.6205	80385.225	4257.96	432.72275	81766.175	4047.84	462.42625	105813	4214	451.3905	78578.7	4037.2	300.89875	87137.225	3890.15
PF3D7_0925900_t_IgG	20.5432	11.44105	34.52685	20.9893	11.899125	36.789025	19.8046	10.48845	33.74355	21.9259	12.180175	43.0519	20.8227	11.446825	37.947875	20.721	12.27845	34.99745	20.9855	11.4934	36.99765	20.3609	10.4799	35.0038	20.9046	11.955025	37.704025	21.2192	11.0813	38.615275	20.8413	12.21605	35.033275	21.6323	11.931325	38.339275	18.6709	10.3999	31.3016	21.1194	12.0173	37.305325	20.5985	11.3986	35.075525	21.0385	11.979775	35.69085	21.2026
PF3D7_0925900_rho	0.91625	0.7899725	0.97525375	0.918366	0.77109275	0.97485075	0.909009	0.76926775	0.971989	0.871432	0.6423065	0.952003	0.895044	0.63300025	0.981615	0.906095	0.728929	0.97098	0.897319	0.6219485	0.97924275	0.913875	0.7635425	0.98347625	0.914164	0.760541	0.96792125	0.915191	0.7167805	0.9783865	0.919367	0.75727225	0.9807115	0.902757	0.675235	0.97707375	0.943547	0.8502345	0.982577	0.904048	0.74748925	0.9747365	0.917601	0.78113225	0.97650725	0.912847	0.6857895	0.9797115	0.916723
PF3D7_1025300_AB_back	11.3828	0.87005325	29.337325	16.7503	1.206595	59.679225	12.5984	0.86692725	36.688425	8.34398	0.879918	19.310825	8.96162	0.8141425	33.216175	3.77119	0.554074	7.28196	12.8336	0.9698345	43.625025	7.33399	0.978267	19.511125	19.1553	1.1780525	62.568725	16.8938	1.1640375	87.5073	20.1151	1.2374475	114.7635	16.2489	1.27899	80.88825	15.1654	1.042455	43.333025	12.3242	1.06799	38.659225	18.8558	1.10058	75.85965	18.8271	1.1262925	158.255	16.2505
PF3D7_1025300_AB_0	0.233335	0.001453575	25.5754	0.685467	0.001287253	54.964525	0	0	0	0	0	0	0	0	0	0.0752365	0.001382263	6.03131	0	0	0	0	0	0	0.439487	0.001254358	60.9055	0.446236	0.001388728	81.484475	0.954236	0.00129181	107.48475	0.556054	0.001527343	75.1907	0.341634	0.001373758	37.2424	0.312176	0.001409473	32.27055	0.539121	0.001507708	75.508575	0.924608	0.00133153	179.1965	0.708722
PF3D7_1025300_tau_0	-3.29903	-9.55908	-0.18867	-4.30859	-9.6423025	-0.317521	-5.87715	-9.8292525	-0.855799	-6.72747	-9.8411475	-1.53269	-4.51779	-9.6634375	-0.42826375	-0.443149	-8.58877	-0.0130396	-5.40325	-9.7620475	-0.69701125	-3.32252	-9.3781825	-0.1527315	-4.61845	-9.6429425	-0.2580965	-5.28853	-9.8029025	-0.480535	-4.97895	-9.7467225	-0.20778825	-4.77713	-9.7369125	-0.388757	-5.45574	-9.783535	-0.59087875	-5.96071	-9.785625	-1.0433675	-5.63061	-9.809895	-0.7176625	-5.4832	-9.65367	-0.5767145	-5.52529
PF3D7_1025300_beta	34.1205	11.590025	100.444	34.5496	9.25647	105.9725	31.0813	8.971495	99.427675	38.905	12.08155	115.52825	24.2167	5.41873	90.463575	41.7699	13.766625	134.736	26.3616	7.2555825	91.18945	29.5731	8.527765	96.4997	43.0878	13.8861	140.993	30.1724	7.499895	124.701	38.6878	10.555025	139.31875	31.964	9.241825	121.3995	30.0495	7.598655	91.978675	35.1805	9.6661675	120.31125	31.7684	8.102575	101.48425	33.6502	8.6277475	115.49825	31.9479
PF3D7_1025300_t_short	1.88098	0.22762575	12.058575	2.36272	0.33484675	14.8818	1.84836	0.3319175	9.7111175	2.72993	0.5868745	10.196125	1.78016	0.23063275	12.00265	2.8865	0.3177385	14.969	1.89282	0.3008635	13.2414	1.63213	0.17236975	13.10475	2.95635	0.35076225	15.504625	2.24431	0.2845885	15.03395	1.91943	0.2973405	10.811525	2.38631	0.3510775	16.693775	1.96292	0.34118225	11.052125	2.61374	0.45332175	16.9171	1.94912	0.275318	11.414725	2.31452	0.31196975	15.231725	2.38507
PF3D7_1025300_t_long	3741.37	390.5805	79772.525	3796.47	383.5655	93661.975	3330.89	375.09625	90290	3318.28	295.64725	64139.875	3675.98	404.3155	88347.675	3775.41	385.46825	81376.2	3621.15	305.6375	68811	3700.47	418.8305	89987.375	3879.54	438.3175	83426.6	3927.35	375.6335	104533	3779.85	563.95725	83597.65	3862.67	343.99125	91761.925	3639.37	391.1435	74607.25	3985.47	391.5355	95832.4	3847.71	469.90225	66933.6	3676.8	336.39625	111692.25	3481.87
PF3D7_1025300_t_IgG	21.1434	12.30635	38.221175	20.3726	11.276275	38.728975	20.4683	11.23485	36.635125	19.2913	11.441775	33.451575	19.777	11.331975	36.492375	20.9285	11.866975	37.36725	20.0915	10.609275	34.71885	21.3496	12.027875	38.474	20.8723	12.2525	38.50395	19.9685	11.23555	36.497225	21.2341	11.890825	41.186375	19.8849	11.57155	34.974225	19.645	10.59545	36.155925	19.7035	11.418025	33.13465	19.9964	11.49565	39.947575	20.1399	10.18165	36.443175	20.1204
PF3D7_1025300_rho	0.902994	0.61373025	0.97849325	0.923268	0.7209645	0.9826165	0.927156	0.71003775	0.97980425	0.945863	0.800436	0.9855175	0.932687	0.699899	0.98787075	0.906426	0.63975175	0.97506275	0.936175	0.70113775	0.98996675	0.916001	0.6459375	0.98213675	0.907038	0.61761275	0.97980425	0.936952	0.61882575	0.989385	0.895572	0.58067775	0.97750625	0.93283	0.670134	0.98914875	0.93431	0.788873	0.98193225	0.946254	0.8132185	0.9884435	0.931274	0.71102675	0.98626375	0.93771	0.67040875	0.98770475	0.933708
PF3D7_1105800_AB_back	1336.29	567.2215	1745.085	1262.31	586.69525	1768.12	1178.51	589.8255	1380.7125	1819.08	886.86125	2184.155	1163.79	542.5895	1644.4175	2385.19	666.27425	4182.385	1200.56	493.0375	1666.64	1554.65	730.25675	2121.5675	1294.97	524.07025	1926.495	2156.6	673.138	4709.03	1419.02	545.6415	2189.51	1439.94	535.18225	2393.92	1067.24	456.737	1525.9825	2004	703.031	3093.8175	1911.76	664.10175	2614.2125	1825.69	595.8955	3533.655	1896.01
PF3D7_1105800_AB_0	1.23261	0.001381675	720.3945	1.50945	0.001501233	813.0115	0	0	0	0	0	0	0	0	0	33.1808	0.001608583	3859.73	0	0	0	0	0	0	0.808752	0.001221903	864.5655	6.69354	0.001558225	3421.035	1.01132	0.001381968	913.27175	1.79508	0.001457548	1207.4325	0.713153	0.001233138	522.17675	3.69975	0.001682735	2163.8625	2.12738	0.0016103	1842.1775	1.52888	0.001316098	1923.09	2.27863
PF3D7_1105800_tau_0	-5.83523	-9.847635	-1.45001	-6.27051	-9.827645	-1.9631775	-6.44383	-9.776925	-1.3535775	-7.61763	-9.9058475	-2.4951725	-4.33459	-9.63892	-0.31952325	-6.24716	-9.7877475	-1.158575	-3.58866	-9.4108775	-0.24423275	-5.68619	-9.8750525	-0.61810125	-0.543762	-1.8451725	-0.034438825	-5.65466	-9.731685	-0.76710575	-5.13741	-9.7711025	-0.22005325	-2.77123	-9.1389075	-0.25136025	-7.61834	-9.884495	-3.2379025	-5.93533	-9.8138625	-1.4397225	-6.95545	-9.88439	-1.8929275	-5.09013	-9.7570775	-0.6969055	-5.18579
PF3D7_1105800_beta	399.568	137.48775	1081.38	515.183	203.57475	1217.5575	263.449	106.14525	635.77425	417.169	138.7965	1038.295	272.226	71.65075	760.18375	846.356	252.00775	2223.4725	275.851	106.104	734.75275	249.102	81.240675	677.2735	1544.19	791.57075	2838.2475	776.4	204.94225	2146.55	675.894	266.27675	1873.32	536.275	201.7955	1377.15	895.46	414.0425	2076.305	737.184	242.082	1815.4925	512.599	160.16275	1523.5025	593.498	166.55475	1728.4025	638.043
PF3D7_1105800_t_short	2.71113	0.90108825	8.91474	3.68663	1.4237575	10.1489	2.18709	0.7782525	5.60983	3.10583	1.0230625	8.0358275	3.48483	0.74279925	16.1853	3.7056	1.232445	10.737275	3.82541	0.86117875	16.46755	3.04618	0.78029725	12.30155	6.02572	2.09869	17.1897	4.06804	0.92670775	18.4279	5.88028	2.104365	18.006225	4.40296	1.06429	18.256175	5.21001	1.8951675	12.970625	4.55545	1.28751	19.2252	2.80692	0.9927675	10.627	3.90264	0.92222975	16.663725	4.09262
PF3D7_1105800_t_long	4106.24	519.056	76499.95	3826.63	352.0025	76876.65	4911.86	935.358	79093.925	4016.15	443.3475	65113.2	3685.98	347.54075	66221.425	3657.62	448.0825	60449.25	3585.21	362.01775	63128.725	4036.62	308.90625	74441.625	3972.79	564.53775	68137.95	3413.66	397.457	56357.775	3643.41	356.051	74167.6	3411.56	264.027	65134.225	3596.29	326.258	84285.375	3538.79	470.3395	80761.75	3802.89	503.36375	60165.025	3613.08	314.5875	67321.7	3431.79
PF3D7_1105800_t_IgG	18.5709	10.6306	31.12845	17.9751	10.593475	29.353825	19.9035	11.36545	33.814825	18.0818	9.9732825	30.87325	19.4551	10.390625	33.6394	18.9362	10.8156	30.815475	19.5929	10.99555	37.61775	18.9461	11.3128	32.880875	18.2291	10.5421	29.723675	19.3589	10.448175	32.434225	19.0129	11.438525	30.040375	19.6112	11.44795	33.27965	17.0822	9.63119	27.133075	18.8684	10.89905	30.9418	18.703	10.652525	31.700775	19.6208	11.719925	32.760075	19.2948
PF3D7_1105800_rho	0.943355	0.84776775	0.98095925	0.950344	0.875724	0.9816155	0.889673	0.73414825	0.95812375	0.909239	0.74951625	0.970744	0.904884	0.67988325	0.98150975	0.932666	0.83890875	0.98002375	0.902807	0.6341615	0.98251225	0.908936	0.73262725	0.97842875	0.941671	0.87147975	0.97546925	0.931705	0.78426475	0.98005775	0.943387	0.8578085	0.984984	0.931035	0.7806675	0.97794325	0.959331	0.90743125	0.98690125	0.935042	0.82722625	0.97869075	0.93558	0.82001775	0.9783595	0.933879	0.79572325	0.981458	0.932351
PF3D7_1136200_AB_back	988.299	302.85025	1508.255	1521.66	343.86925	3563.6325	1305.58	326.55925	2451.3475	1586.24	348.5915	4225.035	1290.42	301.7455	2470.665	1730.84	359.18625	7160.75	976.639	278.2045	1694.2675	1656.33	360.206	8404.295	1225.72	323.29325	2379.855	1550.37	341.38025	7926.1625	2044.46	390.7065	7366.035	1402.3	360.83075	4582.2975	1091.49	273.883	2176.1425	1839.43	466.2075	3489.235	3082.96	503.34425	11079.225	1329.18	322.7995	3867.9475	1559.58
PF3D7_1136200_AB_0	1.12718	0.001357585	595.48925	3.25185	0.001752918	2609.8425	0	0	0	0	0	0	0	0	0	9.78732	0.001434885	8296.7725	0	0	0	0	0	0	1.51925	0.001461645	1331.1675	5.5421	0.00171734	19003.825	13.5202	0.00175336	7531.0125	3.06873	0.001532163	3338.64	0.924389	0.001368268	1064.6475	1.45214	0.001397595	2644.095	513.467	0.002122598	11440.375	2.32713	0.0014002	2594.81	37.1044
PF3D7_1136200_tau_0	-6.00465	-9.7532425	-1.86726	-2.60205	-8.6718875	-0.6890755	-0.237182	-0.731156	-0.034323	-8.00023	-9.9167925	-3.455275	-3.23819	-9.564055	-0.11320035	-5.2788	-9.777195	-1.460275	-0.403713	-1.691155	-0.037117	-6.87155	-9.8418275	-2.3907925	-0.150856	-0.5537145	-0.01605405	-5.57186	-9.792145	-0.97647525	-4.84005	-9.7928025	-0.32626725	-0.413411	-1.3300975	-0.049658275	-7.82066	-9.865145	-3.4225775	-1.63998	-9.35536	-0.26624875	-4.61289	-9.6574425	-0.420039	-2.03278	-9.20517	-0.15534275	-6.50002
PF3D7_1136200_beta	2301.96	1184.765	5364.48	8421.3	3777.8575	19162.35	6060.92	3714.475	11865.55	13710.4	5991.9075	36540.475	575.898	45.2598	6789.595	10403.7	4833.1775	28290.4	2496.76	1198.3525	5170.85	19173.2	5941.6475	69397.475	9685.14	4703.4275	21618.775	5362.11	1758.33	16295.85	7941.19	2832.3475	23262.275	9427.88	4395.7425	31974.425	9057.68	4478.5725	20174.475	2603.75	585.35825	9240.2925	2148.37	453.13425	7962.18	2042.59	587.74575	11257.125	9428.33
PF3D7_1136200_t_short	7.58613	2.72771	17.931875	8.96188	3.7534975	21.933675	11.4651	5.5636875	20.41475	5.08324	1.91314	13.093475	8.50341	2.00234	34.2058	8.28862	2.8473125	22.3578	10.3076	2.5871	38.830675	8.55752	2.34717	28.99745	9.1929	3.418665	18.340525	9.11036	2.31176	39.73225	8.87892	3.27818	23.45045	12.7089	4.656705	37.3335	6.35906	2.7332875	12.44125	8.59269	1.9032325	31.359975	5.31139	1.1882425	25.365	9.06557	2.06514	37.27415	9.34069
PF3D7_1136200_t_long	569.672	103.7475	7722.3725	457.774	114.167	6487.09	623.936	145.00675	4110.68	510.008	139.919	5108.8525	566.373	104.76375	5973.02	571.285	155.6535	4784.635	552.464	91.917625	6198.215	589.076	110.21425	7297.0525	583.428	148.7055	6384.5975	592.94	106.06525	8563.3775	681.012	173.374	7047.755	602.796	112.63475	6733.505	557.822	108.4385	6767.8175	612.15	134.94	6639.505	873.746	168.29275	7552.3525	593.491	104.2185	4923.3925	546.931
PF3D7_1136200_t_IgG	16.26	9.8194375	24.7922	17.6656	10.741875	28.6521	16.7381	10.007615	25.12765	15.3974	8.5077825	24.635	17.7762	9.8787775	30.6255	18.3077	10.2316	30.382275	17.629	10.52905	33.287375	17.9755	10.87055	31.671175	16.105	9.74511	24.39445	17.5256	10.464225	31.501325	18.0783	11.050375	27.6687	18.378	11.01365	31.98795	13.6267	7.5270775	19.9933	18.0245	10.797	31.596975	17.9428	10.511925	33.761025	17.5009	10.3275	30.592725	17.5613
PF3D7_1136200_rho	0.982192	0.94940925	0.9955865	0.975715	0.928888	0.99348625	0.983993	0.9579645	0.9953175	0.982346	0.949842	0.99529375	0.974692	0.8505975	0.99571175	0.95478	0.84271525	0.9867775	0.974249	0.827079	0.99594625	0.970651	0.87239875	0.996107	0.981799	0.95140975	0.9948525	0.973612	0.84697875	0.9955185	0.96479	0.89244375	0.99145025	0.973476	0.84487975	0.994829	0.988394	0.967402	0.9967745	0.967489	0.87232575	0.9918885	0.955313	0.77086925	0.99288525	0.974494	0.8826015	0.99456325	0.974352
PF3D7_1229300_AB_back	1877.46	712.38075	2588.6525	1522.11	574.039	2158.46	2063.27	926.63825	2506.3	1608.54	727.45575	1982.5825	1552.5	598.35775	2375.94	4022.41	783.12375	6777.0725	1220.89	458.145	1619.9075	1941.81	768.6735	2638.4975	1510.95	631.8135	2154.585	2938.82	702.233	6327.03	1963.89	631.2945	3032.5675	1590.55	514.74525	2640.78	1577.37	612.7515	2269.3025	2952.2	890.41625	4738.9	3049.5	885.86075	4421.0075	2454.02	715.729	4691.5625	2168.87
PF3D7_1229300_AB_0	1.54897	0.00131445	1154.28	1.37417	0.001672463	978.213	0	0	0	0	0	0	0	0	0	714.884	0.001927658	6602.5625	0	0	0	0	0	0	1.70198	0.001496915	1217.3375	13.9915	0.001587068	5193.03	1.65543	0.001479283	1392.0575	0.983619	0.00129722	968.2465	0.909952	0.001413398	987.453	34.6311	0.00158411	4058.3	4.48718	0.001527938	3080.62	6.16641	0.00140567	3083.41	1.9747
PF3D7_1229300_tau_0	-5.81162	-9.7512125	-0.94316925	-6.8811	-9.8386975	-2.48561	-5.7367	-9.8348175	-0.5967915	-8.42563	-9.9276725	-4.1683925	-4.8741	-9.6588675	-0.41716975	-6.34391	-9.86816	-0.589226	-2.11141	-9.0490775	-0.13200425	-5.28759	-9.69016	-0.56599425	-0.748845	-3.0232725	-0.04358445	-5.72746	-9.87853	-0.5772885	-5.30181	-9.7606925	-0.183604	-4.40576	-9.5960825	-0.40580825	-7.40724	-9.87723	-3.2466125	-6.15671	-9.8920725	-1.119	-6.24602	-9.7932975	-1.0294425	-5.36121	-9.7446325	-0.8031565	-5.25633
PF3D7_1229300_beta	424.908	154.572	1085.8775	740.966	355.13225	1589.465	318.141	110.48525	770.7155	848.388	368.98675	1953.785	345.463	98.092525	1035.4075	628.612	180.479	1776.57	386.768	159.0925	897.25825	307.609	89.104625	799.38125	1220.59	628.43025	2190.02	734.264	177.7815	2103.92	616.079	229.77025	1532.075	457.299	158.221	1137.13	689.351	294.31275	1542.56	712.662	195.33325	1873.835	505.806	153.93675	1429.3525	635.172	181.80025	1819.5325	570.982
PF3D7_1229300_t_short	4.10688	1.298335	14.246375	5.56933	2.2913725	12.7998	3.20785	0.97941175	9.76087	3.24165	1.5902175	7.1566275	4.41738	1.071085	16.9566	3.66341	1.2302325	11.393075	5.25239	1.72172	17.3633	3.71988	1.129515	12.508775	6.5557	2.37887	16.527125	4.99987	1.4553325	18.5736	5.38827	1.7105175	16.13595	4.38491	1.16846	16.205775	5.24122	1.942765	13.701075	4.7441	1.5650275	17.4621	3.3983	1.12545	11.700775	4.77239	1.38327	16.682375	4.38506
PF3D7_1229300_t_long	4324.79	459.3835	88311.075	3457.85	375.901	84205.075	4494.89	675.02675	72028.05	5181.15	695.05175	101550.5	4159.44	381.382	84114.025	3934.57	611.868	77179	3726.39	328.19275	70233.85	3690.86	443.0905	65732.275	4361.5	588.8875	77648.975	3823.74	448.2945	80879	3979.14	436.9585	72874.375	3946.45	464.2015	97185.95	3928.36	456.87525	74817.6	4002.95	513.95525	66830.75	3986.25	480.235	72126.075	3735.91	395.15575	57167.75	3790.59
PF3D7_1229300_t_IgG	18.8305	10.6183	32.55295	17.7998	10.409825	29.75135	19.2522	11.334925	33.5596	16.8495	9.3425975	29.1557	19.0886	11.35725	31.912425	19.2116	11.01855	34.2155	19.2405	10.92405	33.3834	19.1002	10.92485	33.10725	18.4871	10.26965	30.291925	19.0787	10.735525	35.320025	18.9055	10.538525	31.37435	18.8365	11.418775	33.917425	17.2798	9.94885	27.45205	19.3256	11.273775	33.011425	18.8454	10.819625	32.2705	19.2498	10.695075	32.4972	18.7697
PF3D7_1229300_rho	0.924175	0.8186925	0.9754425	0.940372	0.859241	0.978783	0.894318	0.7282415	0.962339	0.903634	0.79656225	0.95963125	0.901629	0.65234275	0.9753705	0.911832	0.76847575	0.97200825	0.902485	0.62709925	0.975257	0.895208	0.67893775	0.9744735	0.924553	0.83569275	0.96790675	0.922614	0.73427025	0.978327	0.925119	0.81343825	0.97340925	0.916614	0.77466375	0.97707	0.94252	0.86764825	0.97917675	0.917175	0.803361	0.9699445	0.913822	0.791097	0.973127	0.92404	0.77134575	0.9800595	0.921352
PF3D7_1237900_AB_back	5.69746	0.28190625	19.33565	3.61011	0.2798275	10.085975	25.0581	0.667338	73.199575	6.58775	0.3397755	19.03005	11.0036	0.49888175	54.19775	3.96972	0.25498825	10.371675	4.86952	0.25853825	16.79665	16.9142	0.47271325	68.40865	12.5496	0.43922825	61.365025	23.1089	0.5795105	310.4705	17.4618	0.35982175	110.5385	6.67133	0.436886	27.156225	8.15704	0.283788	29.81455	35.1723	0.40213925	160.7965	30.3531	0.71317025	180.3795	15.7228	0.3576845	154.044	9.58584
PF3D7_1237900_AB_0	0.197114	0.001257868	18.34345	0.117011	0.001202865	9.1622025	0	0	0	0	0	0	0	0	0	0.120115	0.00126412	9.1204475	0	0	0	0	0	0	0.575862	0.001520498	58.038075	2.96908	0.001677958	325.17475	1.17473	0.00138461	109.13675	0.220723	0.001300363	23.7028	0.202157	0.00118891	25.268375	8.00901	0.00185942	162.29875	4.15704	0.001516893	170.50625	0.945999	0.001440978	164.92425	0.313962
PF3D7_1237900_tau_0	-6.58329	-9.7342875	-1.4791525	-6.28111	-9.8068675	-1.3877325	-5.94063	-9.8245225	-0.85655375	-6.34641	-9.78852	-1.4882075	-5.37648	-9.707695	-0.755129	-6.15612	-9.74805	-1.624155	-3.46759	-9.5115175	-0.22908225	-5.33539	-9.711145	-0.64860825	-5.11449	-9.755685	-0.37580325	-5.93571	-9.790955	-0.790764	-5.0802	-9.7269525	-0.18291175	-6.02757	-9.81317	-0.6575545	-3.89586	-9.7191675	-0.147406	-5.64046	-9.794315	-0.52896325	-5.88888	-9.7968	-0.6129905	-5.67567	-9.831305	-0.46292425	-5.02378
PF3D7_1237900_beta	27.7885	9.087405	85.719875	28.6287	10.238575	94.892	19.1968	4.029275	63.864625	20.3169	6.1217025	69.746525	13.8525	3.00067	62.29465	25.2492	9.5360325	79.59535	12.0252	3.4112425	40.77775	13.6799	3.02464	54.20145	27.2934	6.9075575	83.496875	26.4137	6.1718475	120.69325	25.1472	6.96654	94.842625	16.7751	4.2249125	59.757225	21.5905	7.2360925	69.949425	31.5989	6.9429275	142.59175	33.6464	6.86441	124.4675	24.6941	6.317425	107.3565	20.6522
PF3D7_1237900_t_short	4.86782	0.990585	48.4731	7.23847	1.1326175	44.746875	4.24443	0.5894465	28.91175	4.68142	0.621231	25.303625	3.82384	0.442222	30.87965	5.04146	0.891959	26.732525	3.74324	0.5964855	28.248825	3.68567	0.40480975	23.3493	4.61022	0.65011325	38.71405	4.1664	0.61171975	36.11475	3.02807	0.37316025	25.389	2.59522	0.440947	18.46365	3.00625	0.34865775	39.59125	3.65248	0.438397	36.995175	4.65367	0.67446625	34.776525	4.24591	0.46474925	28.783025	3.51072
PF3D7_1237900_t_long	2856.86	183.67325	51432.525	2243.6	121.529	58686.8	3132.7	303.036	67845.85	3156.24	296.682	71591	2866.86	234.33025	61545.35	2796.46	304.87325	57501.15	3040.92	235.66675	60068.625	2847.19	217.915	48315.4	2740.42	270.30075	80140.85	2776.71	245.582	56637.725	3030.91	306.79175	46190.25	2819.6	212.0835	58222.675	3074.25	301.472	61454.15	3546.13	399.105	73520.675	3190.37	342.34775	70564.55	2887.07	247.4005	74828.475	2710.12
PF3D7_1237900_t_IgG	20.9288	11.035475	37.09475	20.874	12.036325	39.763625	20.9278	11.170625	38.198875	20.7281	11.751725	38.5901	20.7977	12.3336	36.88035	20.811	11.623	35.830625	20.2919	11.739175	37.282525	20.5164	11.0306	36.832375	21.2556	12.5667	37.547175	20.5785	11.862175	38.77335	21.5933	12.41375	39.3814	19.7181	11.478325	35.688875	21.6432	12.774625	39.868875	21.7237	12.120975	37.992825	20.9909	12.280925	38.434375	20.4693	12.16195	37.0536	20.6664
PF3D7_1237900_rho	0.930298	0.741272	0.98318475	0.941425	0.76753575	0.9867645	0.877647	0.51810925	0.97423525	0.883692	0.5061595	0.967758	0.89916	0.5142635	0.98555175	0.930717	0.77026275	0.982546	0.889086	0.44802275	0.98566675	0.892121	0.5611855	0.9861425	0.916218	0.65508125	0.981333	0.923533	0.64481275	0.986573	0.898387	0.630485	0.97434775	0.932364	0.7158115	0.9889835	0.904553	0.66442325	0.97531825	0.900522	0.59178925	0.977647	0.916588	0.64551	0.98500175	0.928508	0.6505045	0.985735	0.92524
PF3D7_1252300_AB_back	15.2568	1.2833075	45.4853	19.6613	1.28224	66.0534	18.3545	1.5520075	44.813875	16.6101	1.3258125	41.8469	16.7991	1.2054075	72.02715	22.6329	1.30563	92.493225	16.1897	1.2526325	59.612025	17.6001	1.2986125	68.147325	32.1067	1.4462775	117.2265	14.6222	1.11892	65.3226	12.8302	0.9512805	31.970125	7.33265	0.54665825	21.993725	11.4062	0.893854	27.925775	22.8782	1.32931	74.7062	14.2251	1.1779875	40.836225	18.5348	1.4370825	101.7635	19.6812
PF3D7_1252300_AB_0	0.275773	0.001405503	39.068375	0.442077	0.001427825	57.35565	0	0	0	0	0	0	0	0	0	0.828169	0.001408653	86.48155	0	0	0	0	0	0	2.22563	0.001612	115.44125	0.451304	0.00134913	53.23095	0.194758	0.001319163	28.067575	0.146834	0.001257615	14.30305	0.199784	0.00138079	24.1555	0.469333	0.00133235	61.06905	0.297899	0.00119156	37.587775	0.785561	0.001481133	92.851325	0.715287
PF3D7_1252300_tau_0	-5.0183	-9.7792475	-0.3884485	-4.614	-9.7306425	-0.33406825	-5.60065	-9.668795	-0.8804425	-6.04818	-9.75795	-1.1068025	-5.42665	-9.7366725	-0.6119045	-4.91221	-9.78387	-0.420201	-5.14069	-9.72712	-0.5331495	-4.96349	-9.763905	-0.36692575	-5.6427	-9.7393025	-0.61626075	-5.02887	-9.66827	-0.3708705	-5.04525	-9.7229475	-0.29928425	-4.82548	-9.72571	-0.27597325	-5.56506	-9.761855	-0.717111	-4.69286	-9.680585	-0.4107315	-5.88925	-9.774475	-1.17005	-5.23601	-9.7285025	-0.37696675	-5.73398
PF3D7_1252300_beta	24.0934	7.6365375	77.216675	29.3357	8.4509925	106.14975	28.8349	8.509555	87.009	33.2595	9.71251	123.76525	25.717	6.24954	111.2125	42.4908	12.1289	156.07175	26.9724	5.7796375	101.423	30.3799	9.0696125	116.69125	38.5312	9.5699775	140.51275	22.1784	5.460365	84.4786	22.8952	6.93277	81.52375	13.0113	3.3717175	46.9726	26.3083	8.30757	93.5404	28.9553	8.623195	93.470475	33.5751	9.73048	112.862	22.8166	5.3659275	93.85185	24.272
PF3D7_1252300_t_short	1.86058	0.31959525	21.76885	2.38648	0.34114975	26.21335	1.92412	0.38905575	10.385725	2.47573	0.45246475	13.34695	2.05574	0.3240885	17.06715	2.70054	0.4240125	22.8217	2.13847	0.350042	14.502525	1.99366	0.37119225	14.60455	2.49426	0.36089725	18.919575	2.07655	0.29250475	14.8754	1.91913	0.351307	15.646	1.36915	0.23158025	7.8080825	2.3569	0.35761825	26.62765	1.87734	0.30897175	18.1769	1.44826	0.26931725	18.10125	2.12769	0.306645	18.92515	2.10375
PF3D7_1252300_t_long	1945.44	183.62775	90479.875	2129.6	246.7715	54753.225	2037.31	245.988	40339.925	2097.46	223.96975	51934.425	2093.72	156.19225	50456.725	2111.87	266.83375	70801.275	2001.22	172.22375	54042.75	2120.16	178.892	46189.8	2272.43	210.27325	57694.4	2031.57	164.3315	57031.15	2197.23	298.05875	52653.4	2221.18	215.79975	57283.7	1615.19	133.345	49576.575	2599.89	376.13775	67029.35	2361.36	249.74675	62750.15	2094.81	164.67175	75306.45	2075.05
PF3D7_1252300_t_IgG	21.09	11.793525	39.86455	21.2807	12.554225	39.702775	20.8199	11.611625	39.51955	19.7697	10.784625	35.1586	20.355	10.644775	37.33495	21.8618	13.0281	39.283125	20.7738	11.10895	39.517075	21.4819	12.175325	39.312625	21.6103	12.643225	42.771175	20.5126	11.228725	37.57365	21.1358	12.331025	38.7225	20.2176	10.161475	37.334925	21.4212	11.68755	38.9424	21.3991	12.17265	41.98215	22.3458	13.0531	44.633325	20.73	11.184625	38.801175	20.1595
PF3D7_1252300_rho	0.901154	0.635894	0.9741735	0.885941	0.5813135	0.97094825	0.944078	0.79141	0.987799	0.949415	0.78002825	0.9886895	0.940852	0.6785385	0.9905285	0.871254	0.48968825	0.97110225	0.942044	0.733932	0.99053325	0.933293	0.68270525	0.98819025	0.888139	0.55297325	0.97213325	0.915688	0.616918	0.98463425	0.905625	0.64446975	0.97368775	0.927877	0.7019645	0.9852095	0.914528	0.665005	0.97713175	0.882743	0.59081925	0.96906325	0.863169	0.52199625	0.96409075	0.919991	0.67059325	0.98476375	0.915388
PF3D7_1343700.KELCH._AB_back	32.2704	4.8448125	58.377025	11.7951	3.4553125	17.1277	31.4654	4.1202875	60.445975	34.457	6.4446075	63.481025	60.9161	8.5892875	276.7065	42.8829	6.028125	91.307025	66.5386	6.975005	190.7385	32.0056	5.5847	59.206425	65.5429	6.6902475	200.728	77.0466	7.0518325	467.7055	43.1552	4.8665525	115.6895	14.1009	3.1286425	26.459475	11.4754	2.69596	17.145275	60.3514	7.859185	224.42325	11.7671	2.8213325	20.059775	66.6471	8.2437925	374.92	62.1878
PF3D7_1343700.KELCH._AB_0	0.527265	0.001246005	53.08875	0.166209	0.001367215	13.414425	0	0	0	0	0	0	0	0	0	0.586395	0.00156309	78.893275	0	0	0	0	0	0	3.85044	0.001478918	198.065	26.8395	0.001485185	652.529	0.419621	0.0014865	93.2014	0.0912033	0.00129316	11.567975	0.121682	0.001268325	14.56495	1.78535	0.001590933	227.9295	0.121889	0.001257693	14.85885	5.13289	0.001470173	454.391	2.49496
PF3D7_1343700.KELCH._tau_0	-5.98404	-9.8249675	-0.99633475	-6.17231	-9.849725	-1.4259	-6.0713	-9.83449	-1.4475	-6.40711	-9.7893025	-1.576215	-5.50881	-9.750235	-0.63418325	-6.07515	-9.85382	-1.400415	-5.77834	-9.7340125	-0.88278	-6.08298	-9.8054375	-1.1028675	-6.03642	-9.8249025	-1.01001775	-5.70544	-9.819235	-0.62321375	-4.90731	-9.72736	-0.22807975	-4.1303	-9.72146	-0.177454	-5.81622	-9.7289025	-0.92570625	-5.06416	-9.636475	-0.29654025	-0.216288	-4.3136075	-0.008945935	-5.59376	-9.75177	-0.44010075	-5.66411
PF3D7_1343700.KELCH._beta	76.3964	26.088325	219.06025	46.0024	15.46025	147.37	68.0185	21.766575	209.3445	96.8628	32.041725	308.42675	94.2501	23.141425	322.37775	97.0055	31.041825	293.87275	89.6849	24.921175	297.7495	67.2328	19.13835	216.32525	120.224	28.9317	396.19675	87.9319	19.28965	343.32875	73.7436	21.0552	245.53525	31.6171	9.5172	99.900175	51.1575	18.264375	146.60625	97.5326	26.587875	289.77	106.852	40.25255	334.53725	81.4668	21.7722	326.21225	78.3195
PF3D7_1343700.KELCH._t_short	1.16854	0.26545825	4.103585	1.14194	0.31487625	3.7692975	1.32379	0.31634875	5.2333725	1.11415	0.286926	3.6746	1.24227	0.270443	5.65475	1.20812	0.3066935	4.4833325	1.20816	0.28845075	5.1892775	1.12713	0.2571045	4.660355	1.79283	0.3963175	8.3853525	1.22418	0.27426625	5.6364625	0.904066	0.2143675	3.48068	0.685412	0.1343935	2.9792825	1.32847	0.33755875	7.5910325	0.975452	0.2192145	4.7127725	1.00056	0.18092425	5.613735	1.23928	0.25533425	6.9318325	1.17038
PF3D7_1343700.KELCH._t_long	5238.53	624.671	84658.6	4846.04	528.7165	104171.5	4412.71	387.97675	80318.75	4804.05	636.69075	73772.725	4740.94	537.719	103146.75	5154.21	561.1205	91074.675	4811.06	549.4265	87980.65	4852.59	537.8895	77124.875	4769.33	478.39875	109362.25	5007.7	434.449	100835.5	5139.26	654.08175	107504.5	4910.64	447.11125	91785.025	4702.37	292.06875	84343.85	5167.29	614.9565	91660.9	5114.81	666.10075	109655	4787.17	480.32625	104397	5159.58
PF3D7_1343700.KELCH._t_IgG	20.8684	11.58195	39.819025	19.1069	10.013725	33.427575	19.8826	10.697875	34.98725	21.9556	11.66355	40.8068	20.8565	11.407975	40.369525	21.6982	11.687975	43.597375	20.5726	10.885175	41.537525	20.4859	10.972075	37.283175	20.7099	11.468225	40.920975	21.2821	12.176325	40.809575	22.691	12.351875	47.314875	20.1946	10.899225	38.878875	19.1984	10.128075	34.0118	22.3193	12.44005	42.113325	24.6664	14.520875	49.113975	21.349	11.84235	42.8633	20.9687
PF3D7_1343700.KELCH._rho	0.934821	0.77817475	0.98391825	0.962713	0.87138925	0.992406	0.944576	0.81416925	0.984441	0.913423	0.749868	0.97324825	0.916505	0.688829	0.9821145	0.908014	0.65834425	0.975532	0.921221	0.67462575	0.9829585	0.93536	0.7809675	0.982101	0.927774	0.723117	0.9823715	0.926573	0.63696675	0.98954625	0.894355	0.6228995	0.9710595	0.949507	0.776599	0.991202	0.965742	0.86809925	0.99239425	0.879496	0.5284665	0.97208075	0.804203	0.38224475	0.94405025	0.927971	0.65549575	0.98767275	0.926505
PF3D7_1345100_AB_back	1094.01	486.94825	1466.28	1198.84	419.1905	1741.165	962.521	486.76175	1146.9825	937.26	452.71825	1111.07	1205.94	486.19375	1919.5425	1597.14	568.7465	2602.6	984.806	431.0565	1435.0025	1949.85	721.918	2941.23	1131.08	479.207	1698.115	1407.74	482.12325	2883.355	1539.22	512.0605	2964.34	1193.94	478.439	1929.605	985.611	438.33975	1525.955	1530.24	538.38925	2364.3425	1858.09	636.729	2949.955	1483.12	479.96575	3656.215	1493.46
PF3D7_1345100_AB_0	0.825695	0.001433973	539.30725	1.31079	0.001532688	1042.7	0	0	0	0	0	0	0	0	0	7.13087	0.00151192	2246.6225	0	0	0	0	0	0	1.81837	0.00148857	855.3475	3.50746	0.001484078	1863.7625	4.93674	0.001602525	2186.0925	0.670932	0.001401068	993.059	0.550135	0.001384265	467.7785	1.51079	0.001392005	1311.2425	3.24053	0.001304733	2332.915	4.121	0.001515318	2780.08	1.47624
PF3D7_1345100_tau_0	-5.34417	-9.7085875	-0.42019225	-4.35466	-9.4290675	-0.8872805	-6.2753	-9.8607725	-1.3599	-7.4825	-9.8579125	-2.82757	-5.19367	-9.616975	-0.46610025	-6.55448	-9.8363725	-1.80868	-4.38798	-9.7094375	-0.33704825	-6.12027	-9.7953025	-0.9097245	-1.19054	-8.4903525	-0.095390375	-4.96836	-9.684985	-0.40704	-4.74254	-9.6650975	-0.22278025	-3.08584	-9.2428025	-0.22115075	-7.48468	-9.883595	-3.2171525	-3.56317	-9.6920525	-0.32305925	-6.38084	-9.8706875	-1.2167525	-5.49757	-9.73337	-0.72978225	-5.3455
PF3D7_1345100_beta	207.277	46.049075	750.1945	562.768	210.575	1249.995	222.729	86.52065	579.455	331.433	129.38825	832.389	254.392	77.2563	875.80325	790.056	194.32375	2113.5425	194.502	72.339575	529.25625	298.803	78.184325	846.462	740.854	250.44275	1666.8875	522.189	95.377425	2059.41	879.388	273.841	2285.9925	426.878	140.63225	1239.61	832.169	341.2145	1973.475	443.683	80.553675	1600.4225	494.813	69.8628	1572.735	675.132	111.794	2270.235	570.296
PF3D7_1345100_t_short	2.63721	0.5413675	14.123275	6.32701	2.08069	20.0221	3.122	0.837989	9.9629375	2.77777	0.973298	7.585465	4.46475	0.848281	25.55005	4.03128	1.3301825	14.369625	4.02128	0.829579	23.348675	4.36321	0.83810775	18.052575	5.85059	1.95435	19.330375	4.4191	0.89038475	28.25845	7.04264	2.1837925	21.5037	4.87486	0.95885325	28.68075	5.69475	1.7941325	14.472675	3.83664	0.609136	19.794425	3.16206	0.76653475	16.2176	4.90247	0.921832	28.87325	4.54528
PF3D7_1345100_t_long	3386.63	422.19	42590.65	2671.11	244.88525	49142.45	3307.93	632.61725	55830.575	3035.26	500.47425	46163.55	3219.81	354.4615	52915.475	2796.29	274.00225	55315.125	2845.41	304.01475	46381.525	3239.83	223.64625	60477.2	3287.46	464.383	74053.525	3263.04	327.553	57417.925	3066.79	409.6265	50496.825	3224.02	295.99525	56958.3	2823.13	222.10325	45592.025	3190.48	372.491	60986.225	3084.98	355.2595	63843.15	3158.35	258.9845	52793.775	3140.72
PF3D7_1345100_t_IgG	20.5125	11.2392	34.2418	19.8942	12.022175	32.828175	19.9439	11.02395	36.990375	20.1976	11.535475	35.950675	20.7255	11.8829	33.887	19.779	11.3479	33.223225	20.164	11.567975	36.58835	20.0381	11.9848	35.08785	19.5155	11.774175	32.5454	20.2061	11.8519	36.5042	20.0862	11.517525	33.632525	20.4132	12.12695	38.938275	17.9177	10.1180325	28.78035	21.2018	12.33795	38.71385	20.1515	11.4601	35.085325	20.2587	12.156975	34.883425	20.2693
PF3D7_1345100_rho	0.936902	0.8151735	0.98348575	0.941684	0.8511755	0.9814925	0.882724	0.69202125	0.956535	0.875618	0.6724325	0.95608325	0.888409	0.591923	0.98155525	0.939309	0.828859	0.981168	0.898659	0.633055	0.9758995	0.893198	0.64227225	0.97562825	0.940516	0.85292475	0.9793005	0.935001	0.7672095	0.98577175	0.935673	0.8425905	0.9824145	0.931452	0.7894085	0.98171825	0.96173	0.896713	0.989042	0.928195	0.79735925	0.97916725	0.932506	0.7971245	0.981801	0.931571	0.78029875	0.98275575	0.935077
PF3D7_1401600.PHISTB._AB_back	3354.12	819.7175	5597.7675	2188.43	724.89675	3993.3325	2777.91	736.30325	5959.8275	2262.84	751.83075	3129.9725	1474.96	537.00675	2163.04	2568.39	671.2065	6174.74	1802.94	558.1375	2892.52	2889.69	1005.36825	4093.255	1909.38	616.71775	3858.7575	2766.73	746.41575	7632.72	1597.12	572.6405	2402.935	2169.02	677.90925	3967.365	3320.35	836.97525	15395.55	3136.19	957.27425	5308.8	2941.89	982.59675	4203.54	2628.82	736.01275	5943.245	2785.04
PF3D7_1401600.PHISTB._AB_0	4.7242	0.001430708	4178.085	1.1197	0.001410005	2401.955	0	0	0	0	0	0	0	0	0	4.86286	0.00162962	4232.145	0	0	0	0	0	0	1.21486	0.001378435	1560.975	6.54477	0.001470593	5821.57	0.681426	0.001544735	1231.49	0.975153	0.001648603	1951.4875	16255.7	0.004683433	23172.6	3.4174	0.00138984	3818.035	9.70031	0.001431248	3169.125	2.31144	0.001416638	3878.315	2.56641
PF3D7_1401600.PHISTB._tau_0	-5.36535	-9.812685	-1.1030925	-5.94191	-9.7850325	-1.9601325	-1.65114	-6.47506	-0.34191125	-7.98511	-9.9131375	-3.632605	-3.32871	-9.5555625	-0.2072245	-7.80226	-9.8966425	-3.3210075	-0.317135	-0.985594	-0.028530025	-5.42654	-9.7327725	-0.705157	-0.659432	-2.270355	-0.09232495	-5.6426	-9.74857	-0.6311055	-4.62585	-9.6857225	-0.1644185	-2.97382	-9.1813925	-0.25174675	-5.01336	-9.61391	-0.460173	-3.33373	-9.4101475	-0.18745275	-7.25978	-9.9152625	-2.656325	-5.02617	-9.729335	-0.520068	-5.42336
PF3D7_1401600.PHISTB._beta	1082.59	381.00425	3043.7375	2269.33	1082.0325	4658.325	3978.8	1706.845	9279.3925	1512.35	603.1995	3665.24	394.328	65.9899	1870.0575	5229.7	2669.6025	10011.725	4675.39	2584.96	8770.91	482.505	89.90155	1459.11	3959.03	2118.325	7051.5575	1455.52	322.232	4387.5625	1051.27	470.24875	3001.45	947.575	399.432	2267.495	3239.63	471.58375	12648.85	1037.77	223.17425	3345.6475	1183.88	325.03525	3034.255	1229.89	297.366	3731.6975	1198.36
PF3D7_1401600.PHISTB._t_short	5.16027	1.634165	17.052775	5.70213	2.46952	14.259375	6.40588	2.5364625	17.474725	3.68745	1.6141625	9.5081125	4.82008	1.0212175	21.023625	5.64591	2.543805	12.4223	7.64894	2.6280375	26.669225	4.39377	1.22245	17.169675	8.22431	3.0356925	18.49845	5.26994	1.44699	22.66475	8.57172	2.5648625	25.0764	6.32279	1.5922425	21.529425	6.4398	1.5328725	42.92505	4.75578	1.02667	19.780425	4.12318	1.3430425	14.882225	5.17998	1.38391	20.587	5.43817
PF3D7_1401600.PHISTB._t_long	2440.03	363.496	56807.4	2002.3	292.5285	41045.275	2078.68	280.527	42796.925	2266.33	286.274	59424.225	2414.1	289.769	42599.95	2018.64	295.6885	57454.425	2347.72	288.44175	40118.975	2314.17	307.38625	45829.8	2318.2	281.064	46715.875	2197.48	279.997	59997.15	2057.61	228.1815	41480.325	2403.43	263.88925	54703.975	2503.16	429.6535	45088.45	2575.36	368.793	40306.55	2761.42	408.1325	53438.35	2440.58	295.788	74165.9	2276.88
PF3D7_1401600.PHISTB._t_IgG	18.4911	10.7868	32.345525	16.5705	9.634215	26.2317	18.3242	10.93145	28.9642	16.5663	9.40997	26.8029	18.2364	10.572625	31.0671	16.117	8.74199	26.262425	18.8253	11.414375	33.668925	18.6158	11.114225	32.8256	16.9234	10.083225	25.512125	18.1955	10.4314	31.36905	19.2681	11.279025	32.618075	18.93	10.173925	32.379925	20.2311	12.16605	37.20555	18.8468	10.946675	33.483775	17.8438	9.65433	29.95595	18.0089	10.176675	32.13125	18.5765
PF3D7_1401600.PHISTB._rho	0.931368	0.8218435	0.98151	0.950906	0.881026	0.98502925	0.954259	0.88094425	0.98724425	0.947147	0.85790025	0.98508375	0.944965	0.79690625	0.9882165	0.953228	0.90112325	0.98213	0.937725	0.68334475	0.98754425	0.93942	0.79002375	0.98953925	0.962056	0.91388725	0.98464525	0.93616	0.77276775	0.98459925	0.948764	0.86049775	0.9834925	0.935539	0.806955	0.98257	0.90935	0.7246205	0.97605725	0.921687	0.7894325	0.97736475	0.937588	0.8450335	0.98278275	0.934512	0.77678725	0.9830875	0.935251
PF3D7_1407800.PM4._AB_back	12.545	1.156435	35.1451	16.2791	1.72809	40.30225	5.66386	0.75105775	10.311675	15.4695	1.73022	37.792775	17.1602	1.5767675	59.069875	25.0482	1.37718	69.01495	32.4578	2.98617	120.0415	18.9343	1.3777575	62.47015	18.1089	1.8604825	58.268975	38.5531	1.971845	362.5215	40.8831	2.3767175	261.15625	21.2801	1.545505	112.74325	18.3991	1.145605	51.175625	21.6781	1.95066	81.103775	31.7064	1.4070275	138.93925	37.5872	2.079135	363.17375	37.1135
PF3D7_1407800.PM4._AB_0	0.171457	0.001309035	28.5698	0.264361	0.001242225	32.87925	0	0	0	0	0	0	0	0	0	0.626186	0.00142287	64.0515	0	0	0	0	0	0	0.303247	0.001329948	53.146225	4.36022	0.001606128	428.19425	1.35519	0.001357165	255.102	0.712921	0.001491235	92.007075	0.379904	0.001443843	46.8953	0.344476	0.001467515	70.749875	1.05884	0.001545813	129.0815	5.16497	0.001326658	488.32	3.48218
PF3D7_1407800.PM4._tau_0	-5.35129	-9.6415225	-0.698166	-5.14691	-9.8620025	-0.46643475	-6.60945	-9.8405575	-1.560535	-5.90658	-9.783175	-1.2507025	-5.36858	-9.792295	-0.31863725	-6.42105	-9.8139375	-1.4097475	-5.25153	-9.7043275	-0.5272475	-4.80268	-9.7124775	-0.3916945	-2.97492	-9.56562	-0.12644025	-5.95495	-9.87163	-0.75547225	-4.93092	-9.8476775	-0.2009585	-5.17593	-9.74111	-0.4743575	-6.08518	-9.741945	-1.5654225	-3.81377	-9.5919975	-0.2187795	-4.99921	-9.5222525	-0.354063	-5.48592	-9.74765	-0.58218375	-5.65094
PF3D7_1407800.PM4._beta	44.7774	12.72155	153.22225	63.9464	20.566325	203.7135	34.081	11.62455	102.72775	59.9515	18.212025	190.16975	33.6095	8.7230925	129.01075	83.3947	24.54965	266.493	45.8179	13.798125	170.1795	40.4854	12.6093	120.00825	75.6794	22.25145	250.831	84.2853	18.2018	351.72775	94.8115	23.83325	408.51325	62.2102	17.949175	222.33725	84.4423	27.07685	277.14975	101.566	27.62865	372.10125	77.0087	22.459525	268.09125	84.3972	15.928175	414.50625	79.9425
PF3D7_1407800.PM4._t_short	1.37345	0.2880195	5.7277975	1.58792	0.35031275	8.4405925	1.30571	0.40729825	4.05448	1.23676	0.30388575	4.7961775	1.34032	0.2513735	6.27049	1.31536	0.35238925	4.96937	1.57548	0.33256075	7.3967775	1.21682	0.20154725	6.2842275	1.93048	0.34448875	11.028575	1.52996	0.27629225	9.0389625	1.3379	0.27107175	6.0634475	1.21913	0.245658	5.487955	1.88047	0.46435625	8.5684925	1.00981	0.15892	5.5442775	1.4046	0.2641845	6.9204625	1.57385	0.3274855	8.8659275	1.66251
PF3D7_1407800.PM4._t_long	5031.34	411.954	100458.75	5213.1	675.50325	105288.75	6491.74	589.2985	90673.55	6114.24	625.46425	118569.5	5450.79	500.201	97342.6	5370.23	413.7185	81861.575	5570.92	412.56625	83996.925	5652.29	492.5435	114764.5	5695.05	542.20475	88891.375	5614.66	613.34825	73842.3	5822.81	616.902	106019.75	5444.29	530.472	95884.675	6002.29	565.43925	133519.75	5949.95	705.781	84979.95	5747.82	629.62175	83448.125	5683.33	470.003	96965.925	5626.34
PF3D7_1407800.PM4._t_IgG	17.9121	8.640555	32.450425	18.7698	9.59648	32.446425	18.0231	8.0277725	33.822725	21.6237	10.9901	48.718575	18.9981	9.98761	36.146075	18.9533	10.230175	35.401475	19.7917	9.6352125	39.10805	19.741	9.92253	36.75915	18.9562	10.147475	35.963775	19.5359	10.79185	40.166475	20.5641	11.3033	41.681125	19.1555	9.859915	38.0945	18.376	8.978415	33.62015	22.0847	12.0596	56.12925	19.9699	10.64165	39.8672	19.3856	10.20425	37.20745	19.4444
PF3D7_1407800.PM4._rho	0.964226	0.86226625	0.9910775	0.956042	0.84180675	0.9855935	0.94544	0.824079	0.984054	0.899132	0.65081375	0.969132	0.932188	0.7044005	0.9865825	0.938785	0.802949	0.98671375	0.925514	0.643674	0.987522	0.916722	0.66947725	0.97801275	0.947839	0.81901275	0.9864325	0.946898	0.75368775	0.98839	0.917062	0.68182375	0.9796475	0.947978	0.7840265	0.9900835	0.957884	0.85835325	0.9890855	0.882298	0.59055025	0.966702	0.931501	0.76315075	0.9834575	0.94496	0.77256575	0.988167	0.944365
PF3D7_1455300_AB_back	810.831	221.0995	1337.29	995.346	273.9325	1603.1875	996.884	333.38475	1434.3175	999.947	303.15425	1408.86	1042.96	246.69375	1905.44	1531.6	370.25425	2550.54	710.592	214.86975	1151.7875	927.01	263.4325	1511.4	1185.05	306.531	1848.4775	1469.75	271.0275	3657.1725	1192.03	271.2625	2141.065	1296.31	289.86575	2716.88	728.541	216.4795	1076.2875	2038.61	415.88825	3895.5725	1403.69	349.53725	2354.8375	1180.53	265.637	2455.415	1349.78
PF3D7_1455300_AB_0	1.04082	0.00136229	613.513	1.9498	0.001632978	878.988	0	0	0	0	0	0	0	0	0	5.61965	0.001478283	2215.61	0	0	0	0	0	0	1.64694	0.001624178	1287.0025	4.79003	0.001556433	2922.5075	1.60885	0.00166079	1348.7975	1.61264	0.001506378	1497.3725	2.08208	0.001501193	664.5785	13.4081	0.00180812	3544.205	2.99851	0.001485513	1520.3625	1.36959	0.001699255	1541.43	2.49147
PF3D7_1455300_tau_0	-5.11787	-9.7250975	-0.53417975	-4.97358	-9.521955	-0.3006	-6.26399	-9.8188025	-0.7995605	-6.45404	-9.88477	-1.13248	-5.02462	-9.56693	-0.41814975	-6.13557	-9.8675875	-1.02118925	-3.76462	-9.5833975	-0.2064065	-5.10448	-9.772385	-0.5888575	-3.74989	-9.593465	-0.34028425	-5.62202	-9.764915	-0.5632395	-4.94219	-9.7894775	-0.27846325	-5.51667	-9.77171	-0.615985	-6.38011	-9.8114725	-1.5618125	-5.85222	-9.830985	-0.7723495	-5.97404	-9.8482925	-0.643093	-5.18453	-9.6775225	-0.47021025	-5.52554
PF3D7_1455300_beta	323.358	103.4265	910.26225	376.426	106.61125	991.733	287.417	85.730775	817.99225	374.316	122.95	1005.835	346.449	95.044825	1145.715	584.15	181.38125	1825.4025	353.483	125.6095	989.54575	269.412	73.879875	778.05175	504.642	152.596	1395.8275	538.275	139.12875	1828.98	475.513	129.88875	1401.165	442.215	122.2335	1395.2375	428.52	140.7895	1237.6075	576.135	137.5265	2033.0675	435.151	117.04475	1287.69	457.524	116.90925	1498.9375	473.646
PF3D7_1455300_t_short	2.45174	0.67192275	8.9604025	2.73002	0.80314875	9.45485	2.95222	0.79866275	8.976785	2.5654	0.7371165	7.920785	2.9909	0.7083455	11.544725	3.47874	1.07755	12.440575	3.26867	0.79952275	15.531375	2.74512	0.71350325	11.269475	3.39913	1.0316275	13.76735	3.30938	0.81815925	14.804825	3.14347	0.77276675	11.1556	3.10728	0.6490015	11.42365	3.49608	0.77080175	12.784875	3.14714	0.75573625	13.82735	2.69602	0.725898	12.366925	3.05978	0.75992925	11.581375	3.15569
PF3D7_1455300_t_long	3665.92	381.64525	85268.825	3399.7	415.89225	71527.525	3639.84	321.534	89373.85	3534.38	455.0755	86340.2	3682.93	390.0555	69609.7	3457.85	381.4255	74244.4	3967.16	310.031	78231.925	3556.34	363.03025	75426.275	3587.25	400.5085	83632.55	3614.67	317.7865	80287.95	3503.79	360.2705	52696.825	3557.47	361.13525	82520.775	3147.79	267.31975	62225.275	3702.29	456.10775	68947.5	3524.58	378.95175	52130.75	3620.02	337.7695	67622	3645.94
PF3D7_1455300_t_IgG	20.9525	11.84605	37.24855	20.9547	11.482275	36.278275	20.5894	11.42985	36.362975	22.6119	12.310275	44.215575	22.371	12.362525	41.272475	21.6282	11.44185	38.062025	21.6049	12.22435	39.090975	21.7612	11.879275	38.75055	21.6464	11.703175	38.585625	22.0989	11.7759	41.72645	21.8656	12.09765	38.8738	21.7963	12.0035	36.99765	20.6553	11.49305	35.496525	21.6678	11.917075	39.064825	21.6834	11.677025	39.883825	22.0295	11.6798	41.342775	22.1533
PF3D7_1455300_rho	0.935213	0.800169	0.9807225	0.929447	0.8104035	0.981222	0.913139	0.74456675	0.97991875	0.859354	0.60825175	0.953218	0.888877	0.589543	0.9778335	0.928548	0.81098925	0.979074	0.880889	0.54105975	0.98390475	0.89456	0.67279425	0.97632375	0.928208	0.7928045	0.9758605	0.927184	0.74985525	0.9794715	0.929146	0.79868475	0.97963325	0.926355	0.77744925	0.9800005	0.945367	0.85263	0.9830095	0.925403	0.77163275	0.97655225	0.92664	0.7664575	0.980739	0.926327	0.73779525	0.98060275	0.928975
PF3D7_1460600.ISP3._AB_back	1692.79	783.2755	2192.4825	1397.43	633.1415	1931.405	1557.23	800.92725	1840.9725	1430.57	727.59825	1647.225	1451.87	678.601	2064.815	1897.33	653.7775	4926.1625	1340.63	612.74575	1878.0225	1715.84	785.7955	2243.9475	1568.78	618.17225	2228.94	1935.63	727.30825	3612.0025	1677.19	694.421	2449.945	1519.39	638.0115	2263.3875	1297.21	582.539	1805.84	2492.32	838.5285	3992.88	2401.71	944.75625	3317.6975	2241.33	743.41975	4504.9725	2156.62
PF3D7_1460600.ISP3._AB_0	0.985882	0.001261785	1070.2425	1.23396	0.00148503	674.71225	0	0	0	0	0	0	0	0	0	4.95052	0.001628345	4690.2625	0	0	0	0	0	0	1.40309	0.001533488	1062.1125	2.33867	0.00149324	1966.8375	1.96563	0.001567538	1115.0675	1.04979	0.001332028	959.034	1.1087	0.001444318	722.098	17.2748	0.002042478	3362.735	4.25819	0.001567978	1925.65	6.23348	0.001484925	3058.78	5.67645
PF3D7_1460600.ISP3._tau_0	-5.66979	-9.7389725	-0.7869165	-4.35721	-9.5675475	-0.711871	-5.8613	-9.6619875	-0.6790245	-7.60925	-9.904875	-3.0043425	-4.9042	-9.7270025	-0.32944	-2.53806	-8.4111175	-0.794689	-5.08506	-9.7489025	-0.24533275	-5.03182	-9.7635225	-0.38037775	-0.658606	-3.2056	-0.041389925	-5.06266	-9.63205	-0.436019	-4.74706	-9.679995	-0.30603125	-2.89497	-9.45749	-0.272929	-7.33767	-9.8552675	-2.55699	-5.23063	-9.8079525	-0.74016	-6.53637	-9.840975	-1.323055	-5.63995	-9.785785	-0.603324	-5.25962
PF3D7_1460600.ISP3._beta	377.496	114.865	1129.455	658.029	235.758	1433.62	274.567	98.6657	700.1375	466.333	191.66325	1048.49	295.81	71.5915	909.0385	6885.18	2990.5775	15958.475	255.73	79.341575	677.029	265.11	83.72065	731.78925	1402.98	668.75725	2774.4725	611.382	130.061	1945.9325	639.225	184.2075	1952.4625	486.691	164.68275	1440.005	839.965	325.54525	2029.7525	733.708	147.32875	2258.6875	496.352	116.68975	1641.3575	730.509	155.857	2297.6875	768.473
PF3D7_1460600.ISP3._t_short	2.67124	0.8638505	9.8328775	4.0885	1.58312	10.652975	2.56443	0.7851725	7.155615	2.77584	1.0702225	6.02022	3.3159	0.7638975	12.1223	5.72631	2.65432	13.905325	3.05982	0.6670525	10.64215	2.9188	0.7118815	11.2622	4.6359	1.707115	14.160075	3.44975	0.81611825	13.442975	3.92967	1.3085975	12.390775	3.62129	0.8879515	14.092825	4.53854	1.515915	14.369525	3.36135	0.873805	13.4082	2.49404	0.785852	7.859635	3.66857	1.05434	14.585875	3.52068
PF3D7_1460600.ISP3._t_long	2988.65	433.3675	53075.775	2724.16	367.9105	50470.95	3445.8	551.22775	52124.875	3203.07	466.80175	78628.45	2829.13	305.86375	57172.975	2441.74	318.66775	75766.725	2676.59	357.3955	61278.175	2837.35	375.32125	62205.925	3046.87	461.089	46994.625	2647.08	378.113	40607.175	2797.31	363.01575	64371.475	2779.69	334.937	50796	2480.01	213.7775	54823.6	2624.47	395.117	48419.1	2998.36	457.89375	56914.65	3123.95	343.8465	54480.45	2844.54
PF3D7_1460600.ISP3._t_IgG	18.6436	10.39	31.2778	17.7815	9.93885	27.96325	18.631	10.674375	31.58435	18.1534	10.536375	29.87585	18.8461	10.7035	32.65505	17.3723	10.26445	26.358775	18.5912	11.474075	31.029175	18.6562	10.699125	31.048625	19.0967	11.381325	31.114325	18.9444	11.0367	32.15565	18.3027	10.928625	29.974025	19.2491	11.781325	32.900225	17.8063	10.323275	28.25155	19.1528	11.7241	32.172125	18.8735	10.87985	31.95225	18.7232	11.06835	33.70025	19.1782
PF3D7_1460600.ISP3._rho	0.938099	0.8230555	0.9824895	0.953914	0.88211	0.9851475	0.897561	0.7470785	0.96898975	0.896544	0.75548825	0.9631475	0.898383	0.64812525	0.98010475	0.958308	0.9034095	0.984223	0.905314	0.67084775	0.98141825	0.893074	0.718666	0.97099875	0.937604	0.8560375	0.97422725	0.940237	0.801562	0.984105	0.945653	0.84454125	0.9818175	0.939023	0.7872795	0.983465	0.958208	0.88740425	0.9862085	0.931488	0.819679	0.97810625	0.934329	0.80058075	0.977945	0.938188	0.78598875	0.982372	0.936517
PF3D7_1462300_AB_back	279.741	73.89805	476.3845	260.767	62.511625	410.18925	430.266	106.4585	623.112	294.973	73.60615	449.8005	450.989	88.297875	900.10675	590.025	97.908125	2208.1225	302.594	70.955425	515.14325	396.712	81.662675	706.203	428.796	72.452925	862.03525	649.635	104.023	2448.415	326.064	90.26495	538.65975	459.297	80.2217	1055.0775	288.636	62.018275	658.48125	772.786	125.6315	1875.415	553.789	117.933	1192.72	713.557	98.600425	2592.7975	567.303
PF3D7_1462300_AB_0	0.711165	0.00145548	355.09125	0.546158	0.001360328	247.0315	0	0	0	0	0	0	0	0	0	3.5528	0.00158416	2332.715	0	0	0	0	0	0	1.11952	0.001319463	584.613	5.27633	0.001438703	2425.5175	0.824089	0.00142768	428.54125	1.63699	0.00137477	765.38225	0.67485	0.001432355	312.7925	14.1087	0.001990688	1784.255	4.50729	0.001269165	1008.1775	9.7083	0.002170223	2782.9025	2.75927
PF3D7_1462300_tau_0	-6.45462	-9.8692475	-1.9827075	-4.16974	-9.6870225	-0.57432525	-6.1652	-9.792395	-1.0426225	-6.81868	-9.8331975	-2.069405	-5.36459	-9.772435	-0.453921	-7.6338	-9.889765	-2.8552875	-3.48134	-9.4727625	-0.27058175	-4.56991	-9.69249	-0.39037625	-1.98606	-8.3831875	-0.1441125	-5.91342	-9.83224	-0.79742325	-4.94838	-9.7320075	-0.33306	-4.18403	-9.69917	-0.2614075	-8.11244	-9.936275	-3.8430575	-5.41265	-9.804295	-0.42418475	-4.52202	-9.6828375	-0.36639875	-6.16138	-9.7639225	-0.8617255	-5.90132
PF3D7_1462300_beta	244.884	90.820125	640.77825	198.42	68.441825	523.961	143.453	47.390475	370.77975	220.39	82.507025	572.0825	176.639	51.706825	499.05525	1986.76	876.37375	4527.0375	147.459	48.573575	390.2865	153.861	48.375275	424.89325	406.484	141.66375	1038.1625	469.414	76.8655	1722.2575	318.638	112.99975	901.91875	287.978	97.0601	859.14975	1070.91	490.327	2481.8475	403.338	88.2062	1230.9675	304.208	93.112525	928.69525	469.855	94.09245	1426.2575	393.645
PF3D7_1462300_t_short	4.13195	1.2952075	15.1976	3.48463	1.15528	10.51635	2.69552	0.9283815	7.9190025	2.18186	0.60227	6.0932425	3.5045	0.85675375	13.483875	5.69519	2.5412375	15.689275	3.44856	0.89015825	14.835175	3.11382	0.693133	13.356925	4.76728	1.313715	14.14905	3.76264	0.7969465	17.04805	4.12762	1.179475	13.9613	3.77452	0.847479	14.1622	5.8929	2.1936725	13.823225	3.60857	1.000533	16.77235	2.29113	0.50450875	10.612175	4.11199	0.8482295	15.51285	3.52135
PF3D7_1462300_t_long	3747.03	298.5775	105702	4340.58	536.02	87452.8	4576.89	481.57575	124213	5233.8	761.66175	93732.225	4100.34	367.0115	84152.725	3437.22	296.37125	89926.3	4109.65	411.807	95393.8	4109.81	380.12975	65554.65	4120.21	508.41475	93659.225	3664.41	360.83075	105966.25	4488.72	560.80575	123758.5	4185.12	407.426	88481.875	3574.32	253.59625	68001.5	3946.85	388.68775	90468	4404.17	746.55475	99614.5	4047.57	348.1215	108130.5	3901.91
PF3D7_1462300_t_IgG	19.6014	10.53515	34.73	19.5449	11.3522	33.1016	19.5966	11.37145	36.250075	23.7605	13.6091	51.031375	20.1977	11.57995	34.809625	19.9001	11.8162	33.109675	20.4521	11.586875	37.14715	20.8652	12.30505	39.369475	20.394	11.431625	36.041575	20.7814	11.468275	37.9588	21.1646	12.248125	36.426425	20.4313	12.379825	35.99215	17.6203	9.5272875	27.689675	20.6861	11.4302	37.327875	22.2174	12.1231	42.3267	20.3107	11.587375	37.685975	20.2485
PF3D7_1462300_rho	0.954103	0.864977	0.98643275	0.945751	0.8459795	0.98413775	0.909084	0.7449155	0.9759595	0.841486	0.57717225	0.9403625	0.912077	0.66791925	0.9844015	0.950073	0.860212	0.98150775	0.909586	0.684168	0.982424	0.894768	0.656028	0.9745875	0.93471	0.81784	0.977976	0.934005	0.72343925	0.9852245	0.932326	0.79001725	0.97956275	0.93095	0.74672975	0.982758	0.973221	0.92620175	0.991539	0.923248	0.74418575	0.978963	0.887919	0.653081	0.96898825	0.935032	0.74308925	0.98455425	0.936072
PF3D7.1137300_AB_back	1186.26	383.3665	1724.635	994.615	385.7765	1448.39	1216.16	491.09775	1485.89	1214.21	515.3525	1525.1725	1129.11	387.14025	1705.175	2010.03	554.26725	3030.6175	1149.35	365.0285	1667.98	1358	515.51575	1920.86	1251.69	393.32825	1913.03	1885.89	456.13125	3708.165	1334.53	400.94275	2103.0975	1237.56	326.06525	2101.2	1075.12	409.839	1599.495	1853.03	471.14175	2841.295	1911.43	532.318	2759.235	1691.31	484.63925	3253.4725	1617.98
PF3D7.1137300_AB_0	1.06586	0.001348973	998.882	1.29075	0.001339563	717.197	0	0	0	0	0	0	0	0	0	79.0305	0.002192028	2893.0825	0	0	0	0	0	0	1.17457	0.001454743	919.893	3.88297	0.001682313	2479.3375	1.61226	0.00158168	1308.985	1.73043	0.00137106	1209.2225	1.0653	0.001390155	842.01825	3.22468	0.001552065	1946.2	8.62793	0.001560013	2284.585	2.30594	0.00136647	2135.6475	1.67033
PF3D7.1137300_tau_0	-6.01006	-9.7295025	-1.1266575	-6.53368	-9.8303825	-1.9011625	-6.13219	-9.779765	-0.985523	-7.41793	-9.9070325	-2.989125	-4.79846	-9.67015	-0.3308905	-7.2534	-9.8695525	-1.5964	-3.96344	-9.4182275	-0.22895275	-5.00594	-9.686675	-0.329672	-1.3918	-6.099115	-0.095348925	-5.96624	-9.7432225	-0.5979095	-4.58866	-9.6466125	-0.25705375	-3.39896	-9.460285	-0.31664975	-7.09729	-9.8878275	-2.66455	-3.46612	-9.65137	-0.31990125	-6.9056	-9.8523825	-1.1194025	-5.60763	-9.729905	-0.38445525	-5.47419
PF3D7.1137300_beta	303.6	119.87675	741.79	384.553	164.76275	814.90375	220.681	80.527425	521.8195	358.63	146.23925	797.52475	248.548	77.593025	661.069	666.289	183.77875	1601.1675	289.038	108.2465	690.093	252.655	91.040575	607.4665	734.712	304.94975	1522.175	476.1	142.0455	1197.24	476.619	177.398	1184.6275	405.991	168.18775	1041.2575	470.471	182.425	1069.1075	467.105	157.41475	1305.76	383.189	120.417	1100.575	454.219	108.48675	1263.8325	424.791
PF3D7.1137300_t_short	4.42814	1.3126125	13.730975	5.45664	1.88882	14.283	3.05861	1.0698525	8.563115	2.78399	0.9559735	7.537215	4.16854	1.123805	16.372575	4.36404	1.6645375	10.48435	4.6636	1.3070125	14.81245	3.80858	0.96130525	13.740375	6.10815	2.3835325	15.125575	4.54922	1.2644125	16.49135	6.21071	2.24112	20.51185	5.29541	1.424965	19.02785	5.01614	1.7981	13.692025	3.98868	1.00602125	16.321125	3.52146	1.1603175	13.619525	4.43002	1.4173975	15.948725	4.42772
PF3D7.1137300_t_long	3365.47	355.38875	55882.625	3497.66	261.64125	57220.925	4333.93	568.888	82373.3	4391.56	733.1005	68977	3800.69	346.029	96860.85	3590.36	320.93875	68433.225	4013.96	305.78725	82942.25	3603.17	390.78975	68556.85	4546.78	740.2905	62104.075	3644.91	281.613	55441.275	3275.26	341.902	82778.225	3724.62	309.8685	66861.65	3497.71	317.36275	63598.475	3550.77	514.96075	71882.975	3633.04	357.1895	78708.15	3753.17	349.068	73059.05	3680.9
PF3D7.1137300_t_IgG	19.4353	11.683775	33.297275	18.9967	11.5538	31.856875	19.1525	10.36815	31.39375	20.8583	11.932575	36.652525	19.9738	11.4585	33.52875	19.3396	11.678325	32.191075	20.2752	11.92825	34.2474	20.1113	11.91885	32.61205	19.4729	12.0229	29.882475	19.743	11.506675	33.597625	20.4284	12.01235	33.863125	19.8967	11.561975	34.343675	18.3606	10.6086	28.57985	20.9567	12.036475	35.16705	20.1184	11.50465	33.3591	20.1656	11.897325	34.34115	19.8961
PF3D7.1137300_rho	0.922575	0.8044415	0.9743505	0.933976	0.838386	0.977336	0.896801	0.7342535	0.9662625	0.862726	0.6660915	0.94342625	0.907678	0.67932875	0.98133525	0.918965	0.81084975	0.97303925	0.896623	0.6422	0.9760645	0.881338	0.64854025	0.97062925	0.925083	0.83866175	0.96938675	0.91086	0.69877075	0.97560825	0.922159	0.811571	0.976297	0.908714	0.71446475	0.97320725	0.941688	0.8497935	0.97952675	0.880268	0.702994	0.959932	0.907387	0.76892025	0.96857925	0.90993	0.7317995	0.97807575	0.91068
PF3D7.1431400_AB_back	1509.47	561.883	2204.3175	1579.93	558.1245	2404.145	2004.05	759.69025	2547.7225	1978.55	608.9125	2580.5675	1202.69	410.0545	1925.04	2405.27	547.30025	7031.465	1277.7	427.059	2005.1925	1784.31	638.69725	2523.855	1407.23	519.92325	2147.055	2379.47	584.983	5942.8925	1769.54	463.28925	2735.355	1359.38	415.9745	2210.4475	1253.21	489.207	2140.49	2657.4	649.568	4652.845	2498.5	714.7515	3675.62	1844.67	485.61125	3819.2325	2094.61
PF3D7.1431400_AB_0	1.57216	0.0014143	1416.225	1.07775	0.001386883	1116.38	0	0	0	0	0	0	0	0	0	26.1357	0.001841115	7175.52	0	0	0	0	0	0	1.56304	0.001409218	1446.2525	4.93945	0.0018477	4652.625	1.39897	0.001640178	1598.8	1.76667	0.001278215	1191.02	1.29058	0.001363018	1185.8175	6.36598	0.001711825	3586.8975	3.50242	0.001569555	2758.9725	2.5723	0.001390055	2199.8125	2.72523
PF3D7.1431400_tau_0	-5.64177	-9.6936825	-0.87697325	-4.92686	-9.68909	-0.6573185	-5.40208	-9.7025475	-0.4500075	-6.57958	-9.8489775	-1.4893325	-3.81868	-9.6291275	-0.18316125	-8.34155	-9.933195	-4.0564125	-4.32044	-9.693515	-0.28115475	-6.40654	-9.719185	-1.3565925	-1.04975	-5.4210075	-0.0934201	-5.77072	-9.8067625	-0.768747	-5.31752	-9.783715	-0.28281375	-1.66183	-8.202145	-0.100615025	-7.61338	-9.888365	-3.0329875	-5.28254	-9.6912925	-0.67254375	-6.89846	-9.8779125	-1.513555	-5.08807	-9.587335	-0.4622945	-5.64085
PF3D7.1431400_beta	555.934	207.50775	1310.4625	597.818	236.2855	1356.71	329	76.184425	892.67075	601.531	216.078	1714.595	369.172	83.5449	1347.625	3437.04	1591.33	7807.415	324.324	101.23675	877.60425	408.196	106.779	1089.93	1231.74	483.13975	2647.9975	830.002	209.37325	2488.62	609.053	214.88725	1675.41	793.915	329.59825	1885.4225	1100.52	505.12375	2569.8	779.403	188.9005	2147.8175	637.935	178.57325	1809.5725	663.748	182.581	2157.85	726.524
PF3D7.1431400_t_short	6.53321	1.969535	22.829175	6.72026	2.3919125	19.544975	4.52617	1.413975	13.877925	4.10121	1.356835	13.092475	6.75284	1.4902825	30.44005	14.1373	3.8935825	50.434325	5.81519	1.485215	21.226425	5.54403	1.7558325	19.458725	8.33184	2.541475	25.9417	7.25964	1.8543925	29.582175	6.32928	1.6770075	20.957125	8.61849	2.56027	33.2853	8.05169	2.84448	18.539	7.14315	1.7643875	30.79865	5.6133	1.6579875	23.219725	6.72394	1.6204725	32.949425	6.57279
PF3D7.1431400_t_long	2794.64	276.74175	64746.6	2896.79	343.29075	76261.2	3337.76	385.46325	77520.025	2883.97	367.58425	71999.525	2712.38	302.39925	80431.5	2537.13	192.73275	85954.45	2847.47	296.19375	107584.5	2885.7	256.6455	75790.6	3158.92	390.063	76868.15	3029.19	271.1265	55900.9	2913.93	312.43075	50809.35	2912.63	344.69925	63271.775	2951.33	269.12225	77915.475	3067.36	344.0445	76453.5	3062.16	315.10425	56837.3	2977.56	292.38125	73918.15	2961.02
PF3D7.1431400_t_IgG	18.6878	10.72695	32.1157	18.0772	10.823175	30.0987	18.8979	11.078425	32.81815	19.4825	11.77445	38.198825	18.9993	11.096125	33.37045	20.8776	12.300575	34.01035	18.8698	10.66145	32.68005	18.5439	11.010075	30.597975	19.2709	11.56275	30.92885	19.501	11.1718	33.9696	19.3539	11.57275	32.0652	19.3006	12.28395	33.2639	17.6382	10.1565	28.002525	19.2347	11.450725	34.40745	18.8534	10.2322	31.9505	18.9658	11.198175	33.328375	19.4535
PF3D7.1431400_rho	0.930468	0.8205435	0.97817775	0.938004	0.84420525	0.9787935	0.909714	0.744444	0.9828975	0.871835	0.62791525	0.956496	0.926357	0.673152	0.98657375	0.927413	0.809072	0.97503975	0.917497	0.67294775	0.987076	0.927153	0.74490675	0.98638275	0.930524	0.83220275	0.97366725	0.927347	0.763509	0.982055	0.927926	0.8005475	0.978724	0.925588	0.7643635	0.9822005	0.953114	0.875603	0.98524875	0.926186	0.786908	0.980233	0.931582	0.81259925	0.9796675	0.930793	0.776157	0.98161	0.931328
PF92_AB_back	2311.43	841.4155	3356.7625	1652.97	715.19125	2335.18	3063.08	969.53375	5061.1375	1925.37	863.44225	2396.74	1650.26	791.51125	2282.73	2758.16	1010.055	6063.115	1683.48	708.03075	2328.3925	1737.81	782.85725	2308.8375	2298.31	813.9495	4506.35	2552.61	911.30075	7472.3625	2046.23	818.73925	3308.2625	1716.36	801.726	2541.8475	1589.78	741.5965	2512.5875	2470.9	1014.11525	3996.2825	2232.36	959.94775	3106.995	2057.31	880.156	3444.0825	2559.42
PF92_AB_0	1.48955	0.001415685	1727.55	1.12564	0.001395355	1496.85	0	0	0	0	0	0	0	0	0	18.7521	0.001706945	5854.12	0	0	0	0	0	0	2.30312	0.00151648	2747.035	86.7937	0.001702643	11376.525	1.62578	0.001409213	1506.5375	1.2989	0.001513013	1115.3575	0.840654	0.001282535	886.346	3.10533	0.001551233	2231.6975	5.24424	0.001423898	2259.165	2.07171	0.001308285	1750.5375	4.06936
PF92_tau_0	-3.99953	-9.60455	-0.2601415	-4.82979	-9.6167125	-0.95741325	-6.57345	-9.7672175	-1.591075	-6.81529	-9.866105	-1.57039	-3.94989	-9.582415	-0.196015	-6.08657	-9.6648	-1.1444525	-3.65167	-9.5439025	-0.273315	-4.63404	-9.6854775	-0.35825325	-1.29838	-6.405435	-0.0900445	-6.3081	-9.8857075	-0.84935925	-4.95549	-9.715165	-0.1827095	-3.1435	-9.2332375	-0.25185325	-8.07384	-9.87763	-3.8716525	-3.7491	-9.6190725	-0.309229	-7.31554	-9.894055	-2.069595	-4.39847	-9.6594375	-0.4764745	-5.56061
PF92_beta	587.566	168.589	1850.0075	1106.09	494.64925	2689.86	920.928	261.326	2635.05	615.788	177.69075	1742.7075	330.787	51.435325	1493.765	1656.71	428.752	4295.8775	430.019	116.19875	1163.4475	264.128	52.42185	905.3455	2395.94	943.9405	5195.9975	1881.73	335.06275	5265.7125	1128.14	401.281	3150.56	564.126	173.84375	1884.715	2704.42	1255.655	5712.0575	788.521	216.11625	2875.88	903.564	240.19425	2449.53	655.975	137.244	2534.645	1173.89
PF92_t_short	3.15035	0.65412325	14.485125	5.48986	1.9232525	15.3337	5.33603	1.59733	15.742725	4.01245	1.148605	13.63625	4.11721	0.82768725	20.837525	4.34527	1.574615	11.32745	4.75326	0.88000775	26.926575	3.63257	0.713615	18.18465	6.80252	2.1642225	19.154425	4.79732	1.11273	23.082675	6.88218	2.3881	24.090325	4.00317	0.553338	21.103525	6.06218	2.2541525	13.89535	3.6721	0.6909725	20.17825	3.31584	1.01951425	13.12725	4.02613	0.65366325	18.3094	4.57456
PF92_t_long	4373.67	446.69725	69913.05	3198.31	313.23575	99032.15	3839.24	444.02925	70357.275	3656.32	329.7645	73335.9	4132	336.32075	77671.825	4059.57	524.33775	72382.575	3864.44	337.60575	82500.75	3882.16	345.03	58041.25	4344.1	551.01725	48915.225	3714.22	373.799	70938.325	4027.14	348.07	74044.575	4506.09	418.6225	71458.2	3305.64	279.80925	58594.175	4167.16	418.1645	66003.15	4204.15	486.9705	84063.95	3687.09	367.95425	63390.125	4035.51
PF92_t_IgG	20.3318	11.59805	35.92265	19.0172	10.1844	31.11385	19.4852	11.2209	37.792825	19.2347	9.923405	36.522025	20.7727	11.35445	38.849675	19.259	10.326075	33.19375	20.3285	10.994725	42.53235	19.9295	11.407675	38.47925	19.5333	10.931525	31.775375	20.7857	11.341925	38.65785	20.3428	11.8783	33.6976	20.4703	11.237875	39.3555	16.287	8.62312	26.286375	20.586	11.36995	37.858175	18.8189	10.428275	32.08535	20.6573	10.9447	39.140775	20.3692
PF92_rho	0.911743	0.743618	0.979918	0.951304	0.88193375	0.986443	0.908091	0.7088935	0.98146125	0.904454	0.680496	0.97622425	0.875599	0.30411725	0.990172	0.929847	0.8168125	0.98151575	0.870808	0.37819675	0.989077	0.886397	0.553316	0.98755	0.936966	0.83715375	0.979499	0.922848	0.7088565	0.985651	0.948061	0.83930275	0.986576	0.922461	0.718905	0.98436225	0.972245	0.92845725	0.9923565	0.912586	0.7542645	0.9767805	0.942253	0.8272745	0.9880345	0.929177	0.671317	0.9851585	0.926493
PFA0135W_AB_back	422.953	111.56775	657.06225	524.234	141.74825	844.00125	423.637	137.69325	572.165	303.193	111.508	410.12	493.778	113.939	900.1775	825.066	163.711	1489.9975	479.07	111.76925	847.181	499.041	152.729	839.29925	482.567	113.4565	837.2935	694.159	142.9315	1628.25	586.449	128.20825	1115.17	531.281	135.59925	1005.455	411.562	118.20175	686.3185	912.565	148.91875	1824.895	789.266	156.1305	1304.2025	814.885	162.68775	2214.6375	531.204
PFA0135W_AB_0	0.639553	0.001333058	337.989	0.807989	0.001370163	508.43075	0	0	0	0	0	0	0	0	0	4.52192	0.00176216	1224.2	0	0	0	0	0	0	0.637045	0.00128374	635.225	2.12001	0.001435368	1169.9825	1.00414	0.00128137	903.66375	1.11039	0.001544378	704.506	1.6621	0.00157287	502.834	8.53713	0.001763245	1636.6275	2.13275	0.001532958	1013.2025	3.30501	0.001512158	1839.0425	1.46436
PFA0135W_tau_0	-6.06817	-9.832175	-0.737502	-4.80449	-9.793245	-0.4631775	-6.36073	-9.82661	-1.4551525	-6.7229	-9.88029	-1.938865	-4.90582	-9.7404525	-0.43867425	-4.57943	-9.6059625	-0.295029	-4.7671	-9.7102125	-0.35667925	-4.89293	-9.6406775	-0.46038675	-1.25083	-7.3636775	-0.077173275	-5.48056	-9.768375	-0.3393545	-5.0903	-9.8005725	-0.27103325	-3.6079	-9.5547675	-0.33554825	-6.38357	-9.7668075	-1.3989975	-6.18916	-9.8200825	-0.8673075	-6.03017	-9.6877825	-0.77439625	-5.89197	-9.85615	-0.3721195	-4.71009
PFA0135W_beta	153.169	38.244475	478.69425	190.473	57.433825	543.21225	231.472	85.597625	641.9185	281.985	109.3185	756.82675	225.482	67.43705	739.44725	356.466	92.049175	997.226	208.714	65.77195	597.40675	191.706	52.96635	588.074	475.369	159.753	1137.0125	318.098	69.4879	1162.2075	261.609	74.702275	714.8635	280.905	75.30565	835.801	265.814	79.680775	753.278	406.252	80.601575	1272.995	253.631	56.5731	838.57475	364.265	81.3673	1235.2525	257.524
PFA0135W_t_short	1.89166	0.48879725	7.806515	2.64055	0.58417475	11.336225	1.93604	0.526866	5.1194575	1.67431	0.44201725	4.810205	2.51103	0.53336	11.746825	2.68615	0.5679235	9.14949	2.45599	0.4652875	10.8585	2.20544	0.51098775	8.6724025	4.61711	1.4768475	16.687975	2.67636	0.4955595	14.4762	2.27716	0.45569425	7.588255	2.86408	0.459924	13.773275	2.92719	0.72459875	12.0962	3.11689	0.58523875	13.942	2.11424	0.47134825	8.1629375	2.79276	0.60892675	13.844525	2.51784
PFA0135W_t_long	4602.55	515.30125	109704.75	4902.74	456.63825	97606.3	5484.1	842.16775	106615.5	5890.68	766.7465	74362.025	4841.82	483.49325	115714.25	5047.87	510.13525	130302.25	4866.54	541.7515	81372.075	4805.26	417.70325	98303.6	4907.7	453.2325	81245.05	4702.85	493.64925	113624.25	4646.63	512.87575	112674	4888.26	605.232	113991.25	4839.59	531.7695	120628.25	4828.56	565.23625	89680.2	5262.94	700.18975	91327.85	4844.36	535.0985	113618.5	5044.58
PFA0135W_t_IgG	19.0026	10.08405	30.702725	19.3883	10.572	33.72405	19.2857	10.271975	34.3865	21.044	11.511025	37.39805	19.8724	11.6477	36.34775	20.0126	11.563	34.30475	19.7927	11.397025	35.660925	19.2819	10.384	34.6658	19.3689	10.9995	32.793075	19.5863	10.686175	34.006125	19.851	10.904275	35.449475	19.8814	11.742625	36.600225	18.6185	10.182575	32.296	19.4791	11.2804	33.8934	19.5337	11.26135	38.167375	19.7882	11.152775	36.0146	19.6169
PFA0135W_rho	0.928092	0.79845975	0.9797545	0.922092	0.78238525	0.97820325	0.922347	0.755321	0.973748	0.90888	0.7253445	0.96679875	0.922923	0.7144705	0.98630525	0.9023	0.74186525	0.96843575	0.922573	0.68853475	0.9870055	0.93547	0.77053725	0.988792	0.927012	0.8088605	0.97716775	0.908286	0.70106825	0.976625	0.903979	0.7328575	0.9735755	0.908399	0.690194	0.97667525	0.934289	0.8223905	0.980217	0.915089	0.77365925	0.9791995	0.916147	0.75394525	0.97561975	0.911285	0.703063	0.97804125	0.913927
PFA0210c_AB_back	1805.1	677.43675	2563.5725	1329.56	527.25125	1974.9475	2151.41	991.94725	2654.11	1624.58	777.35525	1882.385	1255.92	574.6735	1758.46	2851.07	758.7425	4357.95	1398.07	591.35025	1959.8325	1683.37	813.21275	2176.755	1525.1	572.97625	2209.335	2505.72	636.78025	5725.2	1970.67	708.77875	3060.495	1512.82	508.39325	2482.2875	1222.72	492.79625	1855.8775	2625.45	784.79125	4078.3725	2472.79	819.6875	3349.2275	2165.29	668.895	4052.8225	1934.65
PFA0210c_AB_0	2.33595	0.001359615	1399.57	0.754494	0.00138577	598.66425	0	0	0	0	0	0	0	0	0	97.3943	0.00175423	4100.73	0	0	0	0	0	0	0.742519	0.001201723	982.792	11.8842	0.00159283	5039.29	1.88804	0.001526365	1889.7325	1.99097	0.002003293	1315.85	0.740317	0.00137204	874.3515	6.54169	0.001390633	2930.8325	5.74448	0.001633678	2542.3875	4.2344	0.001445648	2511.3675	1.6288
PFA0210c_tau_0	-4.59033	-9.64227	-0.3996045	-6.72029	-9.8261575	-2.0691	-5.05028	-9.738805	-0.38961725	-8.23413	-9.9287225	-3.955265	-4.79319	-9.7786475	-0.2488165	-6.4559	-9.8324375	-1.0742525	-4.83932	-9.7163275	-0.428602	-5.99572	-9.7125975	-0.745829	-0.977884	-4.1678175	-0.05651475	-5.97382	-9.784255	-0.66827625	-4.70732	-9.8367525	-0.2281415	-4.23883	-9.7151075	-0.307721	-8.07758	-9.885725	-3.9645225	-5.28433	-9.816255	-0.57783475	-6.95244	-9.845205	-1.047565	-5.53731	-9.760245	-0.51614875	-5.06304
PFA0210c_beta	421.169	115.07875	1107.9175	642.86	302.26375	1410.6925	231.361	75.2086	628.11025	453.074	178.5325	1093.5125	210.486	60.48405	649.87325	816.857	150.04425	2153.965	234.208	65.68875	616.62275	207.284	71.0303	555.7475	1062.37	463.1755	2037.5375	727.842	170.722	2338.9175	497.995	150.89225	1614.01	420.527	126.85725	1214.9825	1239.37	625.58325	2400.475	586.816	149.217	1648.1025	480.835	131.01125	1347.745	560.162	134.477	1677.19	590.714
PFA0210c_t_short	4.51609	1.288245	18.565375	5.26219	2.267025	13.646975	3.44104	0.96361525	12.737575	3.60878	1.4607825	10.5995	4.88127	1.21064	22.63935	4.00265	1.433375	11.6691	5.20545	1.226615	24.3495	4.03183	1.2355175	16.6944	6.82217	2.59724	19.952325	5.46011	1.2319	22.085225	4.87885	1.4310175	18.2795	4.64828	0.99442425	18.288475	6.5117	2.4296675	14.77815	4.59787	1.205605	23.304525	3.82285	1.152785	15.038525	4.83627	1.29099	20.979025	4.89162
PFA0210c_t_long	2783.36	296.822	47343.375	2756.51	288.28325	57924.775	3258.29	475.63025	61751.675	3265.95	448.192	54559.8	2846.85	254.3975	65398.575	2946.01	361.4895	54530.15	2828.74	288.7425	73727.425	2969.91	279.67025	55907.3	3145.12	444.87475	83090.45	3055.09	212.5845	68714.175	2765.23	302.1465	58091.85	2822.51	272.15575	53388.35	2516.86	264.48825	62423.55	2955.46	363.3645	56044.2	3039.51	349.3175	68700.1	2856.59	298.68125	60872.575	2857.46
PFA0210c_t_IgG	18.792	10.8931	32.385025	16.906	10.08675	27.38725	19.2123	11.429625	33.47615	18.1079	9.820365	32.1797	18.7414	10.649125	31.7169	17.947	10.1181225	33.108725	18.939	11.00505	34.279475	18.1908	10.396775	31.492075	18.2691	11.451825	29.942325	18.962	10.999325	33.29325	18.5639	10.730525	30.53345	18.6506	9.99332	34.010725	16.1755	9.0610775	25.387925	18.5249	10.3082	33.0812	18.5076	10.6694	32.97805	18.6031	10.85475	32.862975	18.7709
PFA0210c_rho	0.921448	0.79309575	0.97744	0.950162	0.871917	0.9836485	0.851426	0.6428325	0.95461	0.869751	0.66862225	0.9536035	0.877418	0.572429	0.97943525	0.918663	0.804028	0.975498	0.876873	0.58299	0.97514225	0.891227	0.64117675	0.98092075	0.932874	0.84001425	0.97226475	0.92707	0.768682	0.9782325	0.924918	0.78718675	0.97842325	0.924338	0.747978	0.98073725	0.959804	0.900413	0.98742975	0.920104	0.76305575	0.97649275	0.922051	0.8006865	0.9776695	0.925449	0.7637715	0.97935575	0.921559
PFA0445W_AB_back	2815.73	1001.88775	4095.9	2070.23	723.2045	3219.615	4653.5	1253.765	6941.9275	3493.02	1276.405	4581.9925	2331.58	884.6875	3433.085	3897.55	1195.8225	8828.03	1722.12	805.92375	2336.47	2579.06	1066.6975	3361.1375	3056.17	899.48275	7078.5225	3214.67	984.0225	13268.4	2903.77	1045.6625	4713.0475	2074.45	777.51825	3176.57	1440.35	565.44275	2410.825	3474.75	1024.925	6255.77	3353.82	1008.7575	4999.945	3316.6	952.95125	7537.685	3266.95
PFA0445W_AB_0	2.35634	0.00167486	2153.55	0.827299	0.001480285	1239.7825	0	0	0	0	0	0	0	0	0	234.452	0.001823025	8722.8225	0	0	0	0	0	0	2.6266	0.00149216	4760.635	977.783	0.001912888	20974.55	2.84496	0.001521475	2805.5275	1.72257	0.001432665	1272.43	0.788463	0.001375168	614.9375	7.0251	0.001719688	4672.4275	3.89235	0.001506985	3395.965	5.20605	0.001824165	5724.86	3.62037
PFA0445W_tau_0	-3.95501	-9.673835	-0.226388	-5.4797	-9.84236	-1.44878	-7.17359	-9.836875	-1.89157	-7.09927	-9.84115	-2.40724	-4.35076	-9.7887075	-0.4047755	-6.30516	-9.81465	-0.98118025	-2.82467	-9.4984725	-0.154416	-5.94816	-9.80156	-0.8342705	-2.41214	-8.4839125	-0.2605775	-6.48009	-9.85429	-0.85111475	-5.30978	-9.7388575	-0.37034175	-3.0805	-9.54657	-0.25607675	-8.10969	-9.9049025	-4.07273	-4.06405	-9.6708825	-0.42384025	-7.18811	-9.90276	-2.0412875	-5.53251	-9.7464925	-0.65356575	-5.28726
PFA0445W_beta	698.934	202.967	2007.8425	1083.78	437.75725	2388.95	1211.72	247.569	3656.835	979.185	244.8715	2879.305	493.748	63.4973	2403.1625	2003.84	448.595	5785.1025	506.045	134.55775	1322.4225	405.323	68.718	1315.92	2750.31	1070.03	5793.455	3010.1	315.43425	9405.425	953.699	247.048	3295.755	708.674	233.55225	1774.51	3400	1846.64	6621.205	1099.69	242.279	3611.07	891.256	224.98075	2606.13	1406.95	263.34325	4033.585	1280.89
PFA0445W_t_short	2.86321	0.74310375	11.7181	4.73935	1.87372	12.454	3.5362	1.21127	9.6080125	2.95857	1.0049425	7.7723525	3.75944	0.938114	13.437125	3.83346	1.3461175	11.576825	4.06052	1.005017	14.728825	3.17593	0.8882695	10.272825	6.44085	2.2247775	18.81725	4.62821	1.3078875	16.562475	3.55084	0.94388675	13.173025	3.93579	0.93016525	13.07845	5.8395	2.5057575	12.790725	3.6993	0.91520875	13.59715	3.16197	0.98703425	10.67675	3.84251	1.0964275	13.099825	3.9529
PFA0445W_t_long	7282.61	758.05475	115097	7193.16	559.9915	118574.75	7786.44	1046.31	152991	7280.45	842.17675	128211.25	7227.78	598.1995	154993.5	7072.12	687.68325	112203.5	6869.56	701.44375	131517.5	7565.43	592.041	144576	6976.74	859.60225	134336	6906.32	709.4955	97484.75	6628.46	556.87975	132094.75	6865.54	700.7945	116134.75	6620.97	483.64525	104368.5	7265.34	779.2045	103280	6935.35	807.2905	124336	6710.82	687.42225	143501.5	7135.41
PFA0445W_t_IgG	19.0659	10.429275	35.016425	17.0632	9.660145	29.8564	17.2981	9.69548	31.19745	17.5359	9.2488125	32.09935	18.4797	9.5932425	35.17875	18.0776	9.77484	30.8807	18.7843	10.41285	35.002925	18.3757	8.907585	31.11425	18.6299	10.429275	32.260525	18.9357	10.744875	34.982525	18.492	10.832275	32.342175	18.9386	10.585625	33.88335	14.9428	8.52989	23.2325	19.5278	11.452625	34.689775	17.8676	9.3466025	32.0146	18.398	9.9874225	34.867875	18.5338
PFA0445W_rho	0.900499	0.72486025	0.971682	0.948098	0.86351525	0.984901	0.900285	0.740293	0.9711595	0.880146	0.65410625	0.96525125	0.88282	0.5804175	0.9809715	0.911826	0.7699085	0.9753335	0.877613	0.56250625	0.977486	0.889825	0.66308025	0.97565025	0.931217	0.82757125	0.978788	0.916335	0.698892	0.98294475	0.916793	0.75829325	0.97754525	0.912666	0.64614025	0.9808255	0.976209	0.936995	0.9922015	0.892751	0.69161575	0.970793	0.928817	0.79970675	0.97818725	0.916386	0.66849375	0.97966225	0.914679
PFD1130W_AB_back	337.421	80.730575	555.4185	427.071	78.67245	775.26075	419.878	112.0685	585.825	335.283	80.675525	491.23425	459.837	80.0271	963.89225	715.851	94.687825	1500.03	314.599	55.627675	586.443	229.031	54.148675	394.30775	411.469	75.93305	775.613	550.594	88.8711	1635.31	485.783	81.4178	1035.8775	473.975	83.712375	1222.1275	486.83	83.1066	948.798	614.714	104.85975	1255.0975	564.093	103.7985	1168.7	579.335	82.116325	2050.265	529.07
PFD1130W_AB_0	1.01705	0.001541718	312.8635	1.55229	0.001337153	557.339	0	0	0	0	0	0	0	0	0	13.262	0.001469848	1506.2225	0	0	0	0	0	0	1.33486	0.001497003	624.903	2.99317	0.001801733	1348.8175	2.29855	0.001497333	884.714	1.1611	0.001595695	772.1385	2.30676	0.00164495	793.80775	2.50489	0.001555725	1109.2325	1.46947	0.001602315	902.00125	2.06308	0.001490548	1636.8075	1.47528
PFD1130W_tau_0	-6.07287	-9.8180375	-1.00846675	-6.08119	-9.8217	-0.98072425	-7.00354	-9.8272375	-1.8214375	-6.71489	-9.8274425	-1.78047	-5.15131	-9.7520525	-0.49850925	-5.95843	-9.7534275	-0.9163965	-4.5781	-9.5960575	-0.280854	-2.68097	-9.1915625	-0.15083925	-1.80157	-9.3385225	-0.097836375	-5.2182	-9.6421125	-0.5427115	-4.87114	-9.7575975	-0.35980975	-5.04765	-9.7178975	-0.5426215	-6.10329	-9.7959025	-1.34515	-5.58841	-9.7038075	-0.77754925	-5.15636	-9.8073025	-0.5557835	-5.56499	-9.8034975	-0.719389	-5.24898
PFD1130W_beta	206.092	49.12965	625.34475	293.79	87.9302	865.856	231.7	83.57605	604.67875	230.831	77.149575	622.70675	201.276	53.9314	678.85225	513.386	135.785	1672.1075	163.064	50.930075	442.231	179.108	62.136	517.843	412.811	120.5695	1113.3975	378.399	86.8544	1385.835	357.143	73.012175	1202.965	347.917	86.3375	1091.97	399.4	117.42875	1146.245	435.648	91.1549	1447.8175	325.104	81.9342	1080.9175	445.641	86.535225	1522.6225	380.927
PFD1130W_t_short	1.68318	0.364817	9.351565	2.66634	0.73001875	9.1875525	2.72728	0.862308	9.470645	1.87801	0.46388775	6.56217	2.66437	0.4775535	16.019675	2.9689	0.67115375	12.32415	2.43393	0.44663175	16.16365	2.29047	0.26088	18.435725	3.18198	0.70293925	13.9729	2.8065	0.43823875	20.6738	2.05301	0.379621	10.40805	2.6992	0.5296955	17.5465	3.0182	0.68175175	14.84125	2.83018	0.62965575	17.439	1.53235	0.36122525	8.00729	2.84383	0.47468975	15.0698	2.64895
PFD1130W_t_long	2097.21	248.492	44809.675	2369.98	238.806	48295.15	2781.62	426.2405	50528.85	3237.94	498.11975	41542.6	2153.44	224.19325	50380.425	2036.09	230.66475	33402.05	2133.38	120.6795	45627.85	2145.1	202.6845	40370.025	2917.71	417.86125	46006.225	2184.56	181.08325	39488.65	2054.84	267.3615	38286.65	2229.66	200.921	46355.25	1945.52	175.2225	43214.475	2145.72	262.392	41179.725	2756.35	416.134	46404.925	2208.39	130.212	51632.775	2205.96
PFD1130W_t_IgG	18.9731	9.81902	35.556675	18.8753	9.6780025	34.6788	18.2743	8.92048	32.45915	20.8415	11.24415	39.05495	20.378	10.351675	37.856425	20.6529	11.085575	38.997875	20.4992	10.415725	37.654225	20.9443	11.43585	45.518125	20.3432	10.880975	36.84665	20.5324	10.74295	38.263925	20.7835	10.673675	37.043475	20.1395	10.777975	37.606925	19.3549	10.11585	35.171075	19.9228	10.81445	38.369425	21.1043	12.026375	41.9877	20.3399	10.627225	40.80295	20.3154
PFD1130W_rho	0.942981	0.8181835	0.985621	0.949353	0.84392225	0.9891895	0.918381	0.75133225	0.97354575	0.863535	0.5811895	0.956835	0.900022	0.5331215	0.9840815	0.92824	0.7766615	0.98184075	0.899931	0.4802785	0.98402775	0.8544	0.52434525	0.96322525	0.927807	0.77077125	0.97796275	0.934709	0.740707	0.9850745	0.926551	0.733088	0.981433	0.932235	0.7347625	0.983812	0.9419	0.8231095	0.986216	0.93909	0.79721025	0.98370625	0.906294	0.68284275	0.9729645	0.932671	0.70880425	0.9853705	0.932849
PfD1160W18_AB_back	6637.71	1979.5975	10260.15	4331.46	1642.3075	6295.0225	6714.46	2180.435	8741.875	2899.6	1228.99	3693.7475	3307.66	1265.07	4751.565	6534.64	1894.6925	9889.3875	5201.35	1827.4525	8337.435	4978.61	1672.4625	6977.565	4744.41	1523.2275	6775.33	6917.11	1894.08	16241.1	3159.43	1190.68	4946.125	3952.43	1314.34	6142.2875	4405.55	1403.38	7677.3525	4331.99	1500.07	6506.245	5144.37	1786.7475	7197.055	3740.37	1209.805	6507.1625	8336.65
PfD1160W18_AB_0	6.82244	0.001676708	6471.3075	1.74513	0.001576805	3013.41	0	0	0	0	0	0	0	0	0	5.96085	0.0015375	7699.02	0	0	0	0	0	0	2.50356	0.001428323	4569.5275	7.54552	0.001570945	10448.925	1.3712	0.001433968	2024.865	1.95344	0.001563895	2298.6175	2.32412	0.001451223	5129.1325	1.78297	0.001402123	3919.7625	2.92705	0.001581963	4652.8725	1.53847	0.001484733	2754.1225	11.8917
PfD1160W18_tau_0	-4.36854	-9.623335	-0.467368	-6.24948	-9.7534325	-1.2927725	-5.38786	-9.741905	-0.37468675	-7.62307	-9.8639775	-2.7109375	-3.82784	-9.5329475	-0.279028	-2.7197	-9.208455	-0.215464	-5.11671	-9.7794775	-0.364339	-4.51641	-9.6475825	-0.33375375	-1.37521	-7.15715	-0.1003982	-5.95434	-9.7644675	-0.8844335	-4.82991	-9.638255	-0.27696725	-1.97437	-8.5469475	-0.15171875	-8.03854	-9.90189	-3.7729375	-2.85349	-9.589185	-0.16140225	-6.55819	-9.838755	-1.51536	-3.74592	-9.5318575	-0.23147275	-5.90082
PfD1160W18_beta	1848.4	644.8625	4344.405	1577.17	634.31375	4011.3675	1091.89	332.449	3355.8425	1853.39	722.7995	4832.51	914.371	234.753	3767.045	2380	943.5075	5521.7775	1125.3	290.231	3142.0825	1041.37	318.07925	2785.3025	2950.64	1184.3775	6664.6325	2277.28	742.50125	6674.37	1985.81	807.72775	4826.25	2025.82	834.02525	4784.7375	4171.44	1719.99	9309.115	1573.49	566.33225	4317.435	2071.14	840.8915	4649.245	1625.54	429.82575	4167.1625	2573.22
PfD1160W18_t_short	4.34119	1.0925	20.56035	5.4008	1.452505	19.56235	4.02655	0.988206	15.59075	4.33089	1.555425	17.76225	4.56078	0.6957985	23.58515	5.16543	1.325885	17.956175	4.57801	1.052765	18.980225	4.3678	0.9684595	23.955675	6.84887	1.9550875	20.603525	5.15935	1.1380325	22.51105	8.30525	2.661465	25.070475	5.82417	1.1950125	26.183425	7.90491	2.696615	22.288825	3.80036	0.6538015	22.438575	4.94115	1.54579	18.246	4.39173	0.858248	22.516225	5.35264
PfD1160W18_t_long	1947.53	294.26	55712.3	1701.12	220.20625	33220.2	2067.05	277.1835	33625.975	1430.29	168.06075	37687.7	2126.03	214.6655	43091.125	2163.6	379.1915	40459.175	1843.19	195.3855	47900.675	1984.23	181.57325	44550.9	2113.63	350.1075	54010.325	1982.05	239.60175	35332.725	1500.08	150.19875	45648.625	1839.67	237.58475	44921.5	1407.51	123.62825	34706.925	1953.21	250.526	44118.775	1949.46	268.40075	37369.875	1919.95	204.9525	59541.875	1880.52
PfD1160W18_t_IgG	20.377	11.940625	35.15175	19.6812	11.205525	33.385075	19.3622	11.284475	34.350475	19.6867	11.099375	33.392475	19.9067	11.78375	33.922525	20.3101	12.106575	34.6813	20.0944	11.4133	36.4614	20.4484	11.500125	34.874025	20.1226	11.52505	35.2825	20.0295	11.650225	36.764275	19.6037	12.1788	31.888675	20.2656	12.579825	35.265175	18.7499	10.727075	30.19065	20.2642	11.771725	36.657825	19.2323	11.0065	34.387375	20.1037	11.650075	35.479	20.3586
PfD1160W18_rho	0.919768	0.784076	0.976963	0.934039	0.823471	0.98011075	0.917278	0.718975	0.98025025	0.927776	0.78487175	0.97761775	0.921865	0.66441175	0.98424975	0.905596	0.75420375	0.967077	0.92095	0.67294575	0.984216	0.908445	0.72027975	0.97571225	0.919875	0.80306275	0.9727055	0.927484	0.78131425	0.98149475	0.944206	0.84315125	0.98119025	0.919138	0.73418925	0.9791005	0.950413	0.86598975	0.984196	0.915066	0.7749145	0.97303325	0.927669	0.8038335	0.97617575	0.921282	0.76888625	0.97811775	0.92453
PfD1160W19_AB_back	62.5414	3.6583975	289.335	48.1466	3.3110425	191.507	45.238	2.8035	147.71225	37.7261	2.76005	97.48955	82.8541	4.959205	761.345	60.8966	3.924725	307.54025	55.6653	2.2958625	243.65425	82.5346	3.4498525	571.76925	67.1711	3.5294	311.97775	64.5273	2.88241	786.88975	19.5851	1.491575	40.5154	70.4626	2.934305	627.361	58.2167	2.6049975	306.04675	54.6398	3.17513	272.89825	64.9756	3.2150625	274.842	74.9276	3.4526375	733.74775	76.7253
PfD1160W19_AB_0	0.891059	0.00139256	235.11225	0.42382	0.001377948	149.52725	0	0	0	0	0	0	0	0	0	0.71413	0.001528308	284.2485	0	0	0	0	0	0	0.937929	0.00129569	257.59225	1.04673	0.001622665	721.5405	0.198076	0.001301233	32.659525	0.791568	0.001338248	613.1145	0.863321	0.001410495	259.82625	0.737615	0.001324575	222.18425	1.03089	0.001551898	242.55775	1.32656	0.001468163	768.6955	2.20145
PfD1160W19_tau_0	-5.79253	-9.7499525	-0.67441475	-5.82223	-9.789945	-0.48202875	-6.12912	-9.811355	-1.011437	-6.16732	-9.8450175	-1.109435	-5.31769	-9.7876525	-0.3250915	-5.41527	-9.6985275	-0.5270935	-4.53675	-9.7056225	-0.29815975	-5.46138	-9.7893375	-0.621458	-5.51515	-9.6916325	-0.48728175	-4.96086	-9.529565	-0.39982725	-5.25062	-9.7341925	-0.3220745	-5.54588	-9.6726025	-0.5451185	-4.85773	-9.702335	-0.47064575	-5.0382	-9.771865	-0.33232075	-5.48783	-9.7456725	-0.71226425	-4.90469	-9.6406275	-0.3135955	-5.52523
PfD1160W19_beta	669.199	142.363	3340.4075	394.772	88.532075	1617.41	296.737	72.63555	1377.8175	206.419	49.47085	934.72775	251.038	45.31465	1425.81	462.647	117.16075	2174.04	194.287	39.300125	1022.7375	263.248	58.679075	1090.2875	605.488	150.25075	2531.3225	477.073	72.45335	2378.99	294.22	59.056625	1364.95	484.707	109.57925	2652.5875	463.127	98.6711	1968.515	414.135	80.78315	1803.6225	376.769	87.976375	1589.6075	479.026	103.066	2448.8075	565.601
PfD1160W19_t_short	6.85412	1.0713125	49.5003	4.60503	0.6604315	43.672075	6.18136	1.1111125	57.395	5.5412	0.97527775	37.20875	6.31847	0.75248975	57.0679	5.57996	0.79086825	45.926225	5.37851	0.72958225	51.443925	6.98258	1.0255375	57.58575	7.57344	1.09815	59.90435	5.85346	0.773449	60.66705	5.99607	0.7101255	46.230375	6.09976	0.67112975	67.451075	6.67879	0.93004175	61.237425	6.3239	0.68245925	43.819075	4.88319	0.524846	49.082625	6.12898	0.755858	63.76605	6.29121
PfD1160W19_t_long	1992.74	245.1015	57262.05	2292.33	277.57925	51231.525	2071.69	172.92775	46810.425	1988.88	118.2755	48331.85	2074.64	171.60475	55037.875	2189.12	190.618	47987.675	2135.14	168.38225	48414.6	2090.27	180.218	43186.2	2062.69	149.86025	50419.55	2032.73	180.04575	47780	1887.87	109.82975	53490.175	1966.92	166.39175	65847.875	2175.7	163.63275	48779.1	2160.79	224.067	46824.525	2240.09	192.69775	54264.35	2071.96	201.1145	68626.625	2055.62
PfD1160W19_t_IgG	20.7786	10.733975	41.1087	20.3005	9.4146875	42.862975	19.7277	9.9348175	38.204775	19.6803	10.0694575	36.864825	20.5951	9.88456	39.961925	20.4961	10.34275	39.4283	21.0344	9.75469	39.824125	20.913	11.132975	41.338825	20.6921	10.1245	40.46405	20.9546	10.221375	45.3797	19.5028	9.2228075	39.457225	20.3487	9.5180225	38.630075	20.8562	10.469475	44.0443	20.4868	9.6411175	41.54905	20.339	10.8099	40.6144	20.8359	9.9274125	43.082125	20.7048
PfD1160W19_rho	0.910984	0.482536	0.988658	0.898805	0.41395125	0.9862585	0.927474	0.3990045	0.99973675	0.951688	0.6911175	0.99996275	0.908333	0.03659805	0.999582	0.904466	0.522221	0.99154225	0.912438	0.22349025	0.99994	0.910479	0.1260925	0.99994275	0.934954	0.53465625	0.9954675	0.924425	0.42754275	0.9948785	0.950563	0.69413525	0.99701575	0.925563	0.44393	0.99405475	0.92092	0.4489555	0.99113275	0.929537	0.6208015	0.9938345	0.915206	0.44992075	0.99115675	0.927937	0.3284875	0.99646675	0.91611
PFSEA_AB_back	4994.49	1220.7975	9772.7925	4695.96	1315.8975	7668.2025	5452.49	1851.7025	8008.725	6516.15	1538.0125	12675.625	3255.04	1008.6735	5224.3675	7912.95	1690.235	22051.5	4078.58	1229.265	7481.4825	7511.97	1663.55	38147.525	4334.75	1129.68	7525.9125	7002.96	1634.5175	22943.975	5728.55	1518.5675	10129.35	3235.97	1090.0125	5231.36	4249.04	1078.4825	8764.3475	11411.3	2322.735	40693.5	9452.19	2150.7	13840.425	4313.12	1115.425	8702.5325	6487.65
PFSEA_AB_0	3.01389	0.001523725	5514.3925	2.30981	0.00170299	4181.2975	0	0	0	0	0	0	0	0	0	23.5687	0.001610228	21272	0	0	0	0	0	0	2.69312	0.001654373	3561.4525	9.7352	0.00157508	20853.525	4.47663	0.0014047	6497.76	1.14853	0.001578093	2284.9925	1.98895	0.001515663	4684.8975	2989.16	0.00183007	42359.975	7.03119	0.001599688	10586.325	2.158	0.001657345	3734.105	11.239
PFSEA_tau_0	-7.61279	-9.87328	-3.2109575	-3.07987	-8.8009825	-0.886943	-0.662808	-2.1098425	-0.07304475	-7.49153	-9.86159	-3.05034	-1.13201	-8.899175	-0.05903295	-6.34759	-9.79305	-1.8378725	-0.89834	-3.394435	-0.10457625	-6.66884	-9.8758425	-2.2132775	-0.607423	-2.089235	-0.076199825	-5.66675	-9.803165	-0.7717245	-5.04205	-9.7566825	-0.24365075	-0.679033	-2.7511175	-0.03836395	-7.53652	-9.88073	-3.3407625	-4.96231	-9.72475	-0.43613	-6.36345	-9.86794	-1.18832	-1.91313	-9.30405	-0.1261915	-5.83804
PFSEA_beta	13040.9	6657.88	32949.35	8529.68	3968.3	18714.425	4779.96	2980.69	7615.71	15173.4	6727.22	41752.85	2570.53	366.66675	16598.075	14827.4	6157.2075	40250.975	4902.57	2203.5975	9320.3375	17591.1	6418.3975	59911.125	8577.99	4337.8275	15463.35	6582.54	2009.8225	19130.5	5258.78	2032.585	13355.125	3613.94	1678.8675	8386.7025	13162	6300.9	30906.1	10021.5	1847.2075	39309.35	2853.13	877.85625	8347.765	3175.17	840.85625	14700.1	6332.99
PFSEA_t_short	10.0306	3.9612475	21.059975	5.8162	2.649225	12.955775	21.8851	11.28785	39.69985	6.44558	2.5327625	19.355075	7.75508	1.747735	27.388525	11.2766	3.7824925	30.41245	9.03637	2.7256025	28.4304	10.1025	3.1209225	31.388225	9.13289	3.6958975	19.706425	8.03167	2.4158825	27.318225	7.95018	3.1429625	19.709875	8.60916	2.6682375	26.9334	13.0008	4.3665225	27.57455	8.02144	2.235665	28.725875	4.91196	1.4379425	19.3827	7.71252	1.93148	30.396625	8.42031
PFSEA_t_long	612.017	120.026	6825.8475	665.14	164.6625	7763.4025	848.916	195.37575	10166.075	547.454	148.23425	6731.7475	771.298	123.19325	7558.6025	740.724	189.16	8907.1275	814.426	115.2095	9689.2825	733.18	144.64425	10287.525	677.364	120.26575	7966.12	766.21	137.30825	8615.2625	747.039	173.833	8405.585	748.841	124.79825	9316.1125	484.786	89.052175	7894.0675	1043.33	232.34575	12172.225	845.06	187.61125	9049.4075	751.847	111.0085	9001.9525	766.086
PFSEA_t_IgG	16.1763	9.6523775	25.820375	14.5539	8.1679225	24.333725	19.9329	13.042525	32.110275	17.3345	10.010205	29.4261	16.7632	10.302175	28.9704	17.5812	10.941175	29.32235	17.0774	9.568765	28.213375	17.483	11.016675	29.010125	15.742	9.294135	24.9871	16.896	9.981395	29.3253	16.4769	10.13635	26.541725	16.854	10.0101525	30.19225	16.7461	10.579125	26.2136	17.6942	10.90025	31.408225	16.4642	9.9162025	27.718175	16.6659	9.709555	27.89515	16.7184
PFSEA_rho	0.969856	0.91799875	0.99113325	0.964071	0.91394825	0.9890365	0.959788	0.9013645	0.98762775	0.961235	0.88788625	0.986523	0.96724	0.84025475	0.99472725	0.948174	0.861084	0.98516925	0.966715	0.8456705	0.99260725	0.962141	0.82989075	0.993172	0.968956	0.922538	0.98982625	0.957302	0.80913325	0.990346	0.955538	0.87396475	0.98849925	0.956117	0.8333935	0.989755	0.970027	0.9037555	0.991548	0.931801	0.74238425	0.985343	0.947113	0.833616	0.98743175	0.955099	0.83195325	0.989734	0.955429
PTEX150_AB_back	3483.05	827.90975	14337.925	2944.3	878.6035	5928.99	4308	1281.15	5756.555	3512.06	961.51225	9170.0975	2031.63	701.63025	3015.255	3569.79	922.94225	13313.3	2138.26	663.70075	3492.4525	3122.18	733.7205	11909.15	2937.77	761.7455	6626.5825	3076.3	803.93	12000.675	3918.48	1014.1975	10711.4	2342.21	782.99775	4431.175	2582.36	773.54575	5064.4725	3882.56	1048.9025	8032.5425	4790.74	1206.8775	10692.7	2547.88	820.84875	5474.2775	3281.76
PTEX150_AB_0	9.39552	0.00143202	19537.125	2.81794	0.001448025	4232.9175	0	0	0	0	0	0	0	0	0	11.2824	0.00149401	16755.725	0	0	0	0	0	0	2.35165	0.00175831	3289.04	3.58003	0.001787683	18674.125	6.01449	0.00171242	9758.21	1.52745	0.001479538	1986.2075	1.55019	0.001699698	3028.9675	2.91275	0.00172065	4958.8275	7.96833	0.00164789	8904.1575	2.40847	0.001402973	2409.67	11.6377
PTEX150_tau_0	-6.71794	-9.8517275	-1.8102075	-1.56065	-6.2292025	-0.4694795	-1.5646	-6.821415	-0.14704775	-7.60798	-9.851755	-2.750635	-2.53603	-9.433625	-0.063404025	-6.69546	-9.7667225	-1.988415	-0.297128	-0.96550125	-0.034082075	-6.12257	-9.78378	-0.931302	-0.751324	-2.2725125	-0.262821	-4.97197	-9.7501975	-0.862198	-5.15986	-9.7786825	-0.2053625	-0.613373	-2.2282675	-0.0519876	-7.97862	-9.9056	-3.5991275	-0.638911	-4.4737575	-0.06825545	-6.82439	-9.827805	-2.39395	-0.866472	-8.2724725	-0.061143975	-6.88766
PTEX150_beta	23199.7	8804.3175	69341.025	10999.6	5080.445	24679.275	1573.84	732.2165	3892.1625	16483.2	7189.715	56930.125	590.034	45.81755	8902.4375	20823	8433.73	59589.025	5859.67	3108.3175	11498.15	37804.6	9523.5825	633856.75	12049.7	6326.1475	25403.075	7564.1	2640.5875	26769.425	13007.1	4905.855	38236.225	3928.7	1845.9425	10322.325	13853.6	6818.9775	32277.425	8034.64	2030.49	25924.325	6615.37	3079.4825	15115.25	4453.65	822.25875	22589.125	18499.8
PTEX150_t_short	14.3526	3.765535	43.135825	9.34009	4.066915	22.464875	13.0429	3.43961	45.83125	7.06433	2.575875	15.6714	9.37772	2.0251225	44.829575	8.85889	2.7406025	25.9577	10.7014	2.7652375	45.31385	13.5739	2.8448725	58.9565	8.82703	3.31241	18.213875	9.04492	1.8110375	38.352325	8.03148	3.114335	18.2201	9.40952	2.4969	40.0729	7.39134	2.95005	15.377275	9.31571	1.8224475	36.82535	6.46761	1.9830325	21.947825	8.5184	1.5938275	49.538675	10.6305
PTEX150_t_long	482.04	153.96875	4781.3475	377.559	130.80225	2927.3525	561.919	175.024	4288.0875	501.39	148.25425	4135.55	512.175	111.6225	4845.22	501.662	166.29175	3631.9825	471.344	110.54175	4281.84	496.832	99.5219	3755.095	500.045	114.55775	3939.6775	489.635	105.3365	3759.66	569.05	151.15675	4836.975	490.818	106.23775	3717.2325	395.705	108.10275	3135.045	586.252	198.44675	4511.2675	618.282	157.435	5179.17	491.329	108.615	3483.7675	530.747
PTEX150_t_IgG	19.4952	11.635325	35.195625	17.4398	10.350325	27.957	19.958	11.038275	36.624425	16.2485	9.30741	25.13675	17.6177	9.8723525	30.019975	18.0393	10.872	30.0598	18.0536	10.0088875	31.7981	18.2978	10.865075	31.7313	15.8205	9.7905175	23.94305	17.9156	9.80983	29.626025	16.4025	10.21225	26.59145	17.4305	10.2359	29.314325	14.5115	8.33415	22.469	18.8471	10.944475	33.46335	17.2519	10.089825	30.151425	17.9667	10.154975	31.21145	17.7566
PTEX150_rho	0.955891	0.861623	0.9849485	0.96852	0.92150825	0.990231	0.930748	0.7350615	0.98949	0.973716	0.92634125	0.99381225	0.970261	0.70744875	0.9967885	0.952818	0.8687535	0.98608875	0.968133	0.75727025	0.99523375	0.964739	0.663085	0.99684625	0.976072	0.93445025	0.99260775	0.964324	0.86783175	0.99121475	0.961928	0.894075	0.987682	0.964774	0.8573275	0.991285	0.978957	0.94600625	0.99340675	0.952283	0.8495845	0.98656275	0.959549	0.88278825	0.98820525	0.965192	0.85234425	0.99197375	0.965173
PTRAMP_AB_back	2135.24	971.03025	2885.39	1824.92	780.266	2533.1475	2368.84	1203.3225	2759.5525	2644.08	1347.355	3011.3975	1278.81	628.8465	1721.125	3170.82	1058.535	4952.45	1897.43	827.6505	2524.7225	2361.54	1038.6525	3139.39	1795.45	687.73875	2518.085	2704.05	835.69375	5322.1775	1055.93	522.46925	1319.9725	1900.83	770.72575	3118.1	1637.7	671.9105	2387.135	3022.76	1021.575	4411.7325	2775.45	1173.435	3701.5775	2623.1	924.0525	4974.16	2694.71
PTRAMP_AB_0	2.00864	0.00145789	1415.4525	1.04791	0.001430863	1109.9675	0	0	0	0	0	0	0	0	0	27.9669	0.001665748	4602.575	0	0	0	0	0	0	1.65055	0.001413638	1196.845	2.77779	0.001847888	3042.445	0.641589	0.00130531	628.39425	1.41367	0.001345198	1469.5325	0.851551	0.001401458	815.75875	3.49235	0.001414965	2705.855	11.9177	0.001810045	3086.2975	2.88599	0.001656873	3008.4025	6.14409
PTRAMP_tau_0	-6.0108	-9.7571325	-1.4065625	-5.62568	-9.8121325	-1.2372675	-5.15658	-9.8143175	-0.5005805	-7.50213	-9.8217475	-2.5221125	-3.78456	-9.5951525	-0.29142825	-6.81761	-9.8355575	-1.909215	-4.14757	-9.3853275	-0.25814775	-6.24771	-9.72689	-0.85984375	-0.601956	-2.206415	-0.066846075	-5.73387	-9.7152275	-0.7846765	-4.40846	-9.524685	-0.277101	-3.67528	-9.1181475	-0.2208435	-7.92826	-9.9128975	-3.8109575	-4.68595	-9.7247	-0.6622425	-7.6993	-9.8929725	-2.8139475	-5.6979	-9.8701575	-0.6021445	-5.79956
PTRAMP_beta	570.336	254.31075	1354.415	663.205	311.1755	1406.07	235.871	67.41615	611.814	380.69	145.998	1043.6925	230.993	53.57605	715.7195	1050.18	321.28725	2481.6975	322.265	109.811	746.8465	270.155	63.43595	705.11525	1559.01	784.14	2656.0025	768.745	236.367	2148.02	652.868	363.64875	1320.8075	533.459	202.5895	1199.2175	1114.18	585.97	2193.425	652.183	209.6655	1749.165	700.191	216.956	1708.39	738.191	202.343	1935.7625	828.5
PTRAMP_t_short	5.09776	1.82293	16.09745	5.09024	2.02678	12.727375	3.92649	1.3021	11.903925	3.85251	1.3319525	11.193675	5.45628	1.0815075	23.570025	4.89072	1.95246	12.929475	6.30325	1.857375	25.6128	5.204	1.170745	17.0675	7.86912	3.05453	19.2742	5.71902	1.5980925	25.650575	12.9038	5.0297425	26.67145	5.54165	1.4027175	24.30865	6.46254	2.48779	14.3717	5.30663	1.2202925	21.5472	4.02529	1.437465	12.2933	5.49774	1.5079225	26.52935	6.47149
PTRAMP_t_long	1936.71	260.5475	41258.425	1719.45	275.01525	36470.4	2044.65	310.28575	51082.825	1851.99	325.93975	42259.625	1932.45	238.88825	40064.075	1722.76	331.32625	43701.525	1809.37	249.218	28739.175	2033.5	235.67675	38173.175	1944.02	365.13775	47757.725	1964.85	213.2785	40107.25	2041.61	329.4945	37522.7	1768.95	227.769	34246.55	1641.78	246.428	33925.725	1850.21	317.74425	47759.625	2286.16	383.54475	57971.375	1920.67	240.62675	46614.275	1762.6
PTRAMP_t_IgG	18.5281	10.93015	31.5704	18.2174	10.8449	29.40005	19.5515	10.4721	32.239975	19.2622	11.1398	32.6238	19.9809	11.1647	33.94405	18.7684	11.093525	31.2912	19.8964	11.768675	32.789575	19.3321	11.304125	32.9896	19.1688	11.79545	29.56705	19.6962	12.00685	33.002525	19.927	12.6323	30.5322	19.8048	11.413125	32.0238	17.1836	10.709625	27.57985	20.0897	11.777525	36.177225	19.4103	10.95145	32.863025	19.9899	11.67245	35.263625	19.6969
PTRAMP_rho	0.9343	0.83848975	0.97881825	0.940247	0.862684	0.97835275	0.907496	0.727821	0.975174	0.896815	0.7189665	0.9700485	0.907277	0.6300195	0.98249075	0.928348	0.83555975	0.975168	0.904459	0.61549825	0.9819435	0.919252	0.7524365	0.984738	0.934491	0.84757925	0.97155375	0.924774	0.7774095	0.977133	0.945965	0.87632675	0.9785545	0.925637	0.7829885	0.97644075	0.952559	0.88545525	0.9822835	0.917694	0.7856925	0.97098175	0.927538	0.826094	0.97709825	0.926107	0.78043325	0.976923	0.925014
RAMA_AB_back	1671.98	490.13375	3490.855	1244.07	427.566	2052.925	1470.49	493.7695	2236.97	1645.06	489.995	4183.68	1106.4	364.0665	1723.8475	1487.77	493.15575	4710.6125	1123.89	410.09325	1796.89	1729.77	514.5445	4705.6175	1125.79	419.74625	1850.3625	1471.73	533.6495	4525.71	1343.78	418.07425	3843.93	1178.41	414.83675	2192.02	934.647	386.05175	1397.41	1764.38	506.37825	3841.26	1670.47	527.5715	4484.46	1369.72	467.6345	3202.005	1482.8
RAMA_AB_0	2.88991	0.001411348	2897.565	1.14871	0.00148965	1443.4	0	0	0	0	0	0	0	0	0	10.4547	0.001453648	21447.5	0	0	0	0	0	0	1.49874	0.001443395	1099.175	15.715	0.001978518	14685.95	2.13231	0.00143832	3506.2425	1.28082	0.001433975	960.52825	0.851696	0.001395098	609.53825	3.13943	0.00134783	3272.3875	4.22441	0.001638068	4452.385	1.30654	0.001369468	1436.2925	4.01756
RAMA_tau_0	-5.62873	-9.67595	-1.337745	-3.17775	-9.32869	-0.48115275	-3.20996	-9.424815	-0.25549075	-8.10712	-9.9319525	-3.926535	-3.16201	-9.3818325	-0.17551025	-6.28148	-9.78846	-1.62415	-3.2708	-9.6182375	-0.232196	-5.48678	-9.5770675	-0.94882025	-0.199939	-0.79424275	-0.016814325	-6.15143	-9.786445	-0.98550575	-4.83092	-9.745185	-0.21673525	-1.73609	-8.295795	-0.13616675	-7.34047	-9.8866975	-2.4850625	-1.9608	-9.1364025	-0.11731925	-7.01856	-9.8464475	-2.301315	-3.50458	-9.5232025	-0.22225275	-5.25406
RAMA_beta	2147.66	944.70525	5321.9375	1759.94	666.18975	4642.8875	507.236	193.54375	1372.735	3946.63	1608.8175	9692.875	423.887	82.819775	2046.3375	22274.4	7521	83193.175	463.48	129.52875	1137.19	961.805	296.624	2965.2575	5460.84	2733.7625	11875.475	3641.41	841.62325	12146.65	8493.87	2793.46	31937.125	963.158	333.449	2781.32	2670.82	1140.7725	7122.8475	1748.38	377.50675	6928.5	3996.77	1660.085	9692.37	1099.55	220.3155	6396.39	2347.44
RAMA_t_short	7.26206	2.08004	24.677075	6.31798	2.031555	16.523575	7.11745	1.3335625	31.736975	6.85919	2.510465	18.79575	6.72073	1.39209	33.549475	15.0248	3.7219875	50.7501	6.9488	1.6005475	31.97435	7.92002	1.9851775	32.1082	10.0558	2.32737	32.813625	7.63343	1.86512	32.199125	14.8792	4.9532675	42.799425	7.62908	1.6061325	29.0209	6.27161	2.05927	15.34995	6.5436	1.241885	31.32315	7.05575	2.280635	26.961075	6.94292	1.3008925	29.171225	7.22743
RAMA_t_long	1103.18	151.3795	25035.35	1046.16	144.314	19050.1	1085.12	202.9065	16265.2	1051.46	172.982	15967.7	1221.17	168.732	19646.5	1040.1	163.61125	26976.8	1079.95	147.70225	22896.3	1175.35	163.0165	19217.125	1072.72	206.686	15688.95	1235.85	128.07725	17578.55	899.136	117.75175	17018.35	1075.32	136.74025	27550.375	848.128	111.343	18550.775	1217.76	199.40075	23312.1	1190.63	237.407	17987.5	1034.63	155.80725	20071.55	1021.88
RAMA_t_IgG	18.2589	10.341925	32.175075	17.0658	9.3429125	27.615075	19.7018	11.96945	37.767625	17.037	9.8694075	29.2336	17.8993	9.8475025	31.958725	20.806	12.371375	41.7406	18.4145	10.214425	31.7593	19.2221	11.1313	35.398225	20.221	11.644175	38.46385	17.9552	10.197025	32.992725	19.8944	11.264725	37.115875	18.4313	9.99648	34.499025	15.6022	8.1922225	24.1472	19.4962	11.164175	38.502	17.8579	10.371725	32.74875	18.2743	9.5868	34.379925	18.0647
RAMA_rho	0.960619	0.87719025	0.99051675	0.968716	0.90486925	0.99348025	0.868021	0.483587	0.970997	0.956181	0.877242	0.989875	0.932211	0.57628575	0.992858	0.952123	0.808011	0.99027125	0.936704	0.58625325	0.992336	0.918533	0.56698375	0.9903375	0.936078	0.81045325	0.9801275	0.959277	0.7745915	0.99433025	0.971898	0.88904025	0.99336475	0.958478	0.77853575	0.99252775	0.982396	0.940134	0.99655675	0.93785	0.75444025	0.9873895	0.958348	0.86569775	0.98948275	0.961027	0.771775	0.99399175	0.960593
RH1_AB_back	1075.64	365.3	1522.6625	1070.37	350.721	3605.51	1541.33	552.57725	2160.2875	1244.32	512.0065	1710.6	1093.42	370.64375	1942.85	1172.74	368.29225	3898.325	889.413	324.1125	1405.165	887.503	363.37725	1293.39	1265.35	393.4135	2699.81	1337.79	385.5505	3689.015	1284.07	432.26425	2454.7025	869.185	315.68975	1407.09	618.721	245.46225	852.16125	1385.26	405.7295	2703.0925	1539.26	426.55775	2837.9825	1278.71	358.85925	3074.31	1239.81
RH1_AB_0	1.15477	0.001498473	815.61625	1.39748	0.001562978	3193.3775	0	0	0	0	0	0	0	0	0	233.529	0.002082903	34709.9	0	0	0	0	0	0	2.41513	0.001306515	2234.8475	6.43841	0.00154333	4294.53	2.10102	0.00155743	1663.105	1.14165	0.001355938	722.17025	0.577725	0.001347273	353.047	1.95266	0.001652768	2123.51	6.52011	0.001644765	2498.0525	3.07056	0.001358198	2524.2825	2.63604
RH1_tau_0	-5.0578	-9.6937975	-0.38808175	-0.900425	-4.091615	-0.1959135	-7.01349	-9.874445	-1.75003	-6.34489	-9.8155275	-1.13008	-5.16599	-9.72927	-0.4216545	-6.16723	-9.81184	-1.1695225	-4.58774	-9.7073675	-0.5047555	-4.3768	-9.79736	-0.35009025	-2.76002	-9.3988175	-0.3297575	-5.19155	-9.7313275	-0.63877825	-5.21365	-9.8055825	-0.2787985	-3.16443	-9.4692625	-0.2580365	-7.76234	-9.9253425	-3.526865	-4.30366	-9.6817225	-0.27970325	-6.22441	-9.8048475	-0.91194275	-5.4112	-9.70641	-0.57675	-4.85312
RH1_beta	239.191	47.63795	871.2875	8000.33	3445.515	18728.1	332.786	104.4975	906.2765	307.743	102.32975	811.83325	285.991	72.2518	908.23025	10641	1979.1275	30372.025	233.898	69.42895	637.54925	215.923	66.107325	587.9285	909.156	239.51825	2284.245	904.515	97.970475	4220.85	466.891	68.221025	1986.875	351.081	90.851	1061.25	1333.71	541.0225	3573.515	493.283	72.56185	1781.5325	457.748	58.464875	1575.31	586.693	67.73125	2437.26	556.258
RH1_t_short	4.6889	0.868413	21.155325	9.74024	3.651515	23.88205	4.33876	1.347535	15.992825	3.55675	1.021406	12.05395	5.4678	1.1111	25.16705	8.74199	2.2682575	44.74215	4.50014	0.89906975	24.00175	4.08759	0.68252125	18.367775	6.28794	1.4501375	24.53725	5.6911	0.99485225	31.312375	5.74826	1.12127	25.5904	5.25333	0.86087925	27.4975	5.70852	1.9048125	12.461775	4.92792	0.859838	23.2364	3.94226	0.84223125	20.1362	5.36174	1.0346625	28.050025	5.39471
RH1_t_long	3548.67	359.46425	74154.725	3077	313.74675	59007.95	3393.47	395.596	66303.6	3594.84	419.74425	81559.75	3486.75	394.50875	83822.4	3166.35	435.014	64921.75	3324.1	296.427	51997.275	3304.25	298.085	87555.075	3447.47	524.48375	85228.625	3278.91	316.7575	70235.925	3283.36	320.03125	56936.475	3354.75	383.94325	78400.625	3463.87	433.764	73445.825	3562.73	445.411	57340.975	3190.59	411.78425	72760.55	3392.86	341.22025	69040.925	3236.77
RH1_t_IgG	19.7973	10.962875	36.84265	18.9991	10.808025	29.84275	18.6688	10.8394	33.471675	20.2998	11.67705	40.9351	20.5349	11.342475	37.572625	21.3119	11.977675	38.34125	20.2311	10.63865	36.248025	19.7555	11.282125	37.46345	20.0717	11.09785	35.9662	19.93	10.74385	38.5984	19.7899	11.181575	34.998775	20.3284	11.8289	33.862925	15.4322	8.38309	24.334225	20.5784	11.833175	39.337175	19.9717	11.4279	35.251575	20.2944	11.349125	36.34945	19.9579
RH1_rho	0.921045	0.7057675	0.978953	0.958288	0.89335525	0.9875345	0.887811	0.7035485	0.9650965	0.867732	0.656601	0.957556	0.885864	0.6126305	0.9744065	0.879976	0.6507265	0.9657625	0.891549	0.63175375	0.97896125	0.881927	0.6557425	0.9683705	0.902171	0.71619325	0.971626	0.908577	0.6198195	0.98259925	0.915834	0.71243525	0.979775	0.907655	0.6339465	0.98005825	0.972205	0.91908525	0.992072	0.90364	0.647485	0.976422	0.905448	0.73665625	0.9800195	0.909868	0.6430325	0.98269375	0.91017
RH2b_AB_back	812.93	244.3665	1220.5875	873.942	287.16025	1313.7175	1373.05	409.874	2015.68	906.805	297.14925	1308.565	806.782	275.18275	1365.9925	1184.82	340.22625	1948.5275	758.869	261.2195	1192.485	794.89	264.32825	1188.8675	1103.5	338.01375	2048.495	1175.95	292.89425	3886.89	944.992	260.6405	1749.31	628.57	225.551	999.81775	523.24	198.725	810.57475	1167.11	369.8385	2425.6725	955.426	302.69275	1603.8925	1012.1	319.90075	2229.7575	794.275
RH2b_AB_0	1.30985	0.001325753	640.7025	3.34487	0.001610948	1014.1425	0	0	0	0	0	0	0	0	0	28.473	0.00176001	1863.0275	0	0	0	0	0	0	3.42596	0.001621408	1839.42	40.8646	0.001898858	4334.7675	1.62396	0.00136221	975.64775	0.771485	0.001766398	363.9005	0.754368	0.001291528	274.3605	8.65322	0.00168724	2017.5175	3.1015	0.001438953	1348.5525	2.59677	0.001663903	1614.4275	1.34029
RH2b_tau_0	-5.02027	-9.5931575	-0.6828865	-6.10572	-9.8667425	-1.6063775	-7.0928	-9.8641025	-1.61076	-6.55674	-9.8836025	-1.6510025	-4.75521	-9.6823975	-0.39115225	-6.55688	-9.7381825	-1.476845	-3.04256	-9.2751075	-0.2086235	-7.00565	-9.84851	-1.7104475	-4.22998	-9.4988975	-0.50612	-6.12243	-9.7695125	-0.83835175	-4.99339	-9.7749475	-0.28986825	-3.92931	-9.61187	-0.293914	-7.82242	-9.895105	-3.51228	-5.04789	-9.6471075	-0.452064	-6.61934	-9.8796175	-1.27089	-5.55947	-9.7650875	-0.6682225	-4.40646
RH2b_beta	248.913	68.772425	725.26075	378.307	133.2995	958.673	411.957	122.61125	1074.16	288.682	94.78225	774.301	251.126	60.91125	788.7	452.866	108.001	1413.02	323.756	123.4485	815.29	264.516	74.278225	726.45175	531.885	172.7095	1338.745	711.882	108.9995	2365.885	388.66	106.1225	1232.275	230.134	71.808	688.43075	1074.67	537.11475	2280.7675	466.558	83.67975	1472.6525	396.089	103.115	1134.9725	417.519	109.25025	1348.4075	325.441
RH2b_t_short	2.60164	0.71663925	10.719875	3.2185	1.1195175	10.48065	3.40302	1.36283	8.65373	2.15077	0.6413035	6.07308	2.88962	0.693443	11.880175	2.69672	0.87020725	6.6893475	3.5686	0.854212	14.577525	3.27523	1.042555	9.6834925	4.00111	1.150555	11.6128	3.36826	0.764286	14.38145	3.38116	0.953273	10.5137	2.75926	0.61709125	9.4202375	4.47762	1.9195075	10.64225	2.95654	0.655958	11.957125	2.7009	0.85911775	9.3458625	3.18336	0.87035925	11.1579	2.90655
RH2b_t_long	4913.93	432.05725	89578.625	4884.53	406.58225	119787.25	5239.63	531.309	88976.675	5631.41	740.84825	105289.5	4947.5	504.617	112164.75	5927.39	748.35275	95875.3	5202.33	455.9785	90230.45	5296.86	428.62025	88585.4	5984.65	654.41225	97353.05	5522.25	548.25	108828.75	5160.36	566.6335	87731.75	5256.11	457.87575	91172.325	5259.87	620.2175	108029.25	4978.7	528.30175	94472.05	4796.59	459.22975	99287.325	4846.5	547.7905	104574.25	5230.26
RH2b_t_IgG	19.9602	10.4223	37.83685	19.0266	10.49535	39.1759	17.8706	8.99259	33.3162	22.3734	11.599175	49.3208	19.7907	10.061525	39.197075	19.0256	9.839745	37.374025	19.9368	10.567475	40.111125	17.3987	8.6194725	31.597425	18.8655	11.08875	34.344575	19.567	10.628525	40.428525	19.2594	9.804925	36.427075	19.6214	10.604825	41.73705	14.5122	7.12118	23.0576	19.9159	10.1645	40.908375	19.1452	9.6893875	35.452825	19.7893	10.19915	40.33665	19.8528
RH2b_rho	0.921955	0.78871675	0.98027975	0.929293	0.7894615	0.9785005	0.91224	0.77272075	0.9765755	0.838099	0.5574635	0.9398855	0.885814	0.55011075	0.9800985	0.911494	0.76204275	0.97439825	0.866762	0.51720825	0.98472175	0.934632	0.77428825	0.98719975	0.916387	0.79390025	0.97633375	0.913201	0.657774	0.984334	0.925843	0.7618065	0.98212625	0.917103	0.700738	0.98611125	0.970759	0.92448725	0.99038925	0.898398	0.6544745	0.9746415	0.915416	0.76312875	0.97725275	0.914739	0.67855575	0.98458325	0.91921
RH5_AB_back	685.4	277.41975	888.08725	832.649	290.5535	1846.845	963.105	395.8735	1267.7475	485.671	231.318	584.13925	1121.1	378.6965	1854.825	1221.57	303.965	4738.88	659.376	270.92675	909.9525	740.993	322.00025	1025.845	688.933	250.52925	1164.78	1210.92	329.07675	3210.0275	1087.94	353.9335	1760.795	936.521	296.71975	1620.2025	702.226	245.08525	982.2915	1305.43	401.6595	2527.2675	1231.43	345.29775	2073.6525	1129.35	318.969	2941.99	975.427
RH5_AB_0	1.2348	0.001426788	588.63875	1.12736	0.00142127	991.65	0	0	0	0	0	0	0	0	0	1760.91	0.00305219	7183.3025	0	0	0	0	0	0	0.527485	0.00139658	477.9555	5.37471	0.001363153	2829.21	1.62054	0.001512608	929.659	2.85753	0.00147776	1060.1375	0.594956	0.001313673	600.10425	11.656	0.00176863	2167.115	4.75782	0.001498058	1569.5725	5.75369	0.001637155	2512.7775	1.60151
RH5_tau_0	-5.43226	-9.843325	-0.6665655	-2.25978	-8.5010975	-0.36992475	-5.16098	-9.788845	-0.4613495	-7.37205	-9.845185	-2.97259	-5.74043	-9.7947725	-0.7185965	-7.09599	-9.8605275	-2.2765725	-3.83012	-9.51132	-0.20963025	-4.82997	-9.62333	-0.3841075	-0.790128	-4.168995	-0.082614725	-5.69206	-9.7956675	-0.654077	-4.82616	-9.6400675	-0.152666	-4.58305	-9.726075	-0.6414235	-6.49634	-9.84246	-1.906165	-5.63871	-9.71084	-0.7681295	-4.59243	-9.623825	-0.30662525	-5.67473	-9.673535	-0.542729	-4.99798
RH5_beta	159.468	42.8623	528.7785	909.244	379.14475	2123.615	143.569	43.1469	377.7645	245.458	104.95375	593.02325	200.975	52.7259	588.4885	1698.72	250.37025	4715.405	165.034	61.75315	384.6305	140.891	42.0088	383.57925	819.403	341.618	1682.355	469.108	63.17525	1799.9225	246.08	39.4749	770.45175	241.727	60.7459	772.625	242.94	68.022825	652.6815	448.864	66.50855	1273.58	289.616	56.71905	905.4655	414.135	70.406325	1602.7475	270.686
RH5_t_short	4.23019	0.86186025	26.31175	10.1686	3.5998125	28.903475	3.45581	0.67371225	13.3957	2.32125	0.699297	5.9623	5.30802	1.004365	27.961825	6.50719	2.1309375	22.4552	5.47575	1.00571025	25.16625	3.73361	0.7076725	17.167925	7.8973	2.712355	19.543975	5.52387	1.1286825	27.761225	3.7653	0.70134275	17.168125	4.79615	0.8844425	22.561775	4.86732	1.4066025	17.499375	4.91601	1.119785	30.123125	3.49209	0.66131275	19.62265	5.61242	1.0980525	30.3121	4.70167
RH5_t_long	3843.87	300.36625	75465.75	3568.24	342.64175	76168.175	5001.09	589.8045	93167.25	4933.84	829.39075	84366.65	4103.55	475.75375	81969.825	3941.03	437.438	73961.45	3862.69	468.461	73481.8	3768.77	405.8925	84249.575	3851.99	492.7735	66207.2	3904.68	350.8415	58305.3	3986.03	551.15775	86735.125	4373.75	432.66575	75840.05	3986.51	389.239	64768.625	3522.19	450.1515	90905.05	4246.04	609.23675	65661.3	4127.04	439.06325	80080.45	3697.5
RH5_t_IgG	21.0012	12.02055	37.471175	20.3568	11.2479	34.30955	20.8103	11.423175	35.763625	24.561	14.65295	52.299875	20.863	11.62255	35.733375	20.4458	12.462575	35.173025	20.9403	11.72515	37.050075	21.038	11.91915	39.3995	18.825	10.9351	29.83545	21.1607	12.3744	38.25885	21.3202	11.455775	38.44735	21.2222	12.07755	36.98515	19.0346	10.420175	33.58635	20.9958	11.904525	36.80275	21.7884	12.729925	39.04005	20.7885	11.93085	37.852425	21.2002
RH5_rho	0.913127	0.76739875	0.971707	0.94182	0.8508075	0.97949875	0.879447	0.64409475	0.9705835	0.828741	0.58305175	0.934574	0.898712	0.61979175	0.985152	0.908089	0.76054925	0.9687515	0.901735	0.634716	0.98206575	0.8836	0.676564	0.9755315	0.945686	0.86343225	0.980906	0.913975	0.69720075	0.977399	0.91042	0.71152525	0.97194575	0.907117	0.6912405	0.9768395	0.933789	0.824468	0.979974	0.906403	0.733448	0.96895075	0.887008	0.681056	0.9598695	0.912974	0.7257135	0.978379	0.913889
RHOPH3_AB_back	523.476	169.6315	823.516	638.706	148.82825	2384.635	599.783	199.5575	821.9565	384.872	154.91125	516.0835	789.527	199.63375	1564.8575	636.656	149.04	2809.96	433.21	136.17525	680.93575	494.913	167.89925	846.6205	542.487	144.61675	965.89175	725.5	151.046	2479.385	819.749	200.57625	1811.4575	699.148	163.18	1436.9475	478.877	134.964	755.4635	767.486	167.40325	1680.1375	933.749	199.6285	2343.6675	732.687	149.565	2408.4025	657.301
RHOPH3_AB_0	1.38467	0.001328695	526.18375	3.38974	0.001448535	5131.975	0	0	0	0	0	0	0	0	0	85.8142	0.001603898	38227.45	0	0	0	0	0	0	1.67473	0.00189944	776.3055	3.29071	0.001461203	2401.795	3.61126	0.001424338	1472.1425	1.47688	0.00154477	1068.2625	1.38932	0.001450775	535.708	5.84506	0.00167333	1479.84	7.9959	0.001675188	2018.9625	4.77177	0.001487908	2235.42	1.89416
RHOPH3_tau_0	-4.035	-9.619125	-0.1940065	-1.63244	-7.6742825	-0.3069125	-6.63934	-9.87952	-1.1538525	-7.38618	-9.9139275	-2.2401825	-5.86853	-9.822915	-0.71993025	-6.57528	-9.78436	-1.485635	-3.76135	-9.4804675	-0.2369725	-5.25053	-9.77119	-0.4892065	-2.04451	-9.18769	-0.11322725	-5.29736	-9.64947	-0.7793855	-5.37062	-9.8100625	-0.3773745	-5.00298	-9.664785	-0.3897295	-7.00871	-9.84548	-2.0954125	-6.05169	-9.8582175	-1.0210825	-5.60463	-9.7616825	-0.62590875	-4.85719	-9.7524025	-0.368517	-4.65706
RHOPH3_beta	171.36	29.886375	678.4725	6026.8	2066.545	18524.05	174.396	62.02105	436.937	243.351	88.128225	679.0095	201.644	50.351925	647.7525	17366.8	3028.6075	62551.825	158.584	53.306625	409.788	135.701	41.108825	373.229	435.911	119.15325	1234.57	492.803	40.202075	2953.7425	282.902	28.88145	1355.9525	258.271	34.00305	983.92925	379.117	69.83065	1142.1225	485.569	54.724675	1831.3975	396.61	38.9242	1463.82	480.974	36.108225	2784.2275	271.897
RHOPH3_t_short	5.11349	0.54095375	43.2972	9.85497	3.37246	27.991275	2.68734	0.482099	11.513475	2.73657	0.54689825	9.737875	5.77103	0.65872725	37.344225	9.12181	1.6122325	78.3198	5.32461	0.68392175	41.95295	4.03683	0.45820525	19.370975	7.26558	1.5366825	28.502475	5.30398	0.63200725	39.85765	3.77136	0.60590475	28.258775	5.54089	0.65941075	39.648725	5.25939	1.34286	18.329225	5.83426	0.91720975	50.066275	5.10685	0.67140025	29.43565	5.67854	0.682042	36.37175	5.27681
RHOPH3_t_long	4147.98	370.915	118585	3985.19	469.88925	106325.5	4698.72	585.686	93188.325	4802.71	917.15875	112421.75	4534.47	320.32075	85309.65	3944.41	490.77875	87813.275	4287.51	338.921	86402	4389.18	392.68925	110428	4078.84	516.995	98101.7	4216.86	375.92	88185.725	4412.16	534.43275	92740.15	4315.44	409.16175	78205	4345.74	517.0745	92298.725	4337.26	391.21325	80026.975	4200.47	450.01775	76825.7	4036.64	337.254	96460.025	4146.9
RHOPH3_t_IgG	21.2635	12.59535	37.0619	20.1088	12.08945	32.182525	21.9651	12.567975	38.910675	22.7725	12.90855	44.31555	21.3637	11.91875	39.942075	22.2225	13.8372	41.624425	21.5798	11.4357	37.81235	20.7357	12.2464	35.935425	20.7093	12.339075	34.776625	20.9747	11.846025	37.465375	20.9498	11.650275	37.783225	21.017	11.76365	38.3871	19.1885	10.299825	31.12865	20.9409	12.118375	35.433525	21.1734	11.812725	36.983375	21.1174	11.6315	40.189525	20.6875
RHOPH3_rho	0.91397	0.679281	0.97992525	0.954889	0.87424975	0.9865195	0.865152	0.6156715	0.954061	0.830139	0.48791125	0.945114	0.904067	0.5807345	0.981483	0.898	0.62351975	0.97571725	0.905232	0.58365175	0.9867045	0.917784	0.7358005	0.9867985	0.930971	0.78543975	0.97850675	0.916082	0.66009	0.9864125	0.908294	0.63435725	0.97980575	0.918997	0.62102925	0.9856255	0.948386	0.85346	0.988411	0.925824	0.75820975	0.98343875	0.916186	0.728644	0.978584	0.923609	0.65966575	0.98786325	0.916354
RIPR_AB_back	28.1176	3.6356375	60.5203	47.8629	5.715135	112.41675	38.0986	5.3311425	82.6376	55.7301	5.2605875	245.66	107.291	5.25252	828.2735	70.5926	7.01524	268.828	75.8271	6.6730375	332.45775	69.6817	5.22026	304.064	65.0601	6.1225675	234.835	63.1213	4.57797	743.569	73.162	6.967365	460.6915	39.2183	4.5419125	117.84975	12.1032	2.1707125	18.779475	84.172	6.30034	836.10175	62.9548	6.89936	230.06225	62.2028	5.6635875	353.45775	47.7209
RIPR_AB_0	0.307136	0.001206235	48.10275	0.919274	0.001585338	98.623775	0	0	0	0	0	0	0	0	0	1.76638	0.001394098	264.24725	0	0	0	0	0	0	1.92673	0.001623735	228.61025	411.257	0.002485945	1398.15	7.45248	0.001516933	513.48175	0.444315	0.00135501	102.28825	0.166421	0.00135634	16.200825	276.02	0.002139718	956.615	1.36125	0.001304938	225.38625	2.84974	0.0017149	363.547	0.809827
RIPR_tau_0	-5.49111	-9.8276975	-0.92203975	-5.71503	-9.82543	-0.61776525	-6.20304	-9.780195	-1.2820625	-5.48887	-9.7866525	-0.63267175	-6.29174	-9.8352125	-0.67503025	-6.79218	-9.87953	-1.5196125	-5.70252	-9.80012	-0.52155025	-5.60578	-9.8216475	-0.465341	-5.61598	-9.81943	-0.7012955	-5.92395	-9.70367	-0.45658825	-5.09788	-9.8137175	-0.2407975	-5.72784	-9.780245	-0.72988175	-5.61556	-9.8087775	-0.7418885	-5.58022	-9.7679775	-0.561182	-5.69512	-9.864505	-0.7500365	-5.36481	-9.776075	-0.4995435	-5.10336
RIPR_beta	75.1354	23.82395	244.8315	73.4432	18.120125	232.19775	73.1149	22.22155	256.96675	91.8992	26.73665	384.63025	114.402	18.687375	690.559	199.816	44.03025	658.33775	94.8377	21.60175	436.90975	94.0497	18.90405	392.664	129.778	31.888925	453.90925	99.4605	13.6453	639.05075	124.969	22.4482	534.6715	54.7793	10.2709025	203.03925	61.0653	18.269	169.744	107.01	13.334675	526.8595	149.122	40.18765	531.65925	85.6006	16.244325	360.16675	62.1024
RIPR_t_short	2.36091	0.5041485	12.726875	1.67005	0.34112925	9.87923	1.27909	0.2514935	6.2077875	1.20631	0.2126365	6.2809675	2.12034	0.37414775	13.062375	1.78551	0.376971	6.2858275	2.0784	0.383883	13.71415	1.53956	0.2682545	11.09845	1.79039	0.320203	9.24941	1.77807	0.3076085	13.9079	1.61922	0.28122425	10.790375	1.4636	0.2786005	6.978335	1.33133	0.25150375	5.9495625	1.60584	0.2828075	12.1727	2.47038	0.46885075	19.31385	1.65181	0.2919135	10.65415	1.43794
RIPR_t_long	5107.59	522.54875	134063	5520.24	575.403	108198.5	5513.93	678.14725	108723.5	5882.99	595.6625	97633.675	5308.62	511.6885	93133.85	6026.36	744.603	109747.25	5698.82	534.652	116974.25	5904.82	519.0945	100367.075	5862.29	694.55325	91547.225	5543.36	546.29475	96138.025	5263.45	611.6515	100013.375	5806.76	491.65	105750.5	6457.63	870.64	151278.75	6317.97	626.75775	130434.5	5681.26	557.1065	90926.125	5124.18	430.7555	105069	5482.29
RIPR_t_IgG	20.2328	11.07995	36.088825	20.7807	11.99615	37.9357	21.8551	12.69505	42.616775	23.4872	13.025175	47.648825	21.1231	10.999125	39.422475	22.0746	12.20005	42.021025	21.0674	11.39745	39.745275	21.6377	12.3066	41.089525	21.1873	12.68695	39.29605	21.0832	11.6438	39.407025	22.0076	12.782175	41.149775	20.6961	10.940275	38.20215	21.2182	11.65355	38.0634	21.6759	11.6788	41.5572	21.3695	11.803875	40.493	20.3722	11.4946	37.25595	21.4713
RIPR_rho	0.945832	0.8184385	0.985119	0.923362	0.7676485	0.98134925	0.887045	0.57028725	0.97310275	0.830507	0.355294	0.96208175	0.917136	0.463215	0.9931145	0.902264	0.6682065	0.9697835	0.912499	0.41453725	0.99103175	0.869693	0.40673375	0.976993	0.907297	0.68872175	0.97609525	0.926332	0.7093725	0.9835075	0.901993	0.6551725	0.97572825	0.9341	0.7348755	0.9846725	0.925953	0.764927	0.975646	0.914306	0.654112	0.97946525	0.919297	0.7123685	0.97625125	0.92727	0.71684225	0.98246	0.926482
RON3_AB_back	1835.48	852.38975	2473.2975	1403.08	637.061	1943.15	1755.93	867.0935	2137.4975	1862.52	942.9885	2149.2125	1422.77	682.515	1990.45	2135.34	828.598	3381.25	1510.8	692.0715	2071.495	1579.95	757.942	2052.715	1392.09	617.41875	1931.365	2005.65	757.882	3979.935	1824.21	673.128	2584.2525	1575.39	641.88525	2456.86	1344.87	552.046	1851.6825	2499.36	868.96575	3951.265	2393.6	810.94475	3343.4825	2093.32	680.24875	4256.8375	2103.17
RON3_AB_0	3.98419	0.001391835	1111.8625	1.02223	0.001285495	642.94025	0	0	0	0	0	0	0	0	0	8.33784	0.001624303	2998.485	0	0	0	0	0	0	1.71955	0.002094095	958.27	1.77111	0.001465113	1984.2225	2.65769	0.001467438	1460.115	1.39257	0.001557898	1017.09	0.956911	0.001464503	960.56775	5.79714	0.001375073	2615.98	8.13183	0.001637123	2455.4075	1.9116	0.001379548	2761.7775	2.30848
RON3_tau_0	-5.70378	-9.7814275	-0.97607375	-6.03316	-9.82826	-1.934915	-5.27043	-9.68526	-0.3736195	-7.89217	-9.915715	-3.278105	-4.3996	-9.749455	-0.29492075	-6.94996	-9.828195	-2.261815	-4.79042	-9.7221875	-0.343573	-5.00351	-9.7588875	-0.376708	-0.490381	-1.893435	-0.050121675	-5.26734	-9.7680225	-0.56847475	-4.93305	-9.6384025	-0.292364	-2.48588	-8.930965	-0.1724905	-7.27843	-9.9213125	-2.758015	-4.58844	-9.6486975	-0.50137325	-6.20782	-9.7655725	-1.2543075	-5.69258	-9.64855	-0.57720725	-5.53156
RON3_beta	491.757	178.1155	1193.7025	667.44	284.49975	1444.775	240.815	88.82745	635.675	485.454	167.49875	1220.5025	261.016	66.520625	672.317	1214.29	439.17925	2820.295	266.399	97.216825	682.2075	235.613	74.683775	691.174	1477.68	758.671	2889.2025	675.12	176.951	1948.5875	612.456	194.13	1540.0625	576.477	223.4015	1418.4275	979.996	449.556	2158.0575	665.501	161.87875	1905.31	611.687	168.279	1688.675	686.091	173.91525	1854.5175	698.517
RON3_t_short	3.8339	1.2139525	14.50235	4.25365	1.83472	11.28425	2.89003	0.89818775	10.28655	3.5122	1.40394	9.321065	3.67393	0.8779295	16.043325	4.32886	1.766905	11.96425	3.76259	1.0134275	17.34315	3.08572	0.695764	11.6725	6.13628	2.189005	15.897625	4.09082	0.97034975	20.004875	3.58114	1.02979	11.7592	4.8653	1.27336	22.339475	5.75388	1.9122025	18.245725	3.61419	0.8899255	15.055525	3.41541	1.01065	11.7997	4.24187	1.00082925	20.8197	4.23915
RON3_t_long	4253.65	462.72175	87983.475	3932.15	452.02125	85649.125	4630.42	606.88125	82835.525	4015.79	590.5335	111021.5	4116.3	420.14125	84223.55	3756.76	386.37425	63583.75	3808.95	425.37075	74500.15	3827.56	409.94625	69082.95	4288.12	683.40075	132606.75	4094.97	418.30775	82718.125	3844.8	370.83575	85784.45	3993.26	345.3125	85122.675	3810.7	299.1165	74790.925	3885.22	466.412	69488.725	4091.57	508.72075	97313.2	3849.54	435.1055	90055.65	3978.22
RON3_t_IgG	18.9744	10.62145	34.539375	16.9175	10.06875	28.337375	19.2334	11.8284	34.4204	17.6049	9.6459375	30.5307	19.3536	10.81315	32.41035	18.4687	10.7503	30.54585	19.0783	10.7923	34.0633	19.5377	11.7221	34.18555	18.7948	10.905675	30.568975	19.4641	11.408775	34.04365	19.097	11.209025	31.890225	19.4142	11.216725	33.05345	18.05	10.261925	30.530325	19.7138	10.947875	36.0756	18.9913	10.835125	32.57185	19.1758	11.648875	33.710375	19.2483
RON3_rho	0.941949	0.8498945	0.98135125	0.955157	0.89199025	0.986734	0.878405	0.63151275	0.9688135	0.922729	0.76161825	0.9790675	0.901941	0.467184	0.9887595	0.942618	0.8657665	0.982694	0.890901	0.50987525	0.9872375	0.869919	0.535812	0.96930275	0.944934	0.88318875	0.976741	0.937041	0.79970925	0.98495475	0.934521	0.83518975	0.979786	0.937539	0.776784	0.98459925	0.960864	0.907208	0.9870365	0.933298	0.82455825	0.9782135	0.935431	0.83409975	0.981561	0.939558	0.8013005	0.98417675	0.940489
RON6_AB_back	1123.38	434.4685	1623.4475	1104.81	406.92875	1816.5675	1216.62	566.25875	1501.79	1449.04	630.56475	1781.7725	1116.09	456.22175	1659.7375	1530.12	532.15175	3792.7575	957.017	398.43225	1373.805	967.566	423.01675	1294.73	1046.54	402.8975	1677.0025	1379.88	450.84325	3058.8025	1184.81	422.07275	2018.1	1178.37	442.7935	2044.6925	1249.2	429.57075	2467.13	1490.67	512.424	2653.115	1577.38	512.10325	2499.48	1310.15	395.92925	2776.8175	1479.55
RON6_AB_0	1.21884	0.001271315	908.18975	1.49237	0.001381095	801.45625	0	0	0	0	0	0	0	0	0	20.8904	0.001619905	4083.435	0	0	0	0	0	0	1.19146	0.001337508	727.49075	3.44506	0.001639038	2403.58	4.34026	0.001495698	1585.705	1.18615	0.001522503	1080.5775	2.22147	0.001717613	1719.3525	4.95481	0.001646218	2158.29	3.62026	0.001461915	1806.6725	1.65954	0.001602065	1535.6125	14.2522
RON6_tau_0	-5.37863	-9.779235	-0.61900375	-5.60342	-9.6279425	-1.5508425	-6.28981	-9.82133	-0.89878425	-6.80565	-9.8481475	-1.4733025	-4.91248	-9.71546	-0.367344	-6.2158	-9.6709775	-1.8858425	-4.08425	-9.4550675	-0.3543385	-4.62194	-9.679935	-0.275837	-0.800005	-3.0813075	-0.0710111	-5.08909	-9.759125	-0.56725325	-4.82613	-9.7587375	-0.25001775	-3.26419	-9.4087	-0.24935075	-7.80288	-9.8832925	-3.405945	-4.53266	-9.7980075	-0.44299325	-6.13366	-9.7787325	-0.9940835	-5.02505	-9.7810025	-0.39007875	-5.85457
RON6_beta	388.41	103.6025	1288.8075	886.746	401.36175	2078.8325	216.269	69.252625	549.8165	284.59	90.588875	818.686	237.812	53.986	741.681	1273.63	408.79475	3476.48	238.73	76.3117	598.358	200.194	61.265275	578.75375	1139.31	534.411	2465.5025	763.75	209.37175	2483.56	944.02	311.4755	2570.9375	509.241	166.20775	1787.47	1706.93	815.68025	3854.5925	715.715	162.9945	2341.7525	599.615	146.68875	1968.2125	639.18	162.0035	2021.155	1062.81
RON6_t_short	2.20762	0.46304225	11.70835	6.14644	2.10892	16.796125	2.62901	0.56150175	8.9911375	2.85511	0.56605625	10.143825	3.45045	0.48377425	22.0666	5.12058	1.46727	17.2303	4.15569	0.59408325	23.4805	2.69667	0.354475	15.1842	5.66252	1.8063825	16.0268	3.83294	0.63155	24.96945	5.99418	1.9307325	22.918075	3.5921	0.41745875	23.2549	8.05228	2.2864	21.882325	3.20066	0.61220225	29.121225	2.18523	0.48130225	9.989345	3.54432	0.58172275	22.091575	4.46081
RON6_t_long	2676.56	337.334	36328.675	2314.37	338.75925	55854.9	3096.9	555.66925	58296.65	2882.85	325.4415	56700.15	2553.06	288.986	61135.325	2695.07	378.10125	49844.475	2665.03	277.41175	43424	2572.74	298.59925	45525.875	2611.51	444.15025	56471.625	2752.61	254.70975	49475.125	2097.2	255.9435	45291.725	2795.88	303.28225	52221.95	2368.61	205.225	48233.375	2469.2	365.04625	59974.375	2670.77	376.0805	48795.825	2519.42	265.09175	50822.85	2543.43
RON6_t_IgG	20.3203	11.83085	35.072375	19.8425	12.309625	31.2214	20.0293	11.3427	34.742475	20.6253	11.8583	35.097925	21.2912	12.0211	34.9308	20.5359	12.030225	33.997025	20.8358	11.881525	34.99305	21.1846	12.41875	33.613225	19.518	11.7996	30.091925	20.7286	12.689725	34.771125	20.8465	13.06605	33.724	20.671	12.321675	35.05405	20.1644	12.080225	31.625475	21.4114	12.07015	36.62125	20.3004	11.39925	35.492275	21.0889	12.124475	35.865875	20.654
RON6_rho	0.941671	0.85067325	0.98303175	0.958596	0.90069925	0.98852875	0.891743	0.68117025	0.9726695	0.878161	0.641415	0.96347875	0.887178	0.53972275	0.98665475	0.940697	0.8343895	0.98088875	0.878958	0.554116	0.98537525	0.871486	0.61531975	0.97541725	0.952452	0.88739025	0.98203875	0.943362	0.79989425	0.988548	0.944162	0.8484185	0.98027025	0.935248	0.777593	0.98194875	0.959646	0.9011025	0.98689425	0.932321	0.80951375	0.9805575	0.939411	0.835861	0.98321375	0.93872	0.809363	0.98481925	0.938866
SERA2_AB_back	1990.92	742.29975	2834.265	1321.49	491.04675	2112.3525	1416.26	707.7875	1703.455	2808.25	1107.7075	3342.115	1297.34	508.19475	1910.365	2378.31	651.74775	7462.1275	1487.48	521.132	2203.78	1805.57	739.17725	2604.85	1493.09	537.6685	2293.5525	2240.76	586.859	5314.8175	1420.2	482.322	2359.5425	1683.79	532.525	2983.6725	1534.12	513.07725	2356.69	2572.96	754.901	4029.505	2661.01	779.193	4201.245	2226.37	593.23175	4865.64	2288.57
SERA2_AB_0	1.78844	0.001462108	1190.7275	0.907132	0.001443838	955.49475	0	0	0	0	0	0	0	0	0	16.5841	0.0015368	7621.7125	0	0	0	0	0	0	0.857736	0.001359438	924.6015	6.36343	0.001753088	4460.7325	1.48036	0.001381995	1302.58	0.943008	0.001314485	1256.6225	1.05464	0.001397413	1240.82	2.87246	0.001469248	3102.9125	4.02351	0.001391215	3290.505	4.10131	0.00135381	3303.2225	6.15955
SERA2_tau_0	-5.13883	-9.70837	-0.542518	-3.55623	-9.2542225	-0.75199325	-6.1759	-9.8004875	-1.2150425	-6.9709	-9.8930375	-1.9066425	-3.86603	-9.4606625	-0.302944	-7.32495	-9.901445	-2.684455	-4.26884	-9.7090775	-0.44181475	-5.52297	-9.76606	-0.6455135	-0.804531	-3.2253875	-0.062939975	-5.64941	-9.687325	-0.45808975	-4.86795	-9.782295	-0.38145125	-4.30962	-9.454855	-0.37471075	-7.44737	-9.87232	-2.7359575	-4.87733	-9.6699625	-0.6329025	-5.97318	-9.7979775	-1.017555	-5.15771	-9.7065125	-0.6131155	-5.56364
SERA2_beta	357.516	98.829425	1186.3275	1198.92	575.55025	2694.85	377.995	159.477	798.6485	384.161	115.217	1008.057	302.58	106.9465	944.78125	3829.15	1874.585	8405.76	334.477	136.75725	786.784	287.671	88.333025	776.53475	1391.57	680.085	2599.73	853.291	170.9015	2665.0225	1117.72	520.75075	2893.3625	523.739	173.62175	1421.52	1006.89	421.71625	2240.5425	718.829	189.69225	2381.2975	716.021	198.54075	1841.825	796.478	195.363	2244.43	842.557
SERA2_t_short	3.55674	0.86732875	13.259375	6.85003	2.8750375	17.05215	4.02564	1.477995	10.766025	4.39168	1.370165	13.797075	5.77285	1.298285	30.83135	9.79909	3.6342325	28.3074	6.224	1.4338425	24.5365	4.27902	1.26081	15.35	7.58629	2.2961475	20.06085	5.80975	1.440405	22.2551	10.1279	3.8080275	22.972925	5.30391	1.18207	18.86495	6.11809	2.0194725	15.7825	5.4514	1.232365	24.63675	5.11948	1.6590175	19.058325	5.60887	1.267265	24.269425	5.79887
SERA2_t_long	2220.45	320.515	34083.675	1524.6	196.304	29737.375	2775.31	534.367	41977.775	2491.15	301.6115	30489.6	2067.74	252.56225	26745.125	1400.4	203.28775	31681.8	2142.64	212.74125	31010.75	1941.31	210.85125	33446.55	2027.5	328.65925	32946.825	1939.1	222.756	32741	2068.97	269.11425	26367.2	2007.91	246.5075	28536.6	2036.55	245.3115	32912.125	2074.18	288.79375	29314.4	2172.02	289.3385	29939.7	1961.28	221.382	39651.625	2066.58
SERA2_t_IgG	19.673	11.28535	33.584825	17.7982	10.5225	27.81195	19.081	11.69365	32.9144	18.6565	10.9238	30.747525	19.3889	11.540475	33.2053	20.7581	12.61375	33.278275	19.7098	11.7929	32.680825	19.8498	11.8722	32.062175	18.987	11.31255	30.767175	19.779	11.71365	33.720075	19.5834	11.73395	32.105075	19.3188	11.31695	31.959025	17.9866	10.5352	29.883825	19.6756	11.552075	33.842375	19.5478	10.86615	32.519025	19.6211	11.287275	33.201775	19.5495
SERA2_rho	0.921357	0.7818155	0.97876	0.95269	0.880029	0.9839545	0.878058	0.6976185	0.951464	0.899279	0.74568025	0.97678	0.902902	0.680643	0.9819865	0.930888	0.82377675	0.975561	0.896264	0.61104875	0.981911	0.898768	0.6827045	0.9798145	0.940618	0.86074875	0.976998	0.93237	0.768766	0.9845775	0.949685	0.86252225	0.982114	0.934291	0.75850975	0.98069425	0.951187	0.88902325	0.98368625	0.927522	0.7895715	0.97580525	0.932037	0.79647875	0.97967975	0.935223	0.78341075	0.9832515	0.931053
SERA3_AB_back	3429.98	1346.7	4645.825	2587.96	890.71775	6125.4475	4610.71	1580.3675	5818.635	3094.86	1548.96	3629.0675	2089.17	944.34025	2961.035	3494.72	1008.46	13833.6	2188.93	907.6235	3113.0425	2595.29	1322.3825	3530.4275	3021.24	1093.0425	5498.29	3779.85	1021.5575	12181.7	3064.64	1107.955	4919.445	2287.07	896.44775	3491.15	2114.78	817.2865	3412.885	3819.77	1191.03	5973.3	4201.48	1333.5725	5862.795	3409.28	1081.2375	6365.745	3500.65
SERA3_AB_0	2.9576	0.001313428	2417.745	2.66869	0.001432955	3329.0225	0	0	0	0	0	0	0	0	0	10437.4	0.002554128	38791.775	0	0	0	0	0	0	2.0272	0.00132849	2621.73	30.2525	0.002003678	11981.1	2.42526	0.001573088	2779.0125	1.52577	0.001488688	1385.5625	1.21738	0.001607108	1409.675	4.70596	0.001746628	3973.14	4.79607	0.001336138	4564.9	2.65031	0.001461468	3567.2775	2.8931
SERA3_tau_0	-5.48375	-9.7726975	-0.50630125	-0.777803	-2.187205	-0.2000095	-5.58876	-9.69096	-0.80913375	-7.65404	-9.85529	-2.9649075	-3.64042	-9.5550875	-0.3279175	-6.76664	-9.808275	-1.451	-3.42611	-9.48788	-0.287078	-4.98717	-9.751325	-0.368637	-1.28737	-5.134315	-0.15842025	-5.84749	-9.78275	-0.57362575	-4.83005	-9.616365	-0.2180985	-3.08176	-9.4512325	-0.1505325	-7.8487	-9.9130675	-3.6760625	-4.61603	-9.5823675	-0.61773875	-6.82189	-9.8803125	-1.5844225	-4.72173	-9.698505	-0.43600125	-4.80569
SERA3_beta	546.689	119.82075	1789.365	10503.8	5422.77	19937.85	854.029	336.36175	1987.01	681.315	238.641	1751.705	438.065	102.984275	1437.2625	9004.86	1742.99	26588.65	513.276	202.06975	1118.9825	377.371	103.59925	1086.5175	2534.52	1070.075	5005.625	2036.76	288.28425	6773.935	999.626	270.379	3390.805	630.141	179.373	1652.515	2657.31	1412.8725	5547.33	930.898	175.14475	3107.9	747.978	127.3135	2368.655	1010.48	124.5175	4359.5925	1066.05
SERA3_t_short	4.42506	1.1739275	18.2256	6.34329	2.94292	14.04505	5.72252	2.08535	15.32785	4.30508	1.588765	11.952025	5.45595	1.293295	22.851175	7.6656	2.3924875	23.06535	6.11773	1.71929	26.40145	4.54475	1.11221	16.796375	7.00979	2.61484	18.762825	6.15445	1.5418825	24.129975	6.61266	1.9915325	24.480475	5.59131	1.3605575	22.02975	6.57743	2.6916925	13.99595	5.56917	1.312425	24.6548	4.61273	1.273785	16.72445	5.74923	1.21159	21.781475	5.8127
SERA3_t_long	2812.63	453.66325	60050	1037.22	181.61525	34425.65	3028.07	516.4755	52454.95	2367.73	321.0985	42752.225	2685.63	292.64675	55082.3	2615.83	493.69325	46784.8	2606.51	305.18925	50359.3	2620.54	297.50175	77490.775	2935.86	400.3855	47441.55	2503.29	297.02725	68455.425	2399.68	351.845	45504.65	2297.64	298.66175	38571.2	2350.63	325.25325	45792.1	2627.59	360.60175	48233.825	2606.04	441.18975	69756.55	2487.36	298.0935	50939.675	2560.2
SERA3_t_IgG	19.0079	10.984875	34.0368	16.8182	9.347735	25.9441	18.3803	10.771425	30.209	17.5521	9.1767475	28.9543	18.7655	10.27505	33.2559	19.0276	11.1886	32.228975	18.8363	11.4728	32.9185	18.9928	10.61475	31.630975	18.2195	10.64415	29.58995	19.0427	10.93	34.5145	19.4105	11.34565	32.67595	18.9118	10.983875	34.80475	15.5763	9.0476875	24.14725	18.9574	10.421125	32.48545	18.5157	10.6322	33.0991	18.3389	10.44195	32.5373	19.2746
SERA3_rho	0.911357	0.7261285	0.97857	0.963384	0.9014715	0.986577	0.894266	0.74568525	0.97253225	0.920916	0.77004175	0.9773565	0.906279	0.6577545	0.98194825	0.902815	0.74174025	0.976256	0.909305	0.6485385	0.982961	0.904812	0.706088	0.9783705	0.934308	0.82712825	0.975661	0.916179	0.69378225	0.97949975	0.924552	0.78469375	0.9805605	0.913159	0.66327025	0.98014075	0.966228	0.9182175	0.99026175	0.908461	0.737216	0.97747575	0.920246	0.776962	0.978635	0.92003	0.7018385	0.98214525	0.919205
SERA4_AB_back	902.743	259.623	1321.635	1164.29	260.79075	4676.86	993.859	364.7735	1269.925	842.664	265.1965	1107.7375	962.472	285.9365	1776.7225	1085.43	277.13875	5020.945	700.267	211.827	1058.6125	771.954	222.8575	1150.6175	675.156	203.9885	1105.255	1247.06	258.28475	5331.4975	1071.34	262.16275	2002.0725	1050.84	266.066	1973.56	752.287	220.7515	1433.915	1385.88	304.084	3192.32	1426.85	298.01625	4540.635	1247.04	276.67875	3375.3325	1094.3
SERA4_AB_0	2.43922	0.001958395	965.326	3.25671	0.001602028	6792.6225	0	0	0	0	0	0	0	0	0	14.2728	0.001604538	36356.725	0	0	0	0	0	0	1.26967	0.001536035	743.7235	5.90807	0.001496358	5484.7175	1.23775	0.001386558	1427.1875	0.88697	0.001483653	1297.0575	1.07593	0.001546998	678.5325	6.20101	0.001630958	2712.925	6.15305	0.001557868	4600.955	1.91876	0.001380625	2420.1225	2.29351
SERA4_tau_0	-5.00639	-9.7701575	-0.430527	-1.01064	-5.4603575	-0.17767825	-5.99069	-9.8071375	-0.70370775	-6.63755	-9.890795	-1.7781525	-4.96216	-9.5989225	-0.38206475	-4.70372	-9.6616375	-0.749425	-3.79443	-9.4935675	-0.2527415	-5.70611	-9.7797025	-0.60786925	-1.00597	-7.8097975	-0.078726075	-5.19681	-9.762715	-0.57437175	-4.84151	-9.725075	-0.28636875	-4.82528	-9.78226	-0.477745	-7.37501	-9.89217	-3.0125175	-5.18008	-9.7681425	-0.687965	-6.5254	-9.8130575	-1.4957875	-4.67947	-9.702985	-0.34915925	-4.502
SERA4_beta	213.464	40.118775	758.78175	10292.5	3705.6825	31945.9	201.746	57.895425	556.9795	335.578	121.74025	888.30475	275.1	75.1941	837.24625	28565.1	8185.17	118243.75	254.651	88.79455	658.05075	188.703	54.598	522.8825	812.151	260.202	2215.4975	1201.74	65.972525	5763.3525	550.52	119.539	2124.8325	327.223	50.9161	1147.6	1280.27	410.93575	3514.715	696.217	69.995275	2912.7375	1973.29	540.1345	5193.8325	670.513	58.41475	4474.1125	463.351
SERA4_t_short	6.76342	1.1604525	35.464575	14.2299	4.1061925	42.4163	4.49305	1.0159525	18.534025	4.28931	0.99808125	16.11905	7.96106	1.3579975	43.559075	10.2623	1.911375	67.650175	8.53651	1.7598225	62.53445	5.44411	1.305095	22.983725	8.33204	2.254885	28.46995	7.92415	1.714345	49.041875	8.9107	2.0378925	34.336775	7.14953	1.2998425	32.3873	6.76288	2.0968225	17.27355	7.76204	1.2812125	43.4475	9.06439	2.222295	34.954825	7.49863	1.3367175	40.484925	7.43592
SERA4_t_long	2812.41	378.94325	53128.2	2854.42	283.08725	73400.625	3330.32	442.73775	59772.2	3236.39	507.93675	74767.65	3158.42	381.3745	64401.775	3272.05	445.09525	61400.75	2985.23	369.04	59051.35	2970.17	312.909	68771.975	3063.89	401.12325	55960.4	3231.76	289.58975	83034.8	2966.97	285.565	54577.825	3192.24	255.03925	53880.7	2947.81	261.03225	63105.225	2794.99	370.20875	46968.35	2915.76	350.2155	56519.175	3020.17	320.45775	71068.95	2934.21
SERA4_t_IgG	20.3441	12.107675	34.326975	20.6237	11.96255	35.6348	19.1124	10.61895	35.94695	20.6206	11.57245	40.072	20.2874	11.236375	37.553475	21.8411	12.9457	39.81215	20.4608	11.749925	36.5238	19.8937	11.3966	33.20345	19.4967	11.76315	32.734575	19.8286	10.842875	35.120475	20.0854	12.028625	34.325675	20.2549	11.49415	34.9854	17.9497	9.746905	29.533725	20.0864	11.616475	35.392675	20.0677	11.648825	35.639	20.3607	11.6712	39.3214	20.1044
SERA4_rho	0.922457	0.68102	0.9851265	0.944024	0.801516	0.98432375	0.902676	0.66112475	0.98287675	0.853343	0.51573725	0.95222225	0.91175	0.55364775	0.98934725	0.870385	0.44398175	0.962983	0.909782	0.57229475	0.9859615	0.914362	0.6489715	0.98664475	0.932358	0.79298125	0.97938575	0.925244	0.569143	0.98973275	0.934816	0.76967125	0.98639475	0.925137	0.65195675	0.9877215	0.966277	0.89541025	0.9939205	0.926646	0.7218765	0.9874795	0.933767	0.78660375	0.98362575	0.927249	0.65086825	0.98973825	0.925782
SERA5_AB_back	2422.47	739.338	3621.0925	2102.8	587.0665	7415.1025	2478.6	929.64325	3032.3675	1770.23	527.68725	3431.2075	1435.64	517.459	2145.4075	2075.55	568.64575	8085.115	1560.1	449.95325	2575.135	2697.44	751.3695	10300.825	1566.82	586.9425	2256.66	2148.22	585.94675	6687.735	1733.26	460.68175	5095.6075	1205.56	462.852	1815.83	1746.15	574.61775	3663.4675	2448.76	683.26575	4888.19	2612.99	778.41075	4003.675	1985.93	565.03375	4163.11	1978.71
SERA5_AB_0	4.7338	0.001819155	2726.7575	2.54218	0.001395683	8337.675	0	0	0	0	0	0	0	0	0	9.11329	0.001484113	23711.175	0	0	0	0	0	0	2.40634	0.001585643	1496.0525	4.05252	0.001581965	6370.0075	3.56275	0.001444325	4350.6575	0.915917	0.001526708	917.675	1.89586	0.001576815	2232.1975	5.56282	0.001478	3900.62	10.4035	0.001716518	3520.5725	2.59752	0.001522665	2905.525	44.0759
SERA5_tau_0	-3.97856	-9.6911825	-0.381916	-0.760776	-3.52694	-0.13760925	-4.24724	-9.561035	-0.1553765	-8.18584	-9.8921775	-3.8880675	-3.81381	-9.49342	-0.16476075	-4.56012	-9.64406	-0.8599235	-2.42117	-9.0170225	-0.125778	-6.83543	-9.7759775	-1.7652275	-0.70428	-4.67973	-0.04113955	-4.65403	-9.69492	-0.35577675	-5.04798	-9.667325	-0.3451065	-1.57121	-8.102295	-0.093519375	-7.68557	-9.9056075	-3.21964	-1.42665	-8.7828425	-0.069438325	-6.83572	-9.89015	-2.17833	-3.8553	-9.6304525	-0.20393075	-6.64542
SERA5_beta	733.533	147.87975	2145.945	14777.3	5415.5775	48358.975	250.567	54.29765	977.461	9775.6	3983.7925	27824.925	285.042	19.900275	2873.9325	19293.3	6482.2325	73169.625	846.921	260.84875	2232.5425	1940.4	311.1775	5696.9775	1764	609.786	4025.2975	1621.22	214.58	9415.5975	9710.27	3155.0625	37274.1	697.865	227.621	2009.68	8866.48	3383.505	25750.5	2304.48	210.64425	11789.175	1369.71	372.02975	4035.33	904.109	122.011	6056.9575	16689.4
SERA5_t_short	9.48622	2.2250775	33.494375	22.4706	5.0622175	82.586125	12.2161	1.6888125	81.230825	7.74988	2.694315	22.245525	11.8577	2.2718925	48.540425	19.7446	4.3713075	77.6076	13.1766	3.3659675	65.378025	11.6872	2.8884375	48.489275	9.62156	2.7501175	31.138525	11.0632	2.25745	50.2571	19.6933	6.15406	52.066325	13.1021	2.65732	63.218825	10.6762	3.57472	27.568025	10.8078	1.7551125	54.868375	8.15889	1.9139725	34.79295	11.0385	2.32705	56.74525	12.8735
SERA5_t_long	644.183	125.7305	9826.97	601.253	156.44475	10419.775	687.764	136.47325	8802.49	423.922	81.98365	8699.3725	648.681	99.885175	9190.7975	641.044	161.65525	9498.315	616.802	92.301225	11088.025	642.508	100.76315	10177.075	835.817	172.67475	9821.9925	585.331	99.46545	10250.2925	439.072	95.641825	8828.335	634.166	86.002125	10658.875	409.704	91.818225	8010.135	760.303	186.39375	10523.4	683.659	116.34175	10515.65	640.143	97.73715	9080.12	591.892
SERA5_t_IgG	18.3867	10.1458	33.828025	21.1195	11.304475	37.994475	20.1615	11.43465	38.65635	17.4373	9.123305	30.026275	18.1783	9.7995325	32.977925	20.8315	12.029075	37.2235	18.7734	10.610225	33.294875	19.0521	10.891325	33.589	18.9923	10.449975	32.25815	19.1755	10.079175	33.46035	19.3359	11.790475	35.06805	18.9459	10.310575	33.580625	16.8396	8.6024425	27.854175	19.7847	11.034575	38.50725	18.5519	9.505445	31.865325	18.9633	10.13425	32.678375	19.0795
SERA5_rho	0.94854	0.7857515	0.989791	0.941957	0.771341	0.98432275	0.914134	0.421529	0.99189175	0.976603	0.9154275	0.99533125	0.958178	0.612152	0.99642775	0.94316	0.7748155	0.98538975	0.957275	0.6246355	0.99645325	0.95469	0.6959965	0.9959195	0.941782	0.82794475	0.97924425	0.955471	0.8079545	0.991321	0.967719	0.895229	0.99116275	0.957015	0.7848905	0.99197975	0.975924	0.91475025	0.99497475	0.92621	0.68845325	0.98496575	0.952054	0.82972325	0.98905625	0.957905	0.77854	0.991816	0.952758
SERA7_AB_back	1943.58	854.7225	2876.6425	2587.29	1018.0925	4674.215	1795.99	1015.0175	2073.905	2304.07	1208.275	2692.4975	1507.03	710.93925	2088.155	2650.84	869.831	5784.685	1692.5	808.11375	2469.9875	1678.72	759.362	2217.9775	1461.05	655.7015	2068.6775	2035.56	852.15625	3713.49	1818.93	788.6555	2583.0575	1778.2	703.401	2973.3675	1432.96	647.89325	2230.07	2402.6	931.6785	4155.3725	2403.49	900.378	3584.8075	2198.02	851.38175	4049.06	2050.34
SERA7_AB_0	1.78966	0.001770473	1561.115	80.5144	0.001597598	4487.185	0	0	0	0	0	0	0	0	0	105.232	0.001670235	5889.685	0	0	0	0	0	0	0.935491	0.001439193	839.31675	1.58597	0.00141101	1794.0075	1.28941	0.001383318	1684.485	1.24187	0.001403195	1293.2425	1.26815	0.001298368	820.48175	4.81588	0.00151886	2834.9675	3.42074	0.001507785	2494.2075	1.65598	0.00153375	2214.9625	2.91135
SERA7_tau_0	-7.30641	-9.8958925	-2.819815	-6.89695	-9.83014	-1.5382125	-6.53986	-9.817205	-1.85466	-6.91885	-9.77353	-1.654635	-4.38704	-9.710435	-0.2702245	-6.81416	-9.781685	-1.81457	-5.42463	-9.6947875	-0.4804815	-4.15805	-9.52637	-0.39783875	-0.679037	-2.46721	-0.073680375	-4.925	-9.70747	-0.44172275	-5.03718	-9.836755	-0.20664525	-4.59298	-9.5496225	-0.47193425	-8.04098	-9.9171325	-3.8742775	-5.08963	-9.809505	-0.71153925	-6.9107	-9.882725	-1.4683325	-4.96768	-9.761875	-0.5094025	-5.1237
SERA7_beta	739.536	316.6455	1724.8675	993.977	252.13675	2336.79	318.322	128.97875	739.20775	315.607	107.0965	907.27875	270.148	77.411575	787.55425	1257.63	375.00475	3218.13	255.102	85.20035	651.7225	279.89	109.43075	689.91625	1315.94	670.1855	2446.8675	639.241	181.418	2070.2775	651.345	222.44225	1772.1775	498.585	165.63775	1215.24	1329.94	667.4855	2694.9875	687.289	193.48325	1903.83	630.408	222.2935	1514.0525	683.504	156.2215	1998.0125	688.247
SERA7_t_short	5.27707	1.868175	17.3897	4.33161	1.4355425	13.290775	3.60466	1.222325	9.9088675	3.59645	1.15947	11.23075	4.65481	0.98532425	17.000125	5.2437	1.99146	15.185475	4.35011	1.06267	17.777025	4.98974	1.05445	21.459975	6.30781	2.2674325	14.428575	4.66107	1.07983	18.4529	5.02586	1.6225075	13.05075	4.04214	1.0065675	15.877575	6.30272	2.53591	15.1211	4.35714	1.170875	19.17955	3.86131	1.4095775	14.54275	4.6555	1.1088425	21.58635	4.65965
SERA7_t_long	2160.25	309.08575	54594.5	1733.8	344.4095	35797.75	2780.34	589.72325	39921.125	2355.94	412.9135	37196.35	1958.69	222.075	31027.2	1911.57	341.06375	34529.7	1985.17	252.4225	39436.95	1899.14	274.68275	31946.75	2483.72	459.552	34404.825	2007.14	223.68075	29619.325	1868.75	225.53175	32269.8	2132.68	221.326	39716.3	1763.97	190.355	32146.2	2103.36	350.43175	36807.3	2425.39	383.55975	32303	2301.08	249.373	39741	2136.37
SERA7_t_IgG	18.5566	10.659275	31.319675	19.7598	11.432	34.1455	18.9306	11.71765	32.21085	18.9156	10.353075	31.950925	19.5212	11.16445	32.89055	19.3654	11.3278	31.743875	19.3321	11.223375	32.36265	19.9212	11.927175	33.17465	17.6405	10.210325	28.205925	19.6398	11.358475	32.366775	19.2903	10.88735	33.377925	19.1339	11.26385	33.42735	16.7777	9.7732125	26.499475	19.9835	11.868475	32.7131	18.7341	10.738125	32.2319	19.4014	11.21495	34.990625	19.8862
SERA7_rho	0.934132	0.84294775	0.97891825	0.904178	0.763694	0.968629	0.876291	0.707442	0.95469425	0.877986	0.67190075	0.960199	0.884922	0.6069645	0.9793145	0.913088	0.78647675	0.97063975	0.888544	0.61027525	0.976581	0.874684	0.58137675	0.9726275	0.936137	0.862068	0.9703635	0.912333	0.722518	0.97593725	0.917421	0.78867825	0.97300525	0.910048	0.76012275	0.97492475	0.956915	0.8922075	0.98607325	0.90868	0.75474225	0.9680385	0.918048	0.79091925	0.974169	0.913101	0.74844675	0.976914	0.910359
SERA9_AB_back	535.531	210.632	770.47	699.088	218.67225	1640.24	704.598	313.86275	855.18	771.604	329.09625	971.649	604.471	223.95325	913.3815	829.544	221.79975	1741.385	588.724	223.3825	892.42975	588.702	230.86775	841.1975	567.383	237.3135	840.516	912.15	289.894	2638.06	904.458	276.87125	1604.3375	654.517	214.87675	1143.55	582.11	234.77975	892.558	1057.69	290.83225	2191.55	1059.85	271.137	1932.9675	860.082	267.9025	2438.8175	871.294
SERA9_AB_0	0.458677	0.001472735	470.664	0.672082	0.00127473	1027.825	0	0	0	0	0	0	0	0	0	1.34993	0.001615963	1441.285	0	0	0	0	0	0	1.14016	0.001327148	595.10225	3.35239	0.00158523	2732.9275	2.3175	0.001439813	1165.2675	0.986382	0.001427143	677.70825	0.709553	0.001552685	502.351	3.05277	0.001588328	1629.4125	8.16101	0.001509185	1504.86	2.12602	0.001527978	2091.43	1.76213
SERA9_tau_0	-3.78055	-9.414195	-0.54314	-0.559222	-2.9636	-0.057740525	-6.00578	-9.7665725	-0.97234275	-6.75947	-9.8400925	-1.65669	-4.62871	-9.5866175	-0.3689685	-5.96137	-9.7141475	-1.566855	-4.53277	-9.64662	-0.339076	-4.62173	-9.6665275	-0.3111995	-1.25165	-7.83686	-0.08300415	-5.7117	-9.6048775	-0.81071925	-5.23716	-9.804545	-0.29238425	-2.86686	-9.1454825	-0.21966675	-7.21853	-9.83315	-2.3741325	-5.15283	-9.6269025	-0.60416675	-5.20291	-9.7571075	-0.5724275	-5.42323	-9.7513525	-0.72859725	-5.09154
SERA9_beta	301.973	117.83	753.504	2592.47	1081.9075	6535.1825	131.848	49.27225	331.795	192.242	72.967025	488.03125	127.729	39.096975	395.576	1138.1	495.6245	2763.0225	124.613	39.853575	313.74675	117.875	37.161175	308.70275	516.875	191.68075	1183.045	521.875	114.8395	1853.7125	291.016	64.519775	1094.0875	332.555	117.982	1033.06	571.064	206.87925	1452.3025	444.811	91.574275	1462.3875	331.463	73.9608	973.5375	493.347	95.4655	1782.2175	390.734
SERA9_t_short	7.94586	2.0442975	29.028375	11.1769	4.4662	27.9208	3.92637	1.0582475	13.4292	4.16302	1.0618525	17.742825	6.92862	0.987323	41.535325	10.5716	3.2730125	58.09175	6.32539	1.3310175	34.73425	5.49368	1.147045	25.5614	10.2621	2.7900125	33.284725	7.31172	1.5035925	37.38925	4.93014	0.87090725	25.000375	8.04611	1.56337	34.595875	7.45487	2.4319325	22.286925	6.75312	1.1612775	31.54905	4.9465	0.90472975	26.076375	7.12163	1.190845	41.05125	6.74522
SERA9_t_long	3330.32	232.35725	65693.6	3079.04	255.259	71422.075	3971.17	486.74375	66115.425	3182.96	459.671	75658.275	3361.85	269.3995	73332.625	2860.51	252.9775	67496.725	3136.73	256.558	75854.05	3590.77	259.90175	85442.975	3151.71	350.4975	88109.875	3062.14	309.5435	59870.55	3198.95	382.94525	98809.125	3250.26	296.32425	78051.6	3116.54	261.936	95328.225	3289.06	369.08175	76543.325	3831.45	419.60175	109340.5	3009.46	285.736	61532.45	3301
SERA9_t_IgG	20.8052	12.916325	35.4641	19.7693	11.680375	30.660275	20.7212	11.894025	36.8889	22.1529	13.4901	38.83315	20.6675	11.5866	36.369675	21.8092	12.750075	36.61525	20.9775	11.6864	37.99415	21.1011	12.196375	35.700225	20.9799	12.119575	33.712475	21.148	12.08955	38.04555	20.9244	12.017025	34.135275	21.4928	12.686675	36.0347	19.5712	11.5258	31.56145	20.9129	11.9639	35.798825	21.119	12.710475	37.2395	21.1823	12.3577	37.1288	21.0711
SERA9_rho	0.952629	0.843591	0.98959375	0.971367	0.9256745	0.99204325	0.88654	0.6737105	0.96735675	0.85109	0.609868	0.9478	0.906749	0.65406225	0.9837	0.939571	0.84172725	0.98304675	0.907023	0.64574025	0.98537925	0.906064	0.6913255	0.98189375	0.948616	0.83716175	0.984759	0.935241	0.6958875	0.98671	0.926755	0.69194325	0.9856725	0.935856	0.693904	0.98604025	0.962649	0.889134	0.990619	0.930223	0.75167125	0.98608075	0.909778	0.70369175	0.97937125	0.933347	0.70162175	0.98800725	0.93739
SPATR_AB_back	3175.75	1166.6925	4351.6	2443.11	856.8735	4738.11	3600.12	1373.695	4927.4275	3367.76	1454.9575	4250.04	2044.1	874.9065	2988.8075	4386.54	1302.825	10742.575	2604.37	960.11925	4044.1925	4359.49	1412.4	6791.3225	2563.16	1030.635	4487.725	3648.92	993.40825	9170.665	2661.06	1069.5675	4110.8625	1983.26	831.421	2999.2425	2344.93	1001.3085	3409.98	3435.03	1218.0325	5254.9675	3609.79	1131.3425	5131.0925	3217.83	946.2145	6666.0025	3768.31
SPATR_AB_0	2.92275	0.001452275	2220.81	1.52371	0.0015165	2445.0275	0	0	0	0	0	0	0	0	0	301.792	0.001626063	10929.4	0	0	0	0	0	0	1.32794	0.001331705	1615.2425	8.70012	0.001505833	7695.6625	1.69525	0.001359563	2447.895	1.50663	0.001306775	1043.9775	1.39637	0.001509203	1460.3325	2.71466	0.001407925	3456.0725	5.23404	0.001443048	3642.0675	2.09086	0.001518515	3560.43	193.407
SPATR_tau_0	-3.56191	-9.5394525	-0.3220455	-0.782819	-3.489605	-0.2180105	-2.66236	-8.9605525	-0.38602	-7.01178	-9.8549175	-1.9217725	-2.9492	-9.38414	-0.11463125	-4.62597	-9.5470825	-0.60935325	-4.40121	-9.7668125	-0.37043425	-4.93357	-9.752425	-0.549475	-0.891535	-4.31582	-0.089552425	-6.01878	-9.80821	-0.86661425	-5.08904	-9.70716	-0.28631125	-2.56431	-8.95325	-0.15554575	-6.82023	-9.890125	-2.255325	-4.26169	-9.596345	-0.53742525	-7.00356	-9.841815	-1.74176	-4.85097	-9.6778825	-0.379193	-6.59571
SPATR_beta	907.492	273.84	2264.6825	7976.98	3246.005	16223	1584.97	581.75725	3937.1175	1350.39	418.44275	3517.475	642.565	149.93675	2907.305	2822.23	766.227	7184.445	751.415	208.3195	1892.4275	1064.17	239.46025	3465.4725	3304.57	1442.735	6454.3175	1936.61	416.15075	5074.1125	1652.89	631.9465	4214.765	756.564	261.28325	2019.7175	1531.45	659.73925	3622.1525	1251.32	349.84075	3572.34	1320.87	448.0035	3430.15	1383.62	375.3	4772.4075	2830.09
SPATR_t_short	4.36739	1.1505775	14.58915	5.73261	2.7879925	12.7763	5.458	1.88958	16.947825	3.67895	1.359515	10.9843	4.67941	1.296085	19.619875	5.00472	1.9416	13.09605	4.65754	1.301285	16.881775	5.18809	1.4103525	18.961	7.18199	2.73305	17.548525	5.50455	1.60493	19.3105	7.06539	2.6124825	20.0629	4.41873	1.083795	16.29915	5.55397	1.994615	16.59395	4.79917	1.228645	18.451875	4.26185	1.434075	14.301325	5.01307	1.35119	19.41075	5.9492
SPATR_t_long	2338.3	264.44225	53659.225	1673.34	200.64025	37615.175	2312.07	265.1005	42135.975	2503.17	294.116	53099.025	2459.66	308.61325	46264.125	2547.65	438.82	48569.325	2614.06	261.14425	35737.2	2448.68	265.8445	47156.5	2646.65	355.1665	52827.75	2462.51	242.34125	54338.95	2213.8	293.54225	41510.825	2416.3	303.6345	46004.4	2266.46	272.173	52167.725	2429.51	324.65125	44880.15	2717.65	339.32175	47458.475	2282.13	312.47175	56104.225	2400.8
SPATR_t_IgG	17.2846	10.3231	28.43545	14.5359	8.119615	23.916925	16.9079	10.7869	29.230075	16.2833	9.2749775	27.521775	16.9098	9.5457175	30.380525	16.6593	10.0688	27.2645	16.6944	9.5276725	29.1785	17.3258	10.55975	30.65835	15.7735	9.51219	24.595975	16.6332	9.8337675	27.57045	16.9853	9.83104	29.28155	16.5892	9.784685	28.7263	15.5072	9.47972	25.574825	16.7281	10.275775	29.0586	16.3737	9.2108275	26.8214	16.5806	9.374675	28.958725	17.0231
SPATR_rho	0.927657	0.780657	0.97993825	0.970805	0.92153925	0.9894455	0.954312	0.8638495	0.989783	0.959033	0.88156825	0.99042775	0.960684	0.84006475	0.99113425	0.924601	0.79844975	0.98218125	0.958159	0.8105485	0.9916515	0.954943	0.82956475	0.9912695	0.959618	0.90053075	0.98804725	0.937777	0.77688175	0.98787	0.949114	0.8634895	0.98579875	0.940664	0.78516775	0.985823	0.957776	0.8932325	0.987074	0.934372	0.811745	0.98444175	0.938323	0.81721625	0.9841205	0.941438	0.75857775	0.98801425	0.936927
Surfin4.23D7A_AB_back	4084.89	1272.1	6503.4375	2470.47	859.92575	3935.5975	4070.52	1196.545	6023.1375	3604.69	892.89325	5780.985	1822.33	659.076	2561.075	4188.75	1030.015	8210.3225	4144.39	869.0105	7357.9025	4007.64	1356.555	5624.755	2928.65	889.201	5065.3675	4838.81	992.4435	28036.35	2409.53	710.0615	4080.815	1784.45	566.066	2645.1	5413.93	1174.3425	23450.925	3057.28	854.287	4761.67	5450.2	1279.4	9596.2375	3512.55	1037.755	7887.4725	4984.91
Surfin4.23D7A_AB_0	2.8643	0.001412528	4089.8325	2.62405	0.001561495	1907.0275	0	0	0	0	0	0	0	0	0	5.35521	0.001535358	6886.3875	0	0	0	0	0	0	1.63314	0.001374865	2265.5875	403.007	0.002320695	36389.675	1.3357	0.00137152	2015.8175	0.859656	0.001324145	1104.5225	968.028	0.00179274	26449.825	2.17821	0.001579015	2342.13	13.3829	0.001629028	8559.02	1.63924	0.001383145	4349.41	47.5891
Surfin4.23D7A_tau_0	-3.72131	-9.6007125	-0.4744995	-2.8761	-9.124625	-0.6238365	-1.81079	-7.1725725	-0.205101	-7.54683	-9.8694425	-3.079265	-2.69731	-9.48295	-0.06608785	-7.13683	-9.87752	-2.7544625	-4.52436	-9.69868	-0.52975175	-4.76791	-9.6641675	-0.39390275	-0.803919	-3.4071475	-0.072790175	-6.42558	-9.8236575	-0.76720575	-4.85704	-9.63501	-0.1697495	-0.132995	-0.48905775	-0.006152895	-7.25801	-9.862665	-2.068765	-1.64671	-9.1949325	-0.10923375	-7.60305	-9.8737125	-2.9659075	-4.17399	-9.5508375	-0.336479	-6.46338
Surfin4.23D7A_beta	1617.5	561.1625	3927.58	2090.94	898	4705.3675	2447.34	878.7185	5848.1275	5338.91	2540.0725	12515.575	539.161	62.857975	5375.9875	4125.13	1779.6075	8705.6375	1418.98	297.37025	3709.39	674.406	82.632425	2476.7375	3577.25	1566.1975	7262.2775	5347.3	762.496	16734.275	2017.13	846.02975	5498.285	8527.9	4428.0475	20435.675	7945.14	1191.2525	21464.75	1612.92	458.745	5502.7425	2737.36	982.63075	6858.845	1710.79	499.7725	6052.1675	4575.96
Surfin4.23D7A_t_short	6.18206	1.82109	20.992425	6.43178	2.645195	15.655225	5.78499	2.1689775	16.80145	4.87006	1.8408925	11.774175	5.57163	1.3893775	23.249275	4.78325	1.9213175	11.195275	6.10097	1.65587	25.42165	5.0089	1.1955375	16.103025	7.58342	2.7032775	18.387825	7.00772	1.966565	24.3204	7.8187	2.9738025	20.276225	9.91518	3.2139125	32.95925	6.78649	2.25038	17.358925	5.33186	1.165985	25.024025	4.99608	1.6283625	18.51855	5.60182	1.53645	20.618	6.65497
Surfin4.23D7A_t_long	2020.3	256.5185	33337.375	1643.75	209.968	40438.2	1965.25	267.90975	36159.275	1274.11	186.0765	32682.4	1923.72	216.0405	47513.95	1734.55	227.64875	33728.45	1906.71	188.22225	32708.45	2068.71	221.14425	32290.675	2278.92	363.4825	45520	1993.5	167.01975	37054.775	1505.22	148.8275	39961.85	1799.74	220.077	50217.5	2045.47	317.14175	47262.55	1716.94	247.22725	41881.85	2205	325.2395	35101.175	1959.9	203.0035	40805.375	1768.78
Surfin4.23D7A_t_IgG	19.6466	12.02495	32.964775	18.3094	11.512725	28.111525	19.6596	11.430275	31.822425	19.176	11.6396	30.68735	19.2763	11.193625	31.8279	18.439	10.4129	29.540225	20.1172	10.743825	33.636725	19.8373	10.618825	34.330525	18.6339	11.025175	28.531725	19.7435	11.9058	33.40325	19.4381	11.011475	31.0707	19.9999	11.87575	34.42995	19.5445	11.74065	32.51435	20.4722	12.20205	34.53705	19.052	11.17735	31.9632	19.2262	11.17315	34.938575	19.785
Surfin4.23D7A_rho	0.935235	0.82013075	0.9823895	0.958704	0.8866585	0.98711675	0.958822	0.88298525	0.99021675	0.966946	0.900976	0.98979225	0.962682	0.800662	0.99432975	0.945401	0.86276175	0.9825635	0.960439	0.79882725	0.9940495	0.958205	0.82288425	0.9938495	0.951201	0.8655485	0.981635	0.932815	0.7482605	0.98591275	0.956716	0.87015825	0.98689925	0.931897	0.7363175	0.98368675	0.932864	0.8153065	0.9822495	0.926451	0.74118775	0.9755185	0.940546	0.835069	0.982672	0.936684	0.75348975	0.98383375	0.935945
Surfin4.23D7B_AB_back	24.8457	4.5793375	46.986875	13.2185	3.3159075	20.181225	5.24992	1.8271725	6.9063025	57.9307	8.3331925	143.36275	44.4846	6.874495	116.3585	80.294	7.6645	593.6025	99.7339	8.548145	377.29825	32.9792	4.747925	64.252925	83.5587	8.62973	315.15475	76.0829	10.498125	492.01775	42.7768	6.3596675	89.8836	14.4319	2.6051175	24.119725	42.8526	6.3406825	86.567725	42.1298	5.83644	100.8365	49.4467	4.76304	100.79025	74.9716	8.55182	439.085	73.2711
Surfin4.23D7B_AB_0	0.238492	0.001435425	34.6793	0.133609	0.001340025	15.35605	0	0	0	0	0	0	0	0	0	3.56185	0.00146249	649.12625	0	0	0	0	0	0	1.66099	0.00147643	263.34425	2.56019	0.00144464	521.55475	0.318309	0.001322813	69.273225	0.148856	0.00119746	17.683225	0.329042	0.00136786	69.1557	0.30182	0.001384123	83.16345	0.6498	0.00145287	75.09545	1.20746	0.001556935	507.88	1.74646
Surfin4.23D7B_tau_0	-1.48108	-8.895655	-0.08480955	-5.81071	-9.815865	-0.910106	-6.58337	-9.8418125	-1.2735975	-4.41573	-9.71301	-0.4011375	-4.72792	-9.6892075	-0.31908725	-4.69691	-9.64152	-0.5406255	-5.95842	-9.784905	-0.94960375	-6.00043	-9.8185825	-0.87766975	-5.56569	-9.8663425	-0.4346635	-6.0114	-9.716555	-0.60656875	-5.2604	-9.78728	-0.176999	-0.572098	-6.8174775	-0.025803325	-6.45733	-9.8694	-1.4811925	-3.67653	-9.7200075	-0.25308525	-6.55144	-9.7856525	-1.488305	-5.66451	-9.84304	-0.87158075	-5.87073
Surfin4.23D7B_beta	59.2986	20.512475	170.02525	52.8826	21.2583	130.5915	31.7998	10.953675	98.9818	51.4931	18.018675	156.008	44.2533	12.139375	138.82125	398.546	102.30625	1304.4	63.9095	19.43865	203.69275	42.1632	13.2612	118.78425	79.0054	16.98065	248.9485	87.2477	18.96985	352.02225	68.1688	18.729	215.473	56.0669	15.679475	208.51425	71.9269	20.3097	200.03375	55.4432	16.603925	161.99125	74.7581	22.996175	226.2665	90.9795	21.872825	389.0275	88.513
Surfin4.23D7B_t_short	4.17321	0.8383435	18.1123	3.46391	0.960057	11.586575	1.58592	0.4011435	5.4041475	2.83854	0.479013	15.1412	2.65808	0.49882475	15.4227	6.70364	1.6949375	25.759175	3.8234	0.72999125	20.49175	3.1573	0.61484325	13.54365	2.84086	0.5467155	14.843125	3.44627	0.5983575	20.85615	2.84405	0.6115455	13.02745	3.50183	0.652149	19.802975	3.2807	0.79517375	13.0994	2.55403	0.44164775	16.46905	3.47746	0.76602275	18.2936	3.30604	0.6891015	15.556675	3.30253
Surfin4.23D7B_t_long	5782.72	528.45475	108410.5	6123.18	673.02425	115118.25	5564.3	918.42725	98166.825	5669.13	649.6125	118248	5492.13	388.02575	136966	5481.57	688.67375	101845	5623.1	573.1245	114349	5974.92	498.70675	121630.75	5599.61	525.7355	127403	5239.51	416.30875	142294.25	5622.67	521.5325	174096.25	5155.16	589.54275	136689.75	5539.03	470.58875	127011.5	5373.85	494.8915	100289.025	5807.75	586.7565	150392.5	5311.7	448.8105	112641.5	5572.87
Surfin4.23D7B_t_IgG	19.7336	11.223175	34.753625	17.7553	10.238875	30.12625	19.3818	9.97538	35.0441	20.6794	11.8405	36.937075	20.28	11.1487	37.618775	21.7135	12.26395	39.798725	19.5563	10.27405	36.134775	19.3837	10.0652	33.387	20.5677	11.6373	38.2076	20.1335	10.631775	37.402575	20.3241	11.5968	35.26035	20.2136	11.225875	38.89425	18.9179	9.782305	32.628325	20.3588	10.6426	38.045325	19.5351	10.452475	34.370375	20.2427	10.74485	39.3005	20.0646
Surfin4.23D7B_rho	0.934301	0.80770975	0.980448	0.948473	0.85009725	0.984583	0.917188	0.7582795	0.97734475	0.864226	0.561751	0.960749	0.9037	0.5516155	0.98594725	0.902222	0.71460525	0.969529	0.887234	0.42972925	0.982522	0.923408	0.72024875	0.98694925	0.909596	0.740295	0.9760635	0.915764	0.71074425	0.98142775	0.919109	0.73356	0.97670325	0.917564	0.70311175	0.977769	0.938112	0.8079745	0.98470725	0.914805	0.74426375	0.97882875	0.93519	0.81957025	0.98223125	0.923014	0.71565375	0.98041725	0.922165
Surfin4.2Conserved_AB_back	569.836	18.206625	2995.9325	343.29	10.262295	2558.13	928.049	18.51055	2762.49	871.442	19.9247	2759.3775	227.303	10.630645	1144.74	557.334	13.945675	4039.3975	349.261	13.995725	2071.045	434.265	13.467025	2574.8125	349.659	14.8963	2211.8225	634.291	15.0919	8238.59	337.38	12.836975	2315.785	301.806	10.555675	1988.4075	1541.95	14.739125	24882	386.223	12.1644875	2113.9025	765.943	16.307525	6385.725	472.649	17.088175	4961.515	577.858
Surfin4.2Conserved_AB_0	1.95872	0.001468705	2158.8125	1.9791	0.001539188	2113.2625	0	0	0	0	0	0	0	0	0	2.54123	0.001616803	3387.8225	0	0	0	0	0	0	1.91316	0.00151316	1633.1625	10.7136	0.001454973	10086.825	1.24964	0.001529788	1479.78	1.21814	0.001385698	1131.4025	10724	0.002495773	26107.15	1.19558	0.00126419	1802.425	8.98792	0.001561758	5667.22	3.42605	0.001599733	4518.495	7.21718
Surfin4.2Conserved_tau_0	-5.08078	-9.6742025	-0.820297	-2.59027	-8.2721825	-0.6829665	-5.64472	-9.7624475	-1.007405	-7.15144	-9.8496425	-2.3749375	-2.58718	-9.3513725	-0.358456	-6.18659	-9.7816125	-1.654645	-4.79057	-9.753245	-0.6345305	-3.05938	-8.8649325	-0.423399	-2.51876	-8.6231575	-0.50265925	-6.11586	-9.81382	-1.10692	-4.70725	-9.6411425	-0.21411725	-2.4286	-8.520805	-0.41626875	-6.01417	-9.64206	-0.51986125	-4.16487	-9.565265	-0.879563	-4.63521	-9.65248	-0.616785	-5.55788	-9.7748475	-0.89601675	-5.59814
Surfin4.2Conserved_beta	1079.91	424.5755	2319.625	2510.84	1160.9675	4917.6	883.162	383.71325	1980.505	990.013	351.1465	2348.685	572.299	181.53425	1737.575	2083.42	985.75675	4327.77	654.755	275.3955	1439.48	1132.4	488.91775	2700.4575	1949.28	915.0635	3869.0025	2101.88	722.638	5488.4425	1408.09	602.34275	3415.1175	1108.65	475.66475	2692.98	2384.67	600.675	9483.0675	1249.96	509.5665	2820.01	1789.67	666.53525	3797.3425	1579.73	552.609	4336.9975	1805.07
Surfin4.2Conserved_t_short	5.04298	1.45607	17.13165	11.8197	4.5918275	29.89965	6.20504	2.0129875	18.128575	5.98625	1.880975	16.887	6.41159	1.57343	24.98165	6.8475	2.8733725	18.225	6.91679	1.816275	28.17595	11.1052	1.9935325	50.6307	9.82684	3.332865	26.67805	7.75529	2.1750175	29.96295	7.60202	2.76224	21.4467	6.97738	1.5929775	29.86095	7.44273	1.920945	29.284725	6.80036	1.6582375	35.293025	7.66324	2.1596175	26.889425	7.1832	1.9027675	32.776125	7.41576
Surfin4.2Conserved_t_long	2413.69	393.21225	42200.65	1538.97	242.41275	36533.7	2355.58	381.08075	44602	2345.11	326.94125	36259.125	2162.8	241.2035	42355.675	2003.25	277.629	42465.25	2277.37	252.66275	54019.075	2244.91	325.963	37798.225	1890.24	241.47025	54177.45	2125.38	231.3485	34842.7	2516.45	390.40625	34177.3	2247.59	239.52175	40966.725	2574.45	458.978	52119.95	1868.86	286.251	39580.425	2499.78	369.08	38312.075	2111.63	202.64575	39828.025	2077.85
Surfin4.2Conserved_t_IgG	18.8492	10.84115	30.660675	18.678	11.556175	28.973775	18.9472	11.0467	31.888175	18.2042	10.995675	30.154275	18.9692	10.940375	31.2803	18.0141	10.848925	30.602775	19.0852	10.711675	32.03775	20.9039	13.0703	35.6729	17.8451	10.66135	29.306125	18.8999	10.86285	33.795625	17.9477	10.514825	28.065575	18.9118	11.076475	31.675175	19.4768	11.459925	33.715375	18.7177	11.191925	31.815125	19.1303	11.68315	32.60985	18.8207	10.9144	32.5959	18.7014
Surfin4.2Conserved_rho	0.892851	0.74973125	0.957632	0.920418	0.81758325	0.9676955	0.889754	0.7157435	0.9684175	0.912177	0.751962	0.98193925	0.909734	0.647578	0.98215625	0.904553	0.7868095	0.96089125	0.915332	0.59637875	0.988282	0.859801	0.48779375	0.976972	0.923575	0.8159615	0.96910825	0.899123	0.72149925	0.964323	0.917365	0.80771375	0.96919125	0.901304	0.712947	0.9684195	0.885842	0.702292	0.96682325	0.904117	0.77255325	0.96455625	0.887904	0.724515	0.955012	0.894867	0.69488825	0.9705035	0.894651
Surfin4.2K1_AB_back	1059.86	81.56475	3191.35	494.808	49.93485	1604.4	1090.83	73.832425	2075.9175	1399.25	114.77275	2794.2175	474.992	47.328925	1344.06	1099.12	62.422675	3590.8075	638.809	50.25135	2068.0325	760.741	65.3983	1984.7875	674.421	52.19055	2478.775	1498.42	85.9129	7982.7625	654.315	60.114625	1769.205	602.269	54.0488	2397.7325	573.701	53.587575	1961.0425	851.246	56.0392	2615.5825	1294.46	96.9253	3623.405	856.311	44.27195	3680.655	1162.29
Surfin4.2K1_AB_0	1.92754	0.001294825	2188.18	0.73566	0.001303085	933.45525	0	0	0	0	0	0	0	0	0	4.61765	0.001320908	3276.4	0	0	0	0	0	0	1.55842	0.001395735	1956.855	89.1769	0.001913465	7850.93	1.37243	0.00142319	1339.36	2.26144	0.001368643	1679.5125	1.35309	0.001457688	1564.2	3.38538	0.00140319	1897.79	5.6074	0.001663433	3004.51	2.61446	0.00151086	2928.7025	5.8089
Surfin4.2K1_tau_0	-5.37142	-9.681235	-0.799909	-4.29144	-9.5599675	-1.2141975	-5.88193	-9.70457	-1.6351625	-6.63863	-9.794445	-1.6613825	-4.31937	-9.7659075	-0.490325	-5.86432	-9.73503	-1.268405	-4.08926	-9.5085225	-0.49817925	-3.39216	-9.23618	-0.44963775	-2.41764	-7.745525	-0.45739525	-6.5582	-9.8027775	-0.6098105	-4.68395	-9.6828375	-0.224296	-2.93679	-8.9496175	-0.364809	-7.84287	-9.898545	-3.69547	-5.28373	-9.6826325	-0.99488625	-6.64993	-9.8206225	-1.6420525	-5.57147	-9.825565	-0.901639	-6.13521
Surfin4.2K1_beta	796.709	286.0795	1748.69	962.198	495.27375	1988.0525	595.901	279.025	1400.65	704.527	249.6975	1782.3875	438.466	148.7285	1266.83	1024.15	405.533	2209.525	619.023	262.12075	1280.8525	631.759	269.09525	1449.62	1313.97	651.4255	2446.835	1233.28	353.029	3033.1175	905.838	409.027	1993.9325	880.49	438.90375	1922.9675	1384.87	633.15	2573.6575	833.719	326.43825	1812.5325	953.751	415.406	1928.53	1001.9	349.0615	2325.5075	1106.23
Surfin4.2K1_t_short	2.83594	1.04365	8.0951525	4.61166	2.118175	10.760725	4.24379	1.6444475	10.3887	3.78034	1.3776975	11.56925	3.49855	0.94801175	12.871325	3.81103	1.39825	9.90684	4.0587	1.1902275	14.918275	3.41157	0.8229525	13.5984	6.31822	2.529755	19.314	4.39178	1.1282075	15.29975	5.21429	2.17055	12.14385	4.36355	1.19802	13.60925	5.56618	2.3662875	14.063375	3.51066	1.180655	12.16645	3.85592	1.4415975	10.981675	3.86407	1.0359325	14.10715	4.11906
Surfin4.2K1_t_long	1894.65	356.4475	24146.725	1134.17	258.2995	21260.2	1770.76	342.8585	21271.15	1457.88	281.20025	23602.95	1557.4	235.985	31371.05	1474.99	275.577	21687.325	1609.72	244.195	16253.475	1817.65	234.582	24353.025	1140.91	240.97475	22651.1	1586.31	229.30775	23955.225	2034.73	449.95275	23115.65	1769.46	247.44125	27575.425	1034.77	198.66775	17057.85	1580.3	319.35125	17272.55	1793.82	330.994	28255.85	1668.1	213.46925	21288.2	1700.46
Surfin4.2K1_t_IgG	21.0987	12.47775	35.098825	18.8189	10.977475	29.916725	20.1201	12.08785	33.529775	21.1713	12.0731	35.002925	20.4895	12.3806	32.638825	21.0148	12.725525	34.8022	21.2159	12.063625	35.3726	21.893	14.465625	36.59875	20.2008	12.056225	32.504925	20.696	13.092225	34.743675	19.6767	12.00385	31.12635	21.1701	13.163425	36.7708	18.9695	11.37605	30.17035	20.0475	12.108225	33.56855	20.0189	12.50755	34.6058	20.1466	12.400825	33.83085	20.5847
Surfin4.2K1_rho	0.892227	0.762958	0.95516475	0.921861	0.8349055	0.96852	0.909315	0.78513	0.9698905	0.901079	0.73919425	0.9667735	0.897769	0.683459	0.976581	0.899311	0.785267	0.961623	0.897455	0.6617845	0.97503475	0.852805	0.64919325	0.9541525	0.917284	0.82212225	0.96617775	0.900958	0.73464875	0.9673965	0.919391	0.81248825	0.967273	0.89438	0.756031	0.958869	0.934267	0.85805375	0.9734855	0.900685	0.78537225	0.9598515	0.907946	0.79923725	0.96806475	0.900601	0.71913975	0.96984575	0.902466
Surfin4.2K1A_AB_back	421.25	127.61375	672.7525	391.372	134.06675	564.1295	388.922	140.58975	538.1555	460.451	152.07025	676.46425	302.017	115.00775	452.14125	452.442	119.456	903.901	502.678	159.45375	884.171	429.545	132.09525	624.77425	254.534	101.748	332.0225	653.996	144.98375	2167.1175	460.717	137.94725	726.87025	282.588	102.5005	421.44525	742.086	164.8605	3641.18	207.819	83.920225	298.0035	679.855	179.62525	1428.79	539.713	160.439	1345.7525	607.329
Surfin4.2K1A_AB_0	0.782001	0.00166855	382.9285	0.594826	0.001459425	322.464	0	0	0	0	0	0	0	0	0	0.791074	0.001499758	617.186	0	0	0	0	0	0	0.827064	0.001387998	222.128	4.80453	0.001816673	2084.9225	0.770278	0.001426165	513.7615	0.326467	0.001404403	156.8965	1944.22	0.00253674	4437.905	0.648341	0.001378388	227.12525	13.2787	0.001435533	1372.25	1.27751	0.001423093	1045.9825	10.0917
Surfin4.2K1A_tau_0	-3.69664	-9.5999	-0.2243985	-6.08654	-9.7142275	-1.0518225	-0.865011	-5.8554525	-0.041947	-6.91108	-9.896175	-2.1962475	-3.24454	-9.586765	-0.100720225	-7.92174	-9.95339	-3.4114225	-4.891	-9.667285	-0.52923725	-3.91921	-9.410465	-0.17957775	-2.02289	-8.3018175	-0.48930425	-5.86771	-9.80193	-0.99757025	-5.22289	-9.8131125	-0.34816725	-0.161748	-0.7227845	-0.009123718	-5.85913	-9.7434875	-0.73877625	-5.11503	-9.66221	-1.222865	-6.44317	-9.8857375	-1.5343825	-4.6167	-9.699245	-0.56571025	-5.99811
[truncated: 13 more rows]
[truncated: 143 more columns]
