# Supplementary material for: Distinct kinetics of antibodies to 111 Plasmodium falciparum proteins identifies markers of recent malaria exposure
Source: Nat Commun. 2022 Jan 17;13:331. doi: 10.1038/s41467-021-27863-8 (PMC8764098; doi:10.1038/s41467-021-27863-8)
Supplement: Supplementary file 8 — Supplementary Data 5 [file 41467_2021_27863_MOESM8_ESM.xlsx]

## Sheet: Supplementary_Data_5
antigen	2011PT01	2011PT02	2011PT03	2011PT04	2011PT05	2011PT06	2011PT07	2012PT09	2012PT10	2012PT11	2012PT12	2012PT13	2012PT14	2012PT16	2012PT17	2012PT18	2012PT19	2013001	2013002	2013003	2013004	2013005	2013006	2013007	2013008	2013010	2013011	2013012	2013013	2014001	2014002	2014003	2014004	2014005	2014006	2014007	2014008	2014009	2014012	2014013	2014014	2014017	2014018	2015001	2015002	2015003	2015004	2015005	2015006
AARP	121.466428467292	156.99890653668	180.05498883894	222.871388955623	161.908942074986	496.471040626902	107.732509453117	194.142033837419	260.401024514327	174.176732657087	178.387352134906	143.881451629428	209.008315266841	203.547858242923	245.97906737599	94.3082225525175	136.363068447879	207.840010950033	140.247166495751	719.021942119626	218.984403937273	164.098264145573	251.215618806757	197.194762387579	111.201823486643	373.887152025926	186.185944497708	151.783378258854	113.750445935823	120.497551373252	115.078822743977	92.2853506727665	379.223060695887	114.842255274666	168.987161035115	121.523685791479	374.740349737385	173.891841300743	170.644043615249	289.241571547389	276.472762868194	101.968947578227	127.03626153823	143.35122356919	219.272461796489	162.202330708654	235.277765679613	45.5289903849563	177.792039228444
AMA1	50503.8758850564	86193.7948109154	4218.70488012431	12835.8751738962	4230.6680831338	129902.029059342	13307.4862017473	17715.8327920328	67804.0737057516	161149.954382347	163655.31915695	8067.67172998784	240682.10794618	17956.4328814103	300821.868175871	17335.6427027955	30445.6245821977	26796.700127478998	276844.564346649	39254.8072746222	2846.36250985624	21145.5396082846	168801.037995874	61849.4982935235	308423.917788084	169401.593525683	14992.7092487576	7629.69825708436	17829.8697257663	20765.93800863	91747.2506790104	30505.2019071249	93347.2057347704	18508.8476060214	23144.0359186154	41977.955692905	111696.893387855	19675.7910557103	22815.8747520075	153653.715393648	165012.346798757	5376.5534859289	65460.9891057354	55804.9829429338	210649.322874643	37947.5495263594	23300.355141087	6087.05381152365	14961.3657385214
ASP	26877.268322885	34357.446122112	20580.6747974336	23000.8027394939	4970.36132967694	108227.930204387	6797.08363557678	87795.4269827804	30296.169199218	26590.312335521	58664.2107019039	67504.3726969046	56746.4456752042	16374.7623499732	15686.0425208173	16432.3724531687	26690.7167757929	35653.9270330741	17136.1988291317	88772.5556394127	10972.8687778926	14037.86406451	95356.146309198	77064.2978201106	49938.8639105395	59304.6629239379	14100.2487393138	61570.1365936433	10350.6792471268	9927.66005214158	15580.7614885898	81121.6940097199	17937.5538243505	12216.4512416407	22434.0396153227	11462.4208836633	135861.563885384	39319.9686650724	115282.542330961	30152.1662067139	87336.5968065033	106391.080838338	37421.2199467113	46319.1029562975	27505.5751600393	161333.469217047	34282.7966999577	29183.010555666	10876.9807256901
CLAG3.2	1371.21804151138	999.641199007205	913.90632261146	1254.66055958382	929.327356385011	2173.90595390141	1039.01960770526	651.63926328726	4039.59841821866	2367.04055935797	1315.02833640089	1295.49565778572	1721.61986978502	2240.39306102542	1105.40271516676	2093.22650476793	1498.21752310729	1787.89409446781	1712.41018559444	552.845693406858	713.133041115266	968.050881394543	1736.97236533592	883.278015667099	1931.37671393508	3062.1203719303	1334.87919776131	1352.89808589197	909.331287165838	1662.03126533269	1116.86361077986	1084.1903096756	1493.27591583083	1413.09697908672	1128.28124273674	1086.6610842729	992.424614467948	1750.3939104518	1029.56983151378	1715.23663670825	2054.37338851856	1724.67468042176	5052.82908367509	1784.30987783638	1975.29946126671	2889.82812570377	974.350224477214	1210.76557670075	1261.66929783039
EBA140	368.150530134192	738.20210418748	317.091416966965	301.265217319541	303.89359414243	934.340720919562	328.523232450263	239.104239729227	449.171357117359	492.544551056913	436.805552732057	404.785975944438	539.582851299664	600.677961893383	269.958070159815	427.574350870191	394.660701021107	474.60013067454	468.177567019229	180.83467105911	201.692660316035	391.843947305498	1253.27832378176	376.590649094589	664.25372755311	553.804725233838	495.368425399689	240.5002587412	352.174855443569	831.886836174979	692.889761243302	538.175523866296	395.115083433023	220.001332347949	301.856990672441	246.208997435458	179.682769569803	576.62826723841	1261.00450993613	801.040964960572	825.840172110078	694.904711103254	610.737105821436	433.308073362491	468.220105334825	438.253203551277	393.476474807677	168.380835805215	189.339411667773
EBA175	3748.86821453623	69626.9400111556	1662.53713557944	2189.02270005689	1499.02133561511	394380.868602437	1116.7145617533	5296.09895048038	22106.4886686802	20864.6775467425	57095.6510786924	2150.10198909101	11147.4031113934	4789.68568563921	476980.131118554	5608.16406653055	4759.17337918015	7030.75724014014	54240.3282118697	4625.62642975689	1370.77129097711	1501.07362614477	106736.795318181	4436.7323619598	22586.7354488383	212878.861350469	3467.86206215654	1859.01194752172	91497.9724206934	2395.87109853647	232963.035051349	3731.35570304851	42223.8757521766	3504.81768343521	6575.40924817891	1915.81903882092	7394.43678410179	7903.94335286724	44267.2145953175	43387.3321795042	160948.333000659	4975.70977816442	87526.6859041832	3420.7683914282	27327.9301986549	3746.50871045614	40775.4685951871	2103.04030821793	1526.36489923643
EBA181	1948.81449733073	3750.13083500881	374.272056222251	590.041119770946	650.35703285375	16112.4356245825	514.991001003669	493.28462534429	1842.92105359001	11694.9217328019	2167.27770098231	656.78520334568	1315.41167190916	2202.18418817012	10781.6223006835	2223.71577122172	1760.20964116007	1184.59872339692	27117.5134334507	350.352041939436	533.701418428108	630.84743142428	7958.77540812446	8540.96689966226	354.003392655213	49585.3598039805	1108.37222281856	422.335398854277	2193.41211906823	1219.33344585259	21543.6653110276	868.40086855685	1203.12690704614	853.625771452854	552.91952129543	4059.45187293328	444.918318708459	1609.07927957657	6846.08625735759	1092.6551552309	2542.73918715165	1546.21006834967	14248.9337355059	1287.10735667067	2042.1107243313	1717.95182141788	854.162039850669	509.876282059696	523.761798758184
ETRAMP10.2	730.807205831423	931.392729434887	1618.26388471976	1259.13740047423	1337.54266119604	2114.46873110059	763.366523464192	1037.01645613918	4072.16319527786	3738.15045280748	7222.24148538793	1400.83755638826	697.786827556319	1905.58978758637	1514.10655494643	2086.45107046794	1201.3144513922	2733.50745808406	1143.46196493549	443.183642308484	667.986038359589	716.86242838651	2830.83983125968	1348.60461700769	1356.00041892957	7119.696299409	1271.38230680019	1185.29491529544	669.786157506494	959.568793027216	795.696961676837	969.166327541523	1598.7681451523	660.33371187613	880.779584871418	608.118494975743	831.084940986861	1309.36867088165	851.53534521064	1304.95207534662	2228.71589347727	1299.87637256151	4713.6804266863	2927.18840546733	2230.02427830219	3094.16459139566	1441.7263179107	1356.46410361941	1381.3141250973
GAMA	85303.5071829118	51828.5317984665	47800.0393136775	57083.5606622331	3374.69570404944	104311.426796635	34486.2247300998	151214.196449363	92775.0732285154	38192.8165900424	69646.532355295	82562.5036184651	64062.6607365708	18510.5412720958	36481.2060954697	20188.3063078995	93445.5850647012	57448.7084901583	75674.3012983313	84758.7468914485	86740.5039822403	20217.375578755	26110.4844368722	62889.1992078803	42727.5299220526	89993.0449789415	21976.6762665307	139425.549202769	30091.6323816203	21754.8303443622	28001.3805885101	468476.855771477	68078.0229041675	106505.770647306	8992.77780854201	34512.1774278229	197626.077620674	83111.5604619455	116142.709099787	48053.974273213	113824.961465549	18634.8874429697	41314.0232786698	149699.378957124	125264.774559029	92529.3447145365	166997.147614525	72507.9904510235	21769.7792830637
H101	3367.76473233712	5166.46886307178	1086.15187620839	7118.52613993101	925.053770567987	36013.211712917	1522.14364465219	920.661926152043	6359.60742904407	4651.26157482169	4500.73338111063	2112.56654431174	5133.23981098643	3094.97062313682	1910.80385690009	3502.31083360587	4249.16824464283	3638.42707140757	5457.08500699891	1483.45959470414	870.805171697747	2192.23597828649	29629.0041320648	14897.2624054395	3365.6658079618	42156.9272997212	2147.50605590551	1325.39933359889	2285.31296273785	3319.35433615083	12381.2456283407	1979.2303568657	6300.88641069899	1166.08576467599	1572.69765473707	1549.09794842609	1060.53934559804	2706.24187042601	2854.37236342367	4797.73658377894	9696.88458830813	1270.9102721855	6609.00592554822	4092.79802456543	5498.21536916052	7381.02000699301	16891.3511829635	2214.13386215533	2289.38300302718
MSP1	13072.5590406816	232880.419368753	8899.31578668315	128398.006760069	2239.18193914555	187871.686055845	110789.014231106	4152.50816552096	12461.3633889847	297254.524132447	265531.936044279	3868.84498973942	731939.306213662	43932.0205360601	91768.2845761148	4458.69223454053	164159.44124896	37712.9908749423	59044.6773720491	4471.79494924222	9594.00176553752	22062.8384241572	500366.706277858	46167.5816330324	489912.177219818	444661.239250715	3913.6009533373	5724.54966245355	2009.78528917111	204219.156489766	429209.021725617	48501.2803946788	13274.7360057584	6382.95042739325	19567.1880514532	66362.6944579261	40612.0714910012	16069.0159170426	327771.182424689	430481.847132078	362255.647595471	11739.5052813337	116949.815425797	20799.8581783797	303850.145227903	5731.33435682433	124574.324494835	3973.89350529128	10900.3444559838
MSP10	220377.862678729	110722.89679409	31991.7612016145	162348.535239195	7859.66016721929	217080.702800362	34898.4553861615	235148.443785603	86481.4557917081	179847.953674865	83462.4191358374	31262.9510143464	96153.8648475012	45203.765193585	299993.505714845	58039.2216259232	185098.922617095	44574.8204759144	305555.914763172	113801.243967932	43041.9029884355	62334.3170187683	247380.725730343	212024.594350108	315588.835606576	192976.067507061	59419.6401953921	122125.974451269	228559.915589104	56652.7013141023	197646.134233013	229469.400434962	190626.972124357	204466.582688922	42704.7576963672	88631.8525280386	175236.816863544	73249.9837784217	246665.768979317	193290.678304602	200565.447839659	28649.0571149566	111785.277557705	105392.265284408	202459.654583233	127400.598885566	193350.877618527	68428.726172299	40938.4551143013
MSP11	13804.4461009333	29196.2230981995	7559.59705552615	33324.916917611	4409.32714437637	105477.712343049	51900.3550507301	15902.2663260027	24969.9009673946	30027.6189563325	23322.6112664562	22120.4411776873	58870.3558882297	12257.6086260566	65497.992541947	14915.0275159023	25629.7292351867	14011.3207225953	18816.9680893383	43453.8867559909	9497.14864237611	13020.0075494623	35745.4665747976	37493.7086867185	79985.26504979	69400.7956211908	15906.9043963382	27263.1535796398	43477.6673543589	11349.9278304566	10875.9524727936	15979.9277686389	34252.0983782914	6523.17754271519	8712.83799532728	26327.8025081124	20566.9364295324	50688.8682225165	38214.5915214746	16434.9052697399	81087.727499178	11097.6035460039	54811.2774532136	29256.0556906058	37885.0240355861	35992.0110200441	32410.8093514778	14063.3125645614	6160.34863017297
MSP1_19	24142.6329630866	54274.4468532348	139048.933059619	35988.4168904565	13376.9627879311	141380.345758837	22482.4914126279	160401.811169631	52888.2973509399	47868.8385563788	42242.2448682207	80231.6835899675	61841.4957512934	47641.0980681153	20921.9780663494	26324.6451390981	48087.4247604127	26606.1338503356	63028.5249330076	104308.452761643	71353.6203062107	28060.350186097	22902.1166303064	74878.40478994	73228.5383935661	101034.407699562	19632.7392511246	49525.9732889497	10804.1505005313	27197.8387130336	73541.0077476253	109961.061371803	69959.3068613519	26864.8454323652	24559.1811475949	28097.1786768761	71913.5934729887	182830.384991504	155677.245669248	35261.0797299818	96779.4967977526	43920.2639006373	40982.9924004183	72633.0446160668	28970.5652516687	67652.7987707918	81285.2767090959	45633.0480233081	17473.8794767897
MSP1_Block2_3D7_full	1697.10039053345	26013.5299121114	1257.61789846587	45003.1967592132	712.151637005756	113597.860742488	8508.81287768461	1210.13937512437	4784.76899875998	7837.13554266837	9133.0973939699	3192.41293311604	6231.48049935129	1953.09170738016	2117.6775014835	4721.84550033253	109494.579178777	7767.8923461357	39961.4768086547	1113.20213160749	886.181290237059	2091.54915420086	48975.4966449162	1368.8025334321	2258.31835769854	104384.100356769	1879.25079248229	3168.39811350408	1574.96596286448	2999.70229322961	1932.66793933937	10393.7210968728	79505.8647016278	1693.09381854053	2046.61975995186	2049.9453639398	172953.691567419	14893.4156338463	129885.040262186	9757.86641976061	10566.1461432527	1385.57016344983	4915.04412678165	26645.4023568687	6937.91459416847	6432.52731667112	1413.94534982218	139736.36241674	1673.92679979868
MSP1_Block2_3D7_repeat	11646.8506452124	9423.05175448335	7371.54407705476	23091.2916260377	3158.10681167748	73181.2847212056	18451.1051107518	3891.37632065098	19816.9353375755	12790.8990262381	11775.3439578057	10293.6591172542	26967.4909271528	7824.65322070016	7938.0690171902	8632.10016062323	12035.9805365818	8167.1717788249	26229.7271458281	5604.02591729189	2098.25439403267	8485.0167470802	14506.114619704	9784.10050220949	7865.77470404522	18645.6067067042	6423.59650963769	7702.74897239609	12609.1764257865	8785.08758371139	9544.20006906662	15487.4449598532	36812.5546930977	5721.1949556527	7567.53956712378	5563.22959486385	79335.5942708683	40081.9477763227	44588.3316170548	13681.0897397534	25031.2958633	6154.57574881382	6378.30767573446	5482.12404130178	14337.9254584548	10200.8117440575	3656.83875148084	17605.3743672101	3002.02901971227
MSP1_Block2_K1_flank	7442.06517775093	22678.3791463015	4676.86233585045	53554.9636497565	3805.75828798553	31476.9000675306	5751.18403088766	5002.59084979522	16713.1589762721	13840.0792413458	13785.3223289265	12707.2361088699	24747.0037041789	6537.99829677882	8986.8028603074	14248.5543130718	50834.2936536967	9738.31106063153	49901.7919844691	5642.29389312016	2328.50853417845	7628.67976460384	53793.3531237363	6248.18330699605	9799.68778741172	57469.3187982189	7082.90416612467	9514.19447199155	8597.6155502243	5691.11980922559	6296.02449366506	6438.13583705381	61498.6648827356	6945.53977841179	9657.94703645668	5660.43571573481	23177.8325430079	32333.7264205836	88438.9137005516	17985.3700449862	18659.8498793717	4993.84289925226	13270.7054549906	36487.7678990053	9005.09184727527	17357.1299557142	4791.21970262088	6315.53677721668	3495.54160115068
MSP1_Block2_MAD20_full	5136.70010793582	5130.91110969479	4649.61594362424	5951.77314408655	2692.08877654946	7125.34979534751	3561.39082454905	3417.16083121215	9960.99622815491	8028.94100836994	7267.10934137623	6241.55417030411	14831.9845623393	4277.98292634999	4411.04692284215	6392.58153228707	8126.47625657555	3897.65700358736	13663.802904837	2756.1969916494	1777.59941944219	4348.60863231694	7992.38162721417	3942.75821943793	5937.60941235849	11344.7607037417	4311.35130560212	3986.32601971106	10319.0191856856	3688.8987113081	4907.2131409637	6195.43443058965	4709.1041690216	3795.01526427524	5422.45068655267	3898.29164457682	5005.14450379721	8811.37976310399	7780.87645461185	9890.14608031226	11756.5492991917	3845.98902551731	7507.19769831681	5166.49062469672	11156.7913022327	15202.5677614139	3138.23102911645	3872.21242658525	3525.4727357003
MSP1_Block2_MAD20_repeat	2396.05262541326	8552.02875709833	1577.00067918559	2642.47250510575	1073.73746853814	6382.12371222413	1530.14155942019	3035.26797304678	7547.64170538599	6215.16295990899	4646.37751403483	4290.16181885557	11877.7890306004	2918.72100434214	5537.85789535992	4299.16544067174	6343.99488615433	2619.2963013977	9426.22495164875	2335.35000849482	873.658812931489	3301.7609630142	26615.6450928018	2386.44177170574	70580.5759502155	8257.66654324078	2421.69913613253	5157.28540600861	3967.3640584394698	3388.40049242731	5035.9697019989	7521.92176984512	4949.17868781218	5019.76689690157	3344.15044636238	2717.5578253123	4011.44896896207	28103.6377683173	84493.6563239377	10130.8656711059	14366.7566444748	36039.8009880696	3609.59780128288	7960.98584897963	7472.12905739015	24377.4599950774	3459.66476328142	56964.6804743292	2171.9147514869
MSP1_Block2_PaloAlto_repeat	3260.68368835902	33569.7990315442	4262.65336264251	4632.75865423594	473.386025456849	86017.0472846165	75565.4777881103	1287.09577754274	3821.16454506378	5969.2013605788	7828.08831533132	3447.83398401066	6303.73010910495	1747.34936377517	1158.63044050047	2098.9165129387	6928.53928436181	1890.8589008724	7553.09862426555	1001.99992848457	1122.0634094239	1733.79566050116	26162.6585071726	1400.61135763267	2489.42925289659	6412.36441561621	1496.14049173908	2710.14216666805	54704.8880333454	2099.36998165667	1872.14927878174	2500.77658120445	16647.2477963794	1500.68394352897	2381.47869554108	1525.35648662163	150739.891631634	8768.99766047745	6313.96761050759	9437.81145868581	19141.6740734951	1052.72015318853	2017.36668330216	91133.3766498938	51668.5798346122	10642.9593476388	20977.8490367104	3365.02368194215	1874.12401783588
MSP1_Block2_R033	11720.7025179472	191901.877993303	4178.5918214239	4312.37594914169	1898.39321852849	10889.7945805816	3395.07422708873	2274.59294664933	18925.6919543351	15776.1499839903	13679.2868130233	8545.44052589245	64111.5431539684	4709.32026035971	4846.6675433042	8723.7159617227	64786.5813205773	5122.48423999839	15739.3141084543	15908.1335839509	85536.0231173153	4210.33866038445	4632.12785235679	4788.33547947183	5143.43255592559	28354.7037938801	4560.27130396419	7285.32543227933	5804.82296120732	132280.128740385	4937.43422865398	3234.20920123633	65162.4869112091	55211.8797316784	4960.3150535064	4748.84710833215	3599.10542165568	11387.3999239793	4157.71850111551	96068.2619045568	10666.3994349313	2931.87878120064	89277.9209756302	6182.35454244793	99832.8364550322	11359.9943524458	191953.632486752	3122.3260070770302	15413.3503434225
MSP1_Block2_Wellcome_full	6748.27555507238	12528.8585134207	6578.48585256273	7148.67458175169	3167.41381280199	67096.4340579139	4581.86918223151	8034.38275181765	16662.7447783418	12589.5962711519	10006.0790457798	9383.06320712241	27224.5580901315	6517.31126585169	11255.871267405	10082.3096855913	30001.7767807664	6796.88831572506	19749.1423690492	5357.82433483731	2440.05254613238	6835.09207699257	55328.7005506743	5007.50273438969	97245.2080967552	18189.1947717079	5470.8465341856	15756.9262229344	8204.27494719057	3784.51558035045	9917.83593326958	23206.5446694559	13205.739808469	5856.66125891808	7122.76641111947	15234.7849245129	5731.0734267283	29445.3109645836	54747.2099965519	14503.6173146523	22355.7616963271	6538.62043648314	11065.8949704929	7314.03853266894	13311.0676139133	45168.081372323	10251.3836206383	121354.437593012	3380.36718231445
MSP1_Block2_Wellcome_repeat	3928.85412076624	9298.64219294501	3144.16403493325	3490.69158942336	1854.00013134664	16157.9622851394	3149.51952448504	5521.25635500603	11575.2448527878	10829.8625381622	5527.33835369723	6979.60586799275	18253.9689467501	3495.20630244963	6429.44799317118	7433.44755950581	7767.83261713133	4158.49693718779	14246.7226129879	4200.95056298352	1371.68463926273	4951.59482319546	24051.4828688826	3615.53024218522	71141.1468204939	11097.9281606392	3105.68572539417	12953.17562197	5214.89196177006	4940.50129549147	6146.2716769952	12451.1990851513	5989.31139731069	3589.13519359879	4997.40856944208	3960.75661706821	2978.24025020483	29029.0106143627	45827.868662765	11626.8610245743	11467.8568444774	10605.9317781794	3986.80617027325	3903.8668071843	9377.79140998287	27619.4707653271	4320.51142741995	79028.1081699748	2051.63210862231
MSP2	13697.69280062	142689.162550908	1921.25865872366	21404.8941422528	1909.01277506176	63092.120948906	29353.0285654873	60939.1502563193	114892.626034127	157925.931863182	16965.178275366	14370.9546668396	22579.323513991	8461.91468740361	14281.9634883736	11956.6417168945	157013.397154004	41550.6367363966	93636.5023300519	113348.479582947	2336.58184676188	9996.18419492576	265572.824599322	146380.289813941	19755.6838952988	169506.725662762	10323.6765129713	8662.65331725168	108731.102055922	174603.710099574	223000.710790514	7893.60503962779	173868.194022293	26882.1864734634	25808.3062393663	73602.1008379133	10965.2510499175	17637.1727965371	261029.202809802	117872.73468542	149334.210673085	40864.7351107806	39596.5085019143	14652.7391847824	28970.6237524388	27571.7670568615	345101.011112278	57055.3185150972	63624.3505059321
MSP2_CH15019DBL2	48390.5054846653	153510.631796904	1950.04256216042	33954.8155999355	845.924202988624	99886.4242260394	4908.03859676463	6009.40875753785	56529.5307597345	214545.563216805	3938.31010791596	12828.8267476214	52053.8848779563	2578.45477157753	19937.7719486786	1585.36665143091	278880.019397741	28218.28995116	121549.178716186	65657.8083607448	1800.05454855813	267682.583375648	492987.360137011	148157.026900427	127516.694701298	316095.367211762	5760.51793830768	3587.9000769885	188566.886371611	326160.788654746	1509632.26951538	1573.81690977895	509674.627965707	1494.4676604999	13164.7552888267	39183.015816876	19036.4594160448	37280.5382163093	773326.881788101	132350.658935781	258911.564738045	67567.872575858	38094.5953185685	11371.0280986127	331025.202724712	4452.28652357747	20173.5957447345	9303.66653943877	59113.3414221174
MSP2_CHO	245565.397417204	144357.402234938	5869.48738036135	124319.667569649	1585.07791785554	224446.89074721	22840.5329407197	21297.1688718568	84219.951541087	209430.83362456	19329.5786051384	40084.7043133752	105243.331888165	34066.864398466	187810.247925729	30793.7880860107	210844.936091241	70265.0166955219	219363.269792949	113050.208301593	2830.14262922561	193763.746071073	299136.913604216	173401.056494088	209354.673958169	223216.24523692	32812.3157662753	16909.2327008469	141835.205569179	191608.696497355	426515.462324148	5249.0680219128	202339.595646505	10115.9951865396	154461.498879204	74893.7589451417	68909.7293992173	130715.468756677	347789.522317669	208360.625167647	201451.129575774	125030.689061794	181408.102892122	37560.6474937509	206386.830978455	21633.9082021593	102203.629222965	49724.0429541518	113102.055152231
MSP2_DD2	244781.32677055	201504.077627469	16711.020418017	5542.48698256351	2040.44915307435	249000.004137331	2467.18594177266	34407.076158785	16354.2167511643	169471.930406439	12324.1121350691	55921.7075399289	117513.957930012	63735.8149199482	285434.440911594	12987.5527910562	34325.9828665113	20806.6184202727	147678.080322531	35178.9993991192	15913.1230549118	17150.7852782288	134386.231470887	30540.0555057288	249099.386838291	232019.876565131	18921.770156805	34182.4830436155	73844.8154860071	10594.9347301291	25483.653907914	59006.8258843904	86610.768491612	80962.8864553014	167219.592746498	49272.5672475019	135565.284801932	49542.492410459	234583.624854616	194065.496755471	33610.52235326	11818.7961067555	156251.570540542	5906.51422393551	17536.3829708803	302950.203166967	19682.1246119887	2621.07844653221	6568.27521927252
MSP3	12258.7274225749	40809.5301673266	26010.2382318364	14920.8017964476	4791.06265047074	233854.308396272	8332.9426151242	25170.0323830945	28238.2437550838	18747.2416018126	21884.9505038773	4651.96401304024	39831.1035409396	14668.9177212418	9842.78102550572	15905.5870156592	25007.1377649054	13463.0777409194	10326.6624716624	9887.56678889096	6864.98418331457	6852.56780593315	102298.284167663	16178.5847064817	30172.0843991233	121805.972236806	7027.52948486323	51435.3966602189	6203.44939093296	9520.24242490149	75569.2301065386	8840.11873056094	73008.9120977358	10301.6512967787	7385.50661695954	6766.14548955897	20664.0767327548	20665.2229762747	141251.334740187	27285.2710094066	39772.9941840354	26485.3619045509	25025.6753340016	13569.2625533588	11397.8808377755	204964.652572499	17031.1231931951	3254.6967325701	11227.3175528985
MSP3.5	2278.83700438604	16936.4464521154	5380.70798878509	2342.91651427224	1853.97393366752	26432.1281830883	3886.98571363688	3544.18193675872	8531.10721140619	10421.11941508	7570.62134953221	2905.43374729975	10131.6927347518	4185.2270710734	2790.62250944138	3832.4300549161	4867.70573777102	4478.04239214612	7736.61118864524	2477.62913534528	959.972813439007	2903.32547018847	19279.8495907473	3218.93514512928	10431.2262015423	25453.937080408	3009.30158240888	16935.3911959797	1101.96774489741	4874.02751177199	3451.50875852901	3225.67495430863	3340.23287584165	1184.66783408265	3648.39443496174	1298.52393275085	1610.48958040707	8205.57121159455	3417.8576032189	7332.3430029277	17621.4062364725	4672.57141505909	18959.5985468149	7243.89969895447	22542.3706541703	13798.4998894096	15905.3390942677	2516.15043284964	4306.29957530723
MSP3.6	12588.2229229631	18965.9951870084	1044.11451282194	1377.12175605039	1461.7501901004	12714.7492516134	1356.24434796055	1088.96497340883	4496.96331974235	3234.99462025226	3174.2029887162	2265.2029650717	7182.94006677622	2475.98833775153	2162.24167718428	2879.0939953659	3726.07326573803	5262.48240751908	2570.3780122031	1055.6913085591	1068.87276324815	1812.89383612683	8689.33527192206	2391.76265580585	5079.22222755623	6693.72992256963	1595.7314847346	2015.29151927944	869.518198352866	5526.86828349755	9844.06367943862	1742.54117421947	4239.86224350653	897.32195288959	9712.03009380647	1159.70068007491	1528.16728646859	2303.65640649043	8935.8699877939	2451.32515702682	8715.85715846821	3501.86820601641	11285.0370354631	5312.00650703465	8265.40623031985	3915.55317731888	1236.54974095351	1121.15801817162	2629.195620908
MSP3_3D7	6934.8502633168	16552.3836006895	7316.43455624942	4238.36822929187	1271.71898112252	155400.280914185	3611.04716048825	38828.2560588048	4532.46754624005	7694.7651958657	3448.74235032858	53664.574963129	9770.99676789904	6005.78941803749	6715.33757346999	4042.17450085228	13903.1456590922	5548.67740908677	11160.6566336415	84598.3378950248	11965.1504552392	2320.182347865	6433.69323385424	31384.6898088367	19456.2640813755	67258.0479287338	1290.72476922924	4550.0447004642	2047.54652054593	4377.67629496711	42992.2870422639	32647.5460196979	51766.1661364375	2590.80292866778	5640.00949460194	4987.10628186338	18182.4685986099	45132.3728717977	103934.978754947	6103.77782281733	89901.7905647196	7271.24360415345	5312.30197575825	18489.2708456876	2548.76283036199	6340.76113874539	21795.3917970138	5985.96756852376	5610.64696896036
MSP3_K1	551.224089498154	270.205069690635	830.983736713085	454.097156590068	568.664443928688	4611.05652309228	508.872243706493	2307.6167291518	491.818916135051	988.845467266128	754.703305805154	1230.35403621711	290.226053724187	1005.08460086975	570.442957367956	430.214906056905	996.538367529649	926.478353876677	310.234894381609	9083.2351005135	448.461578666701	494.009461177149	930.670401755242	2131.60297072527	441.742664111442	1176.42343390593	440.302896399574	438.927557095821	189.220862705176	361.392632958907	1396.88434064443	2484.95477546911	2093.13395702554	185.119867756016	299.36931198614	560.275109599867	1820.65660420467	1680.13689221167	1575.33937337781	722.96318160395106	1630.73015339698	1311.16936369168	1469.28857182925	2614.18107470963	689.473211077878	882.519028014151	3533.5729711513	953.991726592551	1610.53145339435
MSP4	50007.0660185463	119248.717171975	4219.105242126	50743.8775988286	4197.30354288469	286509.488158522	4185.71693850936	6562.51647354453	27029.6543070639	72025.6812542011	30235.4653879639	5933.38339590214	211348.875942132	14417.317855358	392898.987801142	24746.5764021704	47711.6740317029	26231.1688230251	76398.0176617397	9540.6382127636	7360.90690183867	11249.6319155221	271996.374363827	253399.81041574	267750.913584593	206645.042686046	31164.6065059861	18114.1969519	82026.7007348993	14451.1883197084	288370.507003377	14726.5689476863	113920.445974285	206664.505316321	28814.2948239685	117632.222572082	13394.8354221445	16417.0916647088	316004.146177903	198744.37544879	218689.455204568	9814.14528330314	302537.763214487	26996.787257306	249095.804035573	14069.0235717311	64429.3363072723	5498.51602514901	7720.85618319472
MSP5	17639.4850998079	37418.9660544223	28270.6512723752	17851.7804489899	10919.643852362	72636.8642375455	9378.04566671408	7676.93775181166	33758.5622083777	16917.7329414992	16564.1461433279	9024.14262939203	80056.516145793	10927.6151490148	116986.062716802	12898.7472316073	38775.6247816528	27221.260355426	31003.5038981728	36343.5928122445	4780.65099320475	8540.2630437299	11916.443477642	101323.074714854	19148.5922177566	62945.1091126274	7987.75120715254	43371.3827127251	21906.9068270837	5103.11487682428	43503.7748289669	9538.79031106645	53512.1766674701	8951.43398837416	4762.62124342882	25251.3116171406	9591.27485691088	23427.8406936881	30161.7960212573	66102.2676880443	83681.5107100672	7486.95802360612	41130.9697036553	11212.9280626143	13614.6628748204	22116.2316104599	35953.4636646426	8414.62453188861	24089.0572629141
MSP6	4576.34715723656	9849.22576678172	1221.58975970326	5916.78438786594	1761.28921846077	58860.9071159532	2530.30098289592	12385.3782953394	13968.0177616333	8800.44120563746	15639.365051102	2450.74544785539	29355.3115610585	4294.54168538758	6164.84636961106	4611.79891703371	5338.2138818434	4199.39360219169	4756.60384678177	7538.56425618765	16281.143419157	2135.38936115716	13635.6126388658	3891.51557853881	6704.5275482056	48678.6689792745	2334.81134176351	2555.0014268163	2789.55739782656	3091.89218385459	26827.9112151913	3908.96544626741	12481.5575021759	2413.20058446788	2844.85881017462	1857.69030441659	4574.88318035232	7794.14582195479	6527.18426521807	3257.69177098918	23183.0269207028	3224.56129197538	8599.51937736686	7150.35002515685	3749.66069346155	19884.6411340894	3365.11677574863	2076.19874183224	2100.46579871878
MSP7	34621.7736980403	334964.364913875	7379.63414323217	15148.4126660001	2427.52084674089	34277.6944548404	3430.25038131124	3573.62554310154	10613.7576500693	11453.3796473466	9336.11720256138	3945.77572760915	94889.3350223089	8650.70730454167	54352.896499605	5968.44908138378	9229.33090666872	7131.31297070391	16494.2902774235	1673.07907480674	2209.18207169099	3580.52566179077	23407.4050141828	3044.92337422457	7428.30636887731	131374.277662781	2803.59249541088	6159.89726927376	3565.58172000152	6507.43078144928	90173.6354308643	2893.88637565274	13389.7162036695	10843.203636044	6301.92296901453	1858.0590079941	65983.6393951574	12051.4733411183	246190.95103287	119433.695961654	124469.046586379	9550.10926887885	23656.1487852852	13100.961990607	43009.4577587923	6874.04994424125	6438.59323583876	8229.89410615315	5241.62744105384
MSP8	20560.3701609675	42213.5462957757	19579.4831350465	36671.5459226677	2199.6482685034	54482.5786483932	4492.19286380151	56584.0204024847	52221.9370470652	39576.4318863394	192209.159695822	81433.8805121329	64018.9315527926	10152.4513101426	18783.5666423648	6695.18848950006	35547.1876440161	116048.350611878	8494.62055463416	126391.852002025	57931.9270858598	5708.02651978474	133073.251247929	38558.4353310451	24976.2779236047	53886.7531169941	5653.81513065254	56227.6971463559	4977.70069325944	6761.55423120267	21078.6742203149	231038.990793102	141468.174635244	50662.7459008109	9348.38040498613	12529.934042532	169385.874057673	60081.8383529044	119617.266063996	90775.6453095031	138133.398872857	4865.73524298471	35159.2134611995	44373.4864900482	135383.954399492	87356.3913487552	50126.6649962709	61981.9149404206	9850.33173434706
MSP9	1719.841692587	66003.5944192925	877.85529226460994	1484.76612129896	1252.72914986256	27509.8956088323	1150.98941897475	936.928215738439	3332.34232565438	3004.95701459823	27992.3389901139	1921.744898795	2255.17511728686	2908.136216197	1861.00984101498	3358.28471163003	5741.79269484542	3640.92008326235	3371.83233743433	527.503716532817	972.07660626467	1084.40601892102	5709.40819895046	1374.84680250522	17207.0704118757	30301.1538523337	1578.31374690991	872.016615062837	2784.53520508705	4296.57499718317	62186.0626264826	2115.84564375221	13485.9541435171	724.347994150037	3374.76097485711	874.129504242459	6580.44374819232	8602.48287674715	83359.0730480374	3392.21608299702	46076.369125574	1452.89868487993	17515.4742134727	2574.7881451081	4343.511094951	2700.41388254375	2497.1345363047	1272.04580016013	846.639361279091
MSPDBL2_C_terminal	10069.5835732856	32811.7571477727	4433.47155926629	6867.05575728811	3870.01665636031	16515.8715980444	7078.5319990856	5463.18826735821	27152.1771351809	14092.2291255049	15092.4551482603	12616.8170875959	31772.2898613809	9881.82046350674	64658.6473585714	15069.3263107103	22128.364629254	8992.15147492095	34895.2921060834	18036.9576416543	2680.63256092189	9501.21256264663	15533.643419336	22773.5287437489	12141.7012521712	28585.5090625431	8781.99863059847	6480.16504861878	19003.5141157638	18603.175570607	8377.89501460026	6649.42271287999	11749.546431937	10100.0529602291	10697.4046786847	17372.7178178695	6088.35715705571	15514.6616611438	11780.1424025553	17724.7536177691	18030.1931172431	6989.01542090101	10847.0977468209	8339.60449619341	10143.1813315408	12086.9480410698	5968.07066892456	5615.65875997955	5428.70957849213
MSPDBL2_N_terminal	9245.31648573534	42507.4197025729	50218.2773766415	42474.5566477387	4992.80203537348	19187.906959339	7125.03171499506	33550.5489372969	41154.2095260294	20952.898490617	55028.9092701632	16069.9003804484	35853.2323030431	11798.544810406	13622.530466199	13539.7857109244	45155.7965890082	15676.6641998268	55563.8990451221	10065.4578386514	8265.01887091878	9559.43972768379	16348.521927037	26373.4987534883	53815.4030781661	71767.4622153418	11024.8649972241	11542.7655320918	21108.7689542584	34909.778266357	30831.1374623218	51291.8087593468	12889.5964708229	48671.035589126	11501.0971488677	12184.2592304216	10563.457372234	20585.489593226	18233.0302134059	35001.1154751446	66120.7541999323	11365.2314299628	25428.5485326691	32377.9240976949	21567.7884085062	25089.5671396088	40216.920980955	5820.12613737703	17739.3817202684
MSPDBL_C_terminal	18228.5791736661	15558.8704940425	14068.9523996893	9381.12574995163	6193.79718172515	11711.7472706514	6988.95533631463	24011.7202294134	21076.3675970699	15311.9916671402	55224.3417412165	11141.6771071025	27948.0191801778	14904.3381787706	11427.867462993	12013.3163413113	29846.1798498731	8807.61215092245	13492.5007387696	5069.99466262209	39791.8246304531	8764.08057877085	11284.1799407567	14673.3476626769	12103.4457879841	58047.6695162712	9098.37755823764	108824.565798068	8718.62668902132	7163.27045072615	7387.16569722831	194711.072619395	12834.934714417	52066.0000800356	9320.62010660442	12758.1454583795	120597.899454577	24915.4502436861	14078.1592249363	21432.205425694	28126.7427264078	6988.53812547623	14822.627803737	61282.4376038146	14874.076637414	62706.1736709346	13479.0412579725	36573.4101804021	3308.85005787485
MSPDBL_N_terminal	2020.12460286214	5771.24922123956	1478.93901831823	1677.39105698143	944.766256044242	25278.60920688	1166.06889793718	2404.68922003039	5378.83822629301	4229.62196104517	2161.61068044341	2697.60608886332	47313.4184449054	2162.95153157095	7127.94143950326	2228.90967277599	3216.01239349126	3063.02899345149	2379.41076948703	1445.65046808039	5037.8970719291	1441.34253790189	3890.12259645362	3514.98141231525	3790.28757469765	27908.7799983268	1529.39927825521	1569.68293026464	12879.2601344221	1285.91692776114	6270.09050940154	1611.04957194035	2136.19493864563	12906.241761721	1692.94858614184	893.73698130286	16375.6012136718	6710.58905506191	8721.08236151221	5866.99951070576	4298.62719073121	14027.9813376783	4794.2717354579	3145.0062833502	5236.93603824759	4682.3851670318	1777.45723720507	829.729813061476	1944.93084710736
MSRP1	72354.5862548757	6441002.07400702	5642915.92916941	41552.585058711	374622.785662241	59680.8660313098	254743.925535324	497654.061590048	12172454.9026865	1455560.61101487	12283.2324506944	7330.1727799764	426.826883465164	82057.1253485612	38872902.7214205	366306.333157634	1886953.2716967	655359.912701676	5406244.08330188	299726.750931421	764215.515846869	1202028.18168259	6873673.43307339	77051.3502433568	37375.1052297405	6968871.66439261	508.918359369438	89920.6174153826	36015.6641353722	1775492.76711883	62387.3269658564	4686.47193180047	3241977.52975382	7848739.59322752	697562.394550656	5235115.84951298	1016671.28844752	6297040.10843251	10024598.0674189	3374767.91735716	1069510.69682505	18881.2345706508	35026.1191017317	35886796.2004278	601492.793819414	16833360.7975633	147123.721794784	72488.3373557648	983241.94172995
MSRP2	5350.4916392838	9690.17597293502	37156.984802973	30840.7355819019	26699.5422592714	15681.6381471611	17943.99728023	25115.4694269845	54851.7076116334	30309.6507874578	11166.8072493538	16673.5438249352	12954.7882889357	19416.023701656	23744.3642123151	12308.284634135	8160.20929446675	17107.7154159941	23505.2368312833	8281.17816116106	12401.5033868551	21409.6024142372	20740.7147136789	4819.09108662542	12677.5571186154	30787.2563642535	10147.7644530678	16097.1445523185	7435.47760460298	12015.4946177187	29964.5025931548	91743.743965892	16862.4413862428	20448.9884592843	8243.55689675585	18455.0680218944	21867.8127703383	44755.9867753115	9887.804164597	14430.3865358573	25341.8874980256	10646.2019331638	10916.3666495176	42981.1490882549	9059.33738844205	24913.2214363371	5133.99843160944	4731.72057900383	13700.5030791932
MSRP3	689.998360588337	2888.78782378398	853.498943097781	1602.16237277642	1174.6166825852	12427.0897029104	1200.40784443434	796.60521972243	3412.93300443679	3184.18330673729	1381.69287567472	2128.46857440231	3149.55359654404	2875.89302296132	1624.58411907149	2988.54298499783	1870.10620447583	2544.07208662025	1651.60753564327	5058.25058458966	1009.6728625338	913.743401818089	2764.02478699009	894.221379392238	6425.62760998933	4948.84185207945	1321.08591165643	795.246154183849	891.372254592063	954.371134617984	764.67160734215	843.479714181717	1503.44546120572	2072.64704868453	708.75263603863	1148.59533612459	721.782313196005	2215.98579030768	4763.30471400812	1050.05898720079	1313.9144173794	1283.38342877886	2515.7621003064	2212.88879300894	1466.54166845999	1618.69858378491	930.694739690672	851.821961408574	765.612683158271
MSRP4	22412.6244211529	66078.7542642352	31857.0698707269	30330.958137204	4569.32782208193	178868.377345397	97610.1418268914	34032.7974470545	62469.9245280416	57164.8982733077	39697.6002116888	15292.0668833802	67520.4954299027	32472.0187983373	96404.8871143306	25018.8453513813	37388.2820463731	33487.2148210381	35880.4464990668	53956.3039401194	3259.08008100234	21790.1485533033	107521.245326669	91319.8826474658	127488.112353691	109398.248207347	21339.6324891103	14357.3451991637	44012.0848924488	18974.745688889	69215.6852004374	68755.6621888072	69110.5561816624	72827.9445425025	43240.6088621767	48135.4399166393	150781.46781203	37720.4617331943	152248.551294476	49720.1396114871	83043.9178148951	57554.8356916706	72723.2255424779	20804.4685458036	72924.9636942591	20617.8948158491	148574.078639493	15651.6291962751	27768.847914464
MSRP5	344.035158511243	1297.33531479309	1394.67984576296	1014.62345694186	1703.53189448864	1233.85948384102	1213.9700904836	1283.27830264549	1581.30426193299	1565.95176643912	927.93184972949	1023.1790421653	487.672882115323	1197.80210733037	1350.90426489823	1531.53954067921	907.385270049793	1210.00153513615	938.262129243064	727.767241126324	961.344310221324	1267.41735631172	1858.26651600816	604.72247497705	780.480884980687	1847.09533008785	725.17292839475	663.993751568474	280.807010761334	1409.38978725469	824.863140759965	1462.24876443806	1191.705905208	561.630352129051	1082.81000107227	884.34379555545	1407.22284056219	1618.20866900974	807.356969776273	868.044121978555	1965.3300275838	3118.09430372189	7123.56055259132	6402.14603901025	2465.73802879723	6666.97526262865	2139.08823785546	1974.57274766216	3362.60749162365
MTRAP	16643.743487127	5081.41851911493	885.256329486043	6984.43122422166	1642.87106779443	26746.0976620567	925.056277893923	3228.35221244837	2065.02509302661	2251.59283062722	795.183837568344	724.014694783294	2373.7285485334	1750.73724944287	12361.8501741957	2422.94776026978	5163.63001283014	5164.70073847382	2275.73188606422	2115.25131553063	1413.79307698637	1472.47190322092	3891.56238517927	13559.0953077212	2586.58677512532	12831.8361201178	3270.42818728343	1228.77722285187	2320.53427538439	1054.47894778708	816.23348008411	1251.73363106292	2863.18455913807	971.657859285388	3253.90331227188	2100.3573565019	3936.51449117897	1687.90975274615	1891.51844063895	1601.36185039958	5978.49186956804	5448.65193696135	10092.9658840923	825.418553870481	5204.92462526195	11670.4885489442	1401.53575499486	412.990014136988	1502.68149499466
P12	677.453425316471	1286.51016091705	843.941854052803	876.298429388354	814.757561301772	1556.30429538747	581.533555744904	598.062528152888	2354.10504219049	1670.1788792041	1586.74836605887	1450.78950286786	1244.0242850164	1917.82432852839	1282.65826877222	1837.62969928029	1187.26255220858	1573.23207381651	4581.47261270559	318.338403193361	433.707581454893	783.873954517243	6691.9503719288	652.191407922387	1293.79051224053	4969.71947105544	1400.45707648155	1370.17142679405	578.904540946836	742.719401040259	1190.43896745381	865.015338464614	2953.26134648976	1889.68436081888	1175.30175031495	3155.76074134489	883.342315853125	1157.00206112837	2207.58191450685	1325.77065025353	2507.44375897901	1379.51011551338	2947.87811244745	1987.42801217763	2068.80626825378	2304.75358987644	967.591296400446	979.512367770878	728.351626817527
P34	222.473112588938	408.629939760702	347.861431945182	618.133574626367	590.977166199215	1454.5698848219	378.978651095924	509.212766261146	1040.39715471473	468.845421982876	754.689776906198	956.780167584132	577.809135484825	902.292794259403	902.224467440192	1195.58613612442	655.367186520658	576.058561937853	454.937527126583	318.370578074361	432.287355974257	524.6897712369	950.806597956766	387.171443605796	342.294834282174	1411.23958949032	394.042585075702	396.121666211353	133.620490261021	768.455207176161	327.116845598624	373.518515991998	292.661260993622	400.790676761391	404.678123691886	293.725479275964	365.670575073911	583.914641475684	572.2764864247	458.542682962561	984.694903704683	808.538882942845	1916.30281768177	827.746970824644	712.454761922167	942.009884542127	380.424487487388	489.288950537589	375.745544810935
P38	19911.6973928824	4343.41801590889	1434.95468395247	1715.09575845394	1109.98543910941	7151.18213336348	1182.32971908083	1325.21803847435	7278.63009045051	12574.6192933572	8378.28928101451	1832.08126649984	10542.8093996277	2266.72211390884	5892.36578149617	2817.76598766445	5285.99862736881	2721.09803262702	3542.9396158803	881.926380592154	756.798854232283	3007.57536175034	14641.3496582517	5058.9776026397	10688.5260820443	15022.4010848844	2115.89735023143	1531.86080709489	1097.84612983686	3135.87560860948	4399.39935469977	1190.90421640968	6872.22376836051	1648.98616950778	4143.62022779657	3299.37818356188	6377.15849893275	4218.32467654766	2950.49506844243	10296.1324604088	12753.2779748833	1782.1096897196	6724.21879135565	2798.63213111433	10660.1090185155	8274.4814175042	2374.6124198257	1174.2181659248	3336.75506970642
P41	1450.15781422312	1652.85344905412	461.144710671755	604.773928145734	516.535312074507	1950.27415989695	459.872759219057	441.972514118946	701.965196400524	1854.96559197387	1045.99249532732	988.312946374461	1258.33347829693	2402.33710546014	1334.28977731614	1349.51659146965	1806.75171923603	1102.38350860129	960.438930182412	191.821349052618	352.696504859536	581.591549421023	1803.54108739877	726.177928892489	1758.5944886531	3348.53905589973	731.77337778973	379.992063523338	475.758014334111	865.487123370296	1159.56802509774	362.746869866925	1739.3915218536	1344.19008292449	459.735697595052	293.001829422208	221.331431188509	903.053080112979	3518.20260578768	1435.11643487092	2320.90692803546	1010.15256442399	4423.40940037908	1849.02765288493	18024.1431023139	1890.16502570724	582.400605247066	618.86012045857	384.047394680666
PF10_0166	58091.6043354877	11464.0578793654	12843.3643190542	19312.9282981808	3303.36492729401	65985.2999353242	9578.52621682447	10461.6527394003	42198.4164638843	14751.8176263995	18797.865391102	7112.92404043271	19237.7028123918	9015.96810624869	8603.38613093876	9746.87059484268	14878.3447123378	19337.4130449108	22363.7322818801	19372.1674926779	2777.83898175661	7160.37327690103	13797.9940079947	22122.4907468145	48482.9227047038	48338.6321170385	7503.62766575252	23028.4107592841	16124.5567543741	7143.66059090957	5296.88103489664	55555.674745229	6866.60310800359	87598.1814502779	52793.3349492847	12266.8685096629	12919.3692598186	53280.9270035496	34275.8710118244	19965.7013972119	49762.5004126103	15510.8320215384	34274.736171139	43352.4207404284	23686.7903175666	17341.3916702691	27547.0529626424	6538.83180292367	9621.23831847691
PF113	7015.5232822323	95980.0977702371	3967.68165998241	7105.76718469408	3471.22221519384	147041.947097969	5694.61409987799	5377.50131885539	10054.2597441318	30952.3002485669	14203.9627798862	5140.87854619699	45971.6215354821	8580.9701090418	21219.8535228253	10174.5621879033	13035.0988874321	17470.6587512649	10201.0253341631	10253.1816570527	6506.60991237977	5968.03303576726	39120.5109257342	19609.8833845703	48704.0704861987	97278.9834986908	6324.61311478844	8699.49195820695	10253.3044808753	12690.9630337083	39791.2819634139	11738.2841558441	60445.155370323	12166.0166688589	8645.49705061484	5729.25467975595	14644.231014027	20758.0973387851	138989.910955499	17995.5163926642	83123.7722164029	20835.9796043785	29721.8041397472	28250.552047475	37102.9052035832	36861.3173420323	23164.421050509	4442.57428881086	9133.94689680881
PF13_0125	152.011774011001	317.369182393508	219.050313951155	588.870004947426	418.163053085043	568.746251530101	267.465190232214	284.46550313523	706.312150560099	717.961142867848	499.220717867578	502.116374654541	295.470030692064	632.040313231004	570.031505564789	570.388850738656	444.632372229416	496.506039105256	324.906826788019	197.751974627185	335.0750984092	263.803196507686	684.688212043482	256.273439407174	216.556562547303	348.891326772115	189.791772311161	138.699200733891	73.8681369751723	124.535242478547	114.99310873552	228.599638141561	271.577177764802	158.577572883587	188.957819950072	164.70679249662	146.052794150842	131.825490112884	139.729983508384	100.836513731991	228.639453664987	496.17105043845	1464.62102832232	708.730628469564	385.542849207844	632.135321901663	246.274108639089	320.4378028043	218.154289709716
PF1400044	2262.55544664797	4694.96414591564	2291.43112053739	1726.68143741127	1417.08059890571	6897.88470122854	1600.37268867544	971.669780216259	5924.0539264481	2971.56471554905	4334.25852326589	2278.6243836054	11875.9978562008	3545.33861219371	2896.68822823075	2866.62314814688	6085.14669394953	3764.57150699192	5920.24588526194	919.045816527522	667.055208776025	1930.66574104173	4370.39686406866	1428.29777071102	5531.5434269618	6090.54114091035	1886.00043627678	2366.76965245109	1565.02516467176	6411.60090467503	5582.20801453003	2030.81534988801	2989.70066972652	1281.69803952462	4609.06744647531	2537.78498814184	1742.52305349054	4728.70770830616	12251.7797921756	3826.18326902642	8881.00643598989	1761.91005499221	18145.5627261138	8635.63424542419	4467.92898504119	3415.20128389943	1184.64752180339	1310.00902985687	1623.82325800987
PF3D7_0206200	10508.5373979064	3989.56323564978	14935.7589599852	6734.36754755181	2087.90738156697	13912.4424062459	2087.0770435803	58852.6249811833	37425.3759604405	23146.7173119606	78355.7577205298	75724.1267043609	13745.6959344507	4569.52139116594	2218.21265491915	5103.4203205514	41043.2582524078	5713.96464448952	4290.58097428584	130376.356906364	55189.7907084568	1605.11221052028	5828.35382528061	41554.8703788849	8611.01081929082	68912.9282494448	2386.86158607294	126954.448635842	764.725484939674	4619.17034348124	14586.4370291162	455867.106526659	145295.104721143	109954.92685969	2500.39389344472	10973.0647413855	217323.117767673	50703.1131255507	35873.7414039991	16578.039327337	120449.781002461	18985.6791950049	4161.83866315296	84156.943405304	90156.6449044223	60062.9367701693	24192.8034483788	38493.0307223696	8028.81629981957
PF3D7_0525800_IMC1g	2558.52007079331	3485.09511958624	1045.70331843991	2776.01514578726	1560.10544839462	7419.94273167976	1693.02982355802	1958.55118751602	10274.1575328202	3124.63779343471	4927.01788496638	3504.85068675663	6159.71248585938	3815.08992627789	2517.17104116018	3849.15733266927	4484.70359903669	3029.56648000946	5618.82751554069	1827.54320836942	921.604359214077	1991.85878010141	3275.80654627232	2186.6405701037	4195.58326792974	7056.49638833129	2072.34080220164	2222.11933123147	2406.8966056778	1870.47786294118	3023.39699047503	3533.65895799267	2687.46835151505	3530.1361536449	1771.87274055021	1524.17205522787	2073.88840096531	3223.60947470279	2570.48894565782	2796.7597944996	4720.03231071204	3001.03163939693	6031.10349238656	3078.81152367912	2541.48420099126	5936.7758314933	1682.69960650155	1633.73769671704	2667.0655421651
PF3D7_0606800	1202.26283656795	662.293348418603	471.423713606093	642.716918729991	733.041515410593	1197.85839009746	798.51322692868	520.734561387714	1906.90953473759	2748.47265478127	1403.42581910806	830.939961293711	1743.57832962526	1781.08579041304	1585.39221629974	1224.4429875042	982.70626270424	1624.00200039124	860.327157168597	274.41240519862	542.212550257972	653.893231483735	2281.40300786844	769.587507814945	1921.88433604618	2535.30337990133	767.778127734507	505.428121069418	394.266222165933	863.765147885152	879.815250695589	742.631443408655	1716.14176268772	634.493703322882	1732.96930440777	509.71009495813	1273.35457770028	622.450011037341	710.803825194706	3241.99360637364	2801.84450877351	1457.69024852148	2557.3069909849	2056.43819067329	2291.11582693193	2668.7439592683	761.674749458958	737.363281833825	642.790019760551
PF3D7_0629500_SEG1	1010.09902319849	923.772213951128	1110.05333927869	1892.48922741962	1670.47162506864	1954.98985645379	1824.32364860325	1319.22939165519	3242.66908728343	2422.93416809141	1388.10535862899	1409.85475529722	1260.35914281453	2275.24381604437	1702.93961931644	2615.52730637345	1405.72095280324	2200.12514391191	1530.55937227687	602.658073412472	729.511922446433	905.151060823699	2425.60992936258	910.82639424042	1075.17185990409	5643.38994833365	1358.37872869187	1097.84888562132	614.661165913007	1789.36906501837	1120.98330864051	1105.71325866422	1534.37321576633	1743.67728382826	1313.46224472344	1375.64580976628	682.357416654223	1103.63170019708	1732.03201662572	926.509171933193	970.231447556631	1569.04114772226	4928.97421021631	1831.66540175976	3637.83975867583	2144.39349603882	1594.31021660933	1238.14492305686	1188.37436224139
PF3D7_0629500_SEG2	6594.19619890733	13105.6819332161	2844.1103211725	7803.02182327715	2513.8928391499	21998.6318744773	3799.14692639709	4030.41068870674	21606.242677638	13060.2264102378	13037.6275025328	7177.50435126586	19156.3257778851	12220.4142211602	12692.0641258733	10430.2757456459	11337.5604417496	8370.56018755782	30232.5073543947	7556.50374007519	1843.0579927938	7772.39583154359	9088.27721038359	12009.7589628832	29863.5399813062	48908.7845165456	7076.35017324745	5524.93314829547	15128.1974573305	7154.67699148214	9508.41613259873	13703.7772302095	12114.6069098829	25962.3924359927	8298.12744665648	10453.2817656434	10058.0696306444	13079.5378915587	18351.2823776864	9482.80472707441	29006.0546926805	6441.30305259799	34428.4488749232	4853.8646649105	10086.1727126811	10313.1537135207	3117.02790416772	3719.49060977002	6775.52165523373
PF3D7_0730800_2	25194.908658132	45331.4123261715	16915.0985271041	61357.0583097756	16850.6665224427	143374.033891172	42487.3683270713	72689.678846433	68925.7197585157	80714.2102679596	59512.3329000721	66485.0772127974	87258.378064021	42970.9312438904	114118.046231563	38632.7456846525	107559.270888323	93913.5932825794	61524.5005289879	102741.672314004	31287.6440081648	35765.2710730081	107698.057634872	88549.3231391513	134797.972374187	115427.416723813	38497.5442800426	24519.1260754204	141758.325644339	73661.355792081	76151.0847312405	89083.5314106967	74772.7541488826	50051.9183879321	106970.128934473	50720.0071799911	100619.108488701	59709.4594250792	152129.127664234	106480.577458474	106756.615286721	34649.2194633994	105939.634622035	75566.1238404322	40964.5389285217	179453.598671498	48565.5323488293	24332.0392158076	36888.3930322921
PF3D7_0830500	502.877634914975	1006.99578123362	781.113433532669	997.5527026592	627.401086465159	1374.4225611689	782.445190092674	502.501334450252	2262.11419561114	2102.77002822928	1398.01928715325	1013.98734077619	812.805994583047	1745.78817614678	856.355584213257	1431.8175699333	1157.769272194	1185.3432073235	916.044735605013	289.1881172335	626.169145836477	489.51624465384	1084.22442889189	534.915017001962	1793.58508043193	1177.62724363329	810.224306686196	360.687712242422	319.485502062154	704.41586913643	309.638181138342	782.201411206946	661.014141146643	774.589025921359	507.560911651422	382.333491467526	413.640132120325	446.862708650874	644.200671550451	743.305981188424	621.43086478838	1247.7638566706	2897.7456590896	1520.37886776663	900.510252835281	1455.70665364464	647.803395238788	854.899630268789	563.773216163154
PF3D7_0831400	1651.83905322287	2548.74197062662	1106.51423067072	1451.82626033945	1104.39793020871	5280.81321662111	1097.50591650094	1266.31041931886	8343.64316109723	3824.57767342481	3116.46362979539	2516.56055735672	13657.9672956541	3593.26972248605	1895.40715652528	3249.92613868645	3277.98745090373	3128.43709492924	4094.09684846058	978.451468513706	1272.56493283198	1373.30869198259	3618.01932877516	1197.82171153626	3301.96363301985	6615.35663991323	1829.52925734544	2365.69900677412	1306.38041275775	3543.26209918278	1909.53772236891	2147.482301134	2422.93196617643	2193.27060627948	1770.70233287842	1239.39329891645	1745.89782269703	2492.47844311772	1905.75338402315	2168.10969133984	4150.92968896289	1892.36288343617	5710.3905120078	3250.81339526293	3102.80858599306	4766.33795759314	1761.4414318153	1916.53827071966	1762.98020066353
PF3D7_0925900	896.82000442866	826.162365036462	704.151123581731	1067.48585094491	826.218145578488	1518.54672184819	951.836479150448	741.380434974797	2253.64822715339	1926.609861405	1598.66999986346	2047.09095906635	1164.69351504378	1538.38762262605	1184.14542785486	1631.87334901032	1381.06259496955	1416.35341644464	1034.8900299076	478.88145959473	720.693957726604	747.513994840325	1780.7942473713	544.292859681258	1029.56612573299	2156.53654340682	792.720365747823	1010.54927995508	585.861915904155	692.020628687457	1271.91236784115	1277.45747662999	1868.76969120111	806.185213699215	799.9460702259	507.787566449477	765.831192638347	2447.15017682149	1185.88951936436	1229.54463096686	1390.62463491703	2584.21427967777	4222.46293098238	2613.86643829523	12762.2707034322	2782.61809763421	1608.22707603952	1724.09206460081	945.265247657868
PF3D7_1025300	114.136775556788	111.735872333677	85.0686475389724	120.173276121159	62.0250263275579	160.662433256117	71.1097540300439	89.943338920575	175.558409909083	99.0884587191338	150.182572502726	110.221120599913	79.9920270533573	112.085465445847	95.047708674799	123.23347386954	115.376867775019	120.829349978249	108.24267530825	55.1291229634752	117.472749903464	68.1730461363762	101.669114863798	88.2203957694561	144.71456756996201	98.8095824513262	131.326000104332	147.632207413771	99.9749971903816	121.882908804535	91.625048189111	108.911697049508	150.379198005593	130.265698073675	112.959306578462	273.478400996579	132.373168092173	144.235748060545	111.915839107059	83.7157980203911	126.111063425847	98.2475928473224	27.5024930937651	76.0152629105289	54.8755049950917	25.15843178891	25.6023746953094	20.5177303668749	33.4956939947076
PF3D7_1105800	1203.09580787159	1918.0651151145	808.919856068042	1445.16458530766	1071.21612964257	3740.37219926735	1257.49830613087	928.884483507074	7874.9329356542	3521.92926597274	3638.35175495204	2485.03847217423	4026.21576927753	3269.15849277724	1759.12293901694	2584.73606440158	2736.58516455795	2435.6780773564	6454.73130363639	733.50521646348	638.56633919088	1277.19959002628	3799.2800808052	936.733346813801	2270.43532013035	6773.78949739133	1684.10504875721	1244.28375017866	1651.34110795518	2570.43710194412	1626.54372180989	2104.79304984311	2198.7314900359	2106.35497751777	1449.98041546814	1552.06468728903	2389.66354303255	1968.13001223228	2351.25326147869	2595.29126098921	2901.91420161927	1911.3930927564	6836.45383826152	2632.78629046753	3018.29050592302	5024.38309414267	2199.70496915716	1966.87546230282	1498.46440502924
PF3D7_1136200	12669.1220723897	53560.9376390892	43986.4980365965	56760.6359009582	3264.84568453741	64859.8043354889	16394.1439122143	113680.387803213	58053.3304322669	34620.7967581973	50384.0866553994	74553.6296559051	40070.4639616221	15560.2124730435	12184.1813694537	12847.6329161612	60492.6400068924	19344.1703656694	20077.8189812036	61266.1280061431	76796.1050276841	13214.3261797776	30184.8965676098	43489.918357793	42057.4485826284	44051.2356828207	12593.4438961621	140906.322065235	5412.2306036601	12702.5947305	17257.0490846737	337198.779709616	45664.7689570544	65851.2708235303	9381.8902863162	50706.0815871543	233336.077797995	67001.3144841273	79504.6439365575	30989.2366525853	93798.804328849	13869.7808905472	26341.950033063302	106507.803269401	94923.1175860533	68404.9829324763	152520.369929778	49625.4808472063	23879.8256376294
PF3D7_1229300	1842.80790329328	3692.71417693272	1165.4177928667	3041.02858063087	1561.16607269905	3509.3644113789	2098.42980590229	1322.61383673696	6866.87267466605	4145.81724357409	3161.59152590154	2108.27543496849	3184.2097040481	3679.56758721619	2145.83561924068	3238.31945357855	2711.1065563185	3443.8424534508	3662.8337530537	1354.5870586483	1149.10398154951	1717.61121530495	4285.39830983261	1476.22681526185	4675.89517864739	6524.49527451021	2465.31744466757	2471.35046255676	2232.52596361963	2996.47771038109	2402.22919627829	2114.8393175369	3251.80013601829	2617.57337583906	2033.22860186404	1438.55201667764	1853.86728278612	2912.30912534951	2083.07243957946	3004.0957828706	3584.30101420928	5932.09989172835	4290.33163204137	2504.29785102416	2415.8389468891	3719.90102402952	1659.33969780163	1416.11490317794	1817.10751514214
PF3D7_1237900	139.290916572168	180.424664092597	107.187852052681	105.523929413827	72.5639273533965	122.746803683143	58.6360072308447	73.3385644229552	140.563485939585	154.49445264509	131.262674733393	56.9542828060985	93.6932537319839	188.278692295764	206.491707692089	135.429199848741	93.60743402472	98.7798688181996	131.960593915304	92.544830458688807	109.42689071745	93.0750829854755	109.260584479538	124.021509203286	187.561353782454	148.813450919653	113.668471203927	78.2338207409004	84.4826934736115	53.5432899923599	88.9185959443464	69.9461585113197	97.6991900526676	77.6109736295344	135.830921517985	100.848760689744	94.2136356693756	87.397626471753	85.1684807286564	140.062405324914	128.00875551825	50.9254635520774	117.32043884342	47.5768419832407	44.1543737270111	22.01764183804	26.7648441933679	26.3502995709566	33.9834617232785
PF3D7_1252300	86.0107056630491	128.557729777801	75.2301550638991	98.7678968900448	78.0101277511002	214.312843607202	79.8843574648755	102.734517714643	182.116187681571	75.0848728773541	76.301363558804	31.3283997659574	91.1956444926189	123.002581723326	145.007718223042	89.4972326892034	90.5807218970721	87.855985825779	129.674587703612	47.6433042839167	109.604497761372	43.8744301119877	132.825530425061	95.6372326007457	99.0702009127034	167.464303965184	94.9333639344617	109.054119021989	70.9505146767361	82.8882881535052	65.6253953584843	100.798996681109	60.821266533105	79.0057867732578	49.726488502199	79.6092468307207	71.9729420730098	103.249597600031	84.3290085287463	125.525636305096	77.6002445857376	93.6173315091283	63.1236432409004	29.4473472387327	43.3982509771251	19.3486000353321	24.0114451087352	21.4961569585438	103.012469636195
PF3D7_1343700_KELCH	153.294888569662	67.3084545551363	130.399200021818	255.571012576285	261.664593473903	279.130859792622	221.954273519822	126.496881071949	338.407291758074	266.379711631994	254.425850243697	45.8622962472299	86.9017651856454	397.027677036079	745.792067525584	256.581052750105	227.250399155209	193.449727585264	115.000454875732	99.9056732670101	217.553931205485	156.907904211955	160.485979034715	88.9807953414729	99.5242743867693	189.195796934996	103.225086179264	118.613165018181	49.5913103340056	267.109321791713	51.3098754835708	136.024141701497	164.258823364953	61.6054231850618	171.888039340581	189.042820922605	197.927159232222	178.121978164099	75.0371406124624	153.62442178991	91.7684376180296	119.512542820496	262.193950215804	401.609242611523	229.919647488637	213.67981673897	174.063809412937	118.623060244959	118.316907037201
PF3D7_1345100	651.683832933566	3089.06877008763	883.81957150546	1251.96224259447	1344.02261295776	3455.91086530509	953.347825483827	1521.91675121352	3782.33618277816	2454.22297733571	5313.98106114859	2141.69203510388	3986.02254419275	1796.55832738302	1929.32310101885	3410.64893283399	2700.09621986835	2338.33895510241	2408.14484232799	1280.11057638056	581.015709799587	1186.39733717107	3244.485275317	1911.26216975152	81222.753487708	6867.16763802693	2038.50638058388	1380.62560976664	20542.4517466224	1479.86330941836	1781.56290128724	2238.54926822255	5730.52696176374	1493.12671355005	1623.82351315527	1355.16874266028	1663.228358327	2449.86850668704	1848.50108351934	2295.69173429803	7616.49822203865	2447.80964720176	7928.49921031689	2113.19407902858	3225.96234992844	12813.135135536	2244.45406848615	1482.51746946427	1525.74185722294
PF3D7_1401600_PHISTB	5735.89333132789	11022.5851680682	21517.3041950225	5380.00078010285	1614.37974229242	24772.435318544	29200.7852032269	2037.64065599675	23580.5502909655	7355.49497441553	7161.89050589214	5374.23112668605	22423.9570385459	4977.63120480063	4686.18144714008	5978.16402399457	6327.25837791223	5516.70688796044	6747.66750840412	1799.57051365721	1237.71632122454	3545.2082965403	9185.81461673171	2638.87413217083	12356.6006795531	13492.4855894388	4025.83087052727	4287.29032725618	12467.0525565972	5269.45900185317	3513.20751291978	9924.14617516102	4281.71370217074	4872.18531089047	3270.73132238226	4756.54655133253	3931.90058438134	3465.87836135778	5144.16748649305	4882.33830938591	9249.20900489767	2593.40230122481	9116.28751887151	5384.7165330755	4597.28435823701	6432.34592635008	3055.76684841126	1730.79592452048	3788.6656550416
PF3D7_1407800_PM4	78.7102902031588	132.435459276467	59.0092059271761	185.077443257778	75.2671242093855	162.663235815432	129.98476415892	104.319525833382	187.688220799897	226.757459935253	302.255359163674	130.392285946261	196.276300155966	376.343668845548	191.249871647641	238.727220478311	228.30539728621	148.296354346177	46.565669938159	39.8012946680561	109.401782403757	82.1267143338363	270.887237302312	62.8938048997052	175.257979777013	141.707171409935	116.90693435466	78.2031947690158	139.799341254922	74.6958366455627	104.508014327025	110.685117865701	94.3445518138087	111.526330862771	82.2846266299315	107.831730976697	113.404788090961	120.847425259198	50.5251889371263	165.910848497984	162.503953911163	74.0507640767584	251.904169828142	130.461868649057	102.32589926029	140.962068858734	71.6458454743478	40.0326993762896	54.682391858355
PF3D7_1455300	1012.8207426469	1299.55035287905	991.123706287181	1673.30605321638	1579.15727470626	2590.96813739994	1533.22264605031	1081.4409315592	2014.64809439501	2384.10387805384	1834.0190512748	1791.80480314335	1648.19939416112	2542.91209846686	1578.02976784009	1799.53697871482	2044.71321719438	2401.68049906108	1475.98993827054	740.782628137366	899.350415119232	1216.19626542896	2192.41184812614	1013.9765118528	1499.75875292195	3041.29124559284	1311.10129334701	1814.20150016075	1081.94604050225	1312.79701093086	1019.92373059893	2136.31606949979	1693.65058423142	1353.88888157731	1559.03526787161	1145.16313758418	1628.03032206333	1625.11105290474	1643.39636668262	1477.61962383608	1954.86923140819	3227.40123589536	4863.55295046488	2865.19805323583	2759.7993343093	3376.53906323821	1825.7427549611	2197.44937967105	1401.7537164204
PF3D7_1460600_ISP3	1160.26540971554	2477.10589084548	874.33057374267	1496.87310448864	1155.28455964798	34448.0990932381	954.443977702467	972.32875400194	6384.49370618691	2388.09605093208	2570.52373133281	1946.91857112773	3558.41508160457	2883.6320734597102	1569.3643083547	2984.50942144629	3148.27556849082	3132.50012103687	2741.01423917152	873.867071703402	703.614242758867	1070.12571725661	3239.1920013109	1296.83458192446	3072.7490100799	6328.54855677244	1632.16245000661	1934.34903229052	1092.50561084034	2097.43132778243	1479.73474918889	1920.74783715933	1852.0508461846	1765.50974605541	1657.50336515726	1512.44851505251	1472.91060056699	1517.51308213417	2325.75213635255	1677.22142647883	3060.80679384595	2132.55393250172	5700.41449239678	1988.26290184121	2338.21933488863	3770.4151313314	1478.5784149464	1989.40933805178	1456.85566162492
PF3D7_1462300	992.864351040427	726.311240890538	481.028676875413	1144.08083651989	767.238530425126	10618.1603046114	634.955350994266	658.615962944396	1931.88396509467	2274.6924624485	1431.62776456226	1289.05182525036	5307.817048925	1808.26931214075	1288.17110391813	2324.47448586689	1726.1191425144	1599.45326202486	1186.2208297754	848.096584174878	766.01634895182	648.710887782778	1685.73938191406	755.089187311619	833.78293622302	2014.13080760762	860.110021173953	504.131084077955	321.009487759646	748.005856440932	1109.85006221413	691.188006299621	2795.8730161136	810.184937304084	663.376400477582	686.29988762939	431.123904610334	673.071758484534	727.841020882954	501.777523547049	1721.73578863272	1222.88880265621	2915.56806028691	2176.94178599566	1848.4290177901	1321.08793387107	962.011326956243	1147.47135255854	635.684462475804
PF3D7_1137300	1407.03386372071	1921.13566022184	762.613168761867	1479.19100305619	1174.4463351126	3289.43065008552	1472.66759336245	1166.39016335423	4138.43669675518	2452.59955010385	2810.5911219866	2223.24322291473	2216.66314163571	2226.4244317766	1734.6086620491	2258.34915751911	2079.41050186662	2455.84843727973	2666.7508532852	948.607638167137	825.983661565173	1296.47457197203	2620.70548227065	1022.33901285145	3046.93830596519	4266.8888554457	1919.04844923408	2016.22942106354	1465.39513794825	2762.66823868822	1636.08679617809	2279.17955576135	1867.01155608624	1217.32681312187	1551.61383455626	1378.39101260388	1349.86084442275	1999.81838571864	1485.31405169479	1723.59491484715	2525.19317587532	1622.22789200406	3054.23215737208	2276.97561718092	2143.17659646698	2610.21163481554	1272.43232443451	1571.95123549264	1289.83802898671
PF3D7_1431400	3135.14072629491	3398.94067348948	1415.54314920476	2901.9929955509	2051.21003448957	31885.4745653874	1780.79425427911	2064.61771871231	7971.78395943674	5590.15915104879	3311.32912642641	5587.67583622635	6747.14684718363	4711.09518374029	3258.85018635471	3873.91681252356	4350.06110289015	4151.61854617309	3530.24913068589	5208.26670927694	1570.68729780673	2536.74332587923	3876.71947210752	4194.03549828029	4309.93279888888	14626.411581387	2842.90963667282	18829.7634673482	2013.09184864458	2584.63286983226	2941.11276390911	3037.97685049423	3625.3345921989	2453.00806763524	2716.37303928028	1841.15560491014	4547.84710850969	4245.09198272593	5841.19988397149	3110.55130304642	9265.20086393676	13336.0681548167	8033.35389157448	5175.52804077275	4696.30147964865	5599.8412344082	3815.91906563039	2839.1674781741	2672.51689487805
PF92	2231.40771147819	5420.09566688044	4934.56214119445	2562.62937533641	1630.58337883035	7831.6180533369	2404.14851729967	1224.77186377467	13519.5688100735	10180.7645672084	6491.01660251669	2613.15689794901	12501.9501171855	3286.38408608313	3190.74385952838	2876.20650538114	6122.83315660277	8920.97164822812	19167.5982983601	1048.37712041236	928.330521870073	2587.21985193298	3544.56274974931	2013.88109288603	5120.3332327791	10133.7100689144	2320.35202110006	6817.36211563165	3565.27872732848	18224.0117988391	3658.13193159166	18579.2217498706	5066.2430226255	2823.58212570517	9190.85185447171	5563.4145683467	4620.27936936107	9843.80804443011	13543.5228979048	3998.48481032694	6911.45956299676	4776.80248339804	23287.4938219368	69148.8266968176	3738.26302771271	4276.06778340961	1367.32814725953	1567.79237297474	1952.98703787552
PFA0135W	395.474969013473	624.24914450058	569.519396283082	766.129425732771	735.166320967847	1352.75206896367	696.549532722424	539.998041244536	2152.14282390168	1193.16200893729	873.273589876276	1098.02137714208	901.431487981541	1642.38168688651	787.281328309485	1582.62553287235	938.864497291228	1154.02225035296	1075.09898881824	320.55001307717	582.358893023446	635.722002437567	1117.59369536916	521.018755108302	749.10898743542	3132.65388491038	990.658489866431	795.39623832805	400.772162591918	1244.0627992014	561.354085500242	1012.33114947021	646.865292497526	646.221700328769	572.401796250461	627.369897667376	578.825126966861	558.627839537161	682.221417086132	930.493146722095	637.351656517015	1360.8316155437	4437.90449647268	2145.41561245861	3451.3618651877	2638.31847504323	1415.18030992831	1438.09142675379	748.121211774094
PFA0210c	1988.07533343809	3050.9894236719	1009.58475528022	1942.26071447872	1104.77597484458	3691.45981590048	1325.00773300352	946.656302381448	6077.77404469204	4319.69743619171	2622.27965900797	1994.51148446332	6223.01722213699	2802.43922775548	2029.471667563	2774.42745960318	2933.72022603122	3068.1026994931	3051.64929455262	1154.88302637897	1202.05092600871	1495.98221203856	2928.25563523034	1258.62164653128	4286.48988427662	12652.5287636509	1973.62920873767	1253.44700419156	1447.36357617627	2822.48140321689	1743.41902937281	1285.3902207405	2248.46957551331	1590.11144935174	1741.07207829356	1603.17912738517	1421.91690911204	1760.28811764025	1538.07474477302	2175.61578443621	3360.88546669458	1519.9721073728	5477.00321501073	3067.00959064208	2814.11478149536	7290.32390479748	1485.21025262508	1398.67539704929	2435.22630924653
PFA0445W	2622.71340308102	4614.6135914708	4620.46235633543	3526.59957116397	2169.33700188603	9655.10364352302	2371.78545218035	1523.90607888415	16001.1463450001	16552.9026214745	3898.21391638522	3102.78865001496	15574.8478005955	4958.42164853241	3230.14844524729	6171.92192166233	5735.54351599532	13886.7697903418	22889.1877911238	1428.60851891468	1123.43500250644	3066.21075337051	4831.29415788271	1836.92818490272	4361.2378747306	18723.4702138195	4820.71103500776	10431.3807266701	2404.30448135601	34772.2207603714	2421.82553990242	42198.2983053839	5370.78183253116	5474.4549187543	11669.1764906233	7194.53005601535	4561.75466037185	10938.2397897911	12741.3509254578	6994.45540385573	6166.80388659257	13365.172457838	18911.9842185536	64753.5933741526	4716.1354592542	3872.94093116263	1738.19281386716	1926.05270564527	2331.80859903848
PFD1130W	466.422223353926	914.812873838824	744.060409067911	924.53222009587	801.416788770604	1970.2621201438	592.034647924855	878.449758857326	1512.44407312523	1427.68626316887	1048.29442224388	1284.33482558243	1398.19152284609	1595.25389693835	1088.34306045641	1827.7225784825	1467.43520032708	1081.80378155792	1112.9019957685	417.948076769492	318.931419392957	588.752199008376	1825.15638175187	667.653941189536	1651.2822090866	2842.17890835598	1060.76744434577	499.936118971871	359.149036547835	979.504451611528	1810.47176958093	512.802780835083	849.610789826833	224.665752150611	600.06403406264	393.220349586572	478.558915418319	838.078019109296	1390.31567046596	1336.65502409893	2532.9610642151	1594.82464052991	4144.90836020278	1722.45672897084	3243.24882326867	2280.80568253334	884.432507431119	1078.76688107734	916.455150675737
PFD1160W18	8392.74909775204	8176.52850676905	4731.99796157013	8227.53535799825	4192.04670378096	12770.5448428321	5440.03102753473	4901.04048310184	18037.1016855893	12092.5529344796	12617.7181722229	10985.3612077959	26006.3231502833	6776.91050363474	9923.90966294802	7055.36379926213	15065.3514803943	4828.05736812088	27397.378769078	5617.69535044268	2611.99376730661	8363.64644618885	7944.72982651806	6220.48913519271	8206.12538244598	15051.2781402878	6974.32759218423	6265.96875409545	11458.35016459	6372.95217102254	11532.6894549309	5771.66037180997	6186.56632827248	8097.97029919996	7105.45776307235	6843.73112473316	6767.35148099178	18375.9418463734	9428.85808130969	15895.2910132693	13749.5816706757	5311.66543585077	34279.3693231937	24369.9713531587	19729.9751484709	19147.8402453548	9244.43413154866	8902.40611193705	3151.53066065189
PFD1160W19	4097.60713397568	1951.80621615384	1651.70812538506	1036.05334363181	1694.99494024651	2523.63031208367	1113.00905210558	1820.80660793646	3979.47089814156	2856.9598635723	1474.02756001901	2863.6160723974	2782.9963169874	2181.75222870452	1972.84969405811	2853.32068537849	3569.76544032487	2199.93111231164	4732.18834547058	1549.78946549998	1181.47550065028	1254.09519473753	3856.33391169904	1949.98434036818	4214.07811906761	6002.12783950345	1833.92126729133	2638.46185656496	8348.43310577459	2422.5868175234	4969.09266650533	2345.25542978837	2206.52084313589	2120.78494381192	5292.60393269749	6400.3209392651	1825.8460815466	2682.75365293196	6507.03884570059	4216.82290740947	4006.45363391857	2399.57312890927	6349.80596894169	3388.2496894894	3665.33948213202	1335.01699071857	531.599958151752	579.481338707203	1230.46916017357
PFSEA1	84396.9965985078	39648.9281696809	52839.6310549324	78109.8575356374	14082.4733448869	109462.305380766	30238.9223527902	126694.852640548	49740.4707905157	38561.9542256511	30899.025775115	21991.1628814981	99485.3824051273	69388.451535871	12839.4950820944	18162.5088368866	40275.4381131788	20861.1482031717	22651.9816648063	31893.3256544967	39040.3506621746	17227.4987374169	38525.8452217479	41484.7471619798	41766.3701512973	93801.6206292663	17366.2326447449	87892.7565003526	94719.687704036	14812.3367319863	53122.9324540229	105780.911097039	26107.9244577971	25374.3790705802	35103.2043381198	16474.1494446339	95624.163854213	67288.169392612	73722.8883811007	70811.6245063082	89035.4807962081	118263.795813051	52940.2580785725	95870.9165307306	62184.5305042769	76898.2347020444	61176.7347311932	16545.045498329	55811.4671564616
PTEX150	194537.51751719	70917.5366117726	13658.9396271931	86172.4791433012	3552.53092597685	130764.376562905	41800.7608396607	287948.506740823	71461.1224593774	44819.9658794912	75270.9574843765	25318.8931441223	69718.6893371222	53103.9530566679	34167.6915874212	26662.3102084908	125816.822084695	124158.207969834	20719.3199069858	104377.762806253	63256.5951497927	26616.3587303654	70909.7030634121	60073.0585670581	63483.8513559939	83006.4425952442	27953.633587594	143008.275196402	34048.3634673893	12959.7438858821	76841.3701196271	360003.228828383	90563.0036075444	85257.782384766	9181.02020631652	65233.6702216021	203898.645768588	77960.9655580836	158837.347584917	125319.909110145	132796.893714607	24273.9021434905	140562.538123349	83708.1718998112	69964.343207804	167407.246194468	88694.0458978993	63238.2211974746	32087.1507619068
PTRAMP	2735.37721219324	3216.18052354739	987.192909615022	1581.67954928166	1166.97731834273	5395.35769263802	1904.50331579983	1325.65995218946	9858.44399270097	4398.16612423803	5424.21619285546	2893.61495357825	5915.19884521478	3371.62030290197	3177.99189189383	3946.27435115271	4978.01854230387	3184.34678074	5288.07262495396	1272.99174473657	743.309304334163	2329.69582612711	4180.91613480371	2316.04875430457	3630.36798319439	7727.30522739494	2860.01553236452	2215.14557619071	3027.30069848704	3509.65151108331	3172.71684470658	4759.80996782656	3071.26553139497	2766.95008115933	1843.41661842401	2609.14535773233	2031.20981602481	3386.00615864673	2722.63402394483	5739.3026863502	4982.53274262196	1704.09756337639	6700.6005765762	2698.14362559988	3524.25920351305	6511.80598351105	1708.66589724359	1921.0737913934	2088.98441524354
RAMA	12103.5001222771	8623.63761846455	3403.45615457721	21540.1557289797	2307.6787913402	193893.084282967	2726.352059563	6889.99028190137	39692.7857902411	20731.4647966941	75121.391916662	5592.53674785221	12689.0923939396	9580.61533822518	22207.7047161134	5630.73444612351	13523.5678413623	9058.18226114494	15195.8171678316	3014.72198812736	3173.06440709245	5089.62730092841	60453.2944394079	17093.8535052848	14672.0522640615	24863.4463393926	4672.58185126986	27570.013837508	14842.9205011617	11209.2433880174	8427.96571092672	8355.02325942845	9961.7125261546	4514.89557126677	3582.45177293462	6001.91903213811	22716.8659056291	17149.7352321997	11423.1905775681	24020.239079705	53095.847936055	5712.80110508187	18996.6357466524	6730.8493778568	55646.1988764083	9324.38885905381	24934.7764972563	2272.8335081896	6100.36224232905
RH1	1055.32873843475	55401.2534692327	1535.25442342347	1417.47468796224	1694.8720971815	83866.0156034094	1184.17699298116	1040.48198959203	5300.52330511022	5171.21449479336	2598.51474089178	1917.48906897008	5834.38672410454	2518.22577543325	2219.71214102521	3222.19512197395	3002.33918748181	4601.64096149374	4146.09778237127	642.194955596929	1055.41706692915	1650.36013325338	14666.747413064	1203.66513469977	9513.43745562778	56315.9391056859	1466.29388599528	1956.31945508763	857.258319684875	7754.49249222816	2621.77606436914	1804.32473543526	30176.1452648975	1302.87879485485	2807.14376183403	2139.15425454266	2023.25318969181	5009.72322205887	10991.2813501991	2764.08493110134	16020.1224049715	1158.94466676834	6266.93530238017	5427.53194008378	2409.8871060381	5145.89602619553	1681.38038183801	1077.64692474753	1527.03353293805
RH2b	851.57185256012	1432.35484448642	1537.78623547181	1445.12302651225	1037.10057713592	1727.47555060262	1521.86402416682	911.736693839909	2398.80228786238	3399.69261518437	1604.80869165774	840.950210555621	4135.2349192394	1936.56766364837	1449.92842303869	1708.17354382768	1213.73977856029	6174.57716515258	3193.36203783314	570.007426190449	760.480531856301	1468.86219624405	1938.50908458366	594.675813647191	1142.40965398896	3877.11898712542	1017.80683302308	2298.2788592347	901.823024922111	13879.1270495514	975.010307643609	4041.71003883034	1874.63844998013	1073.77408330179	5611.4144966757	1431.44391064499	1681.74066843457	2592.60500563644	4281.84930385775	2788.69840029684	1925.06338007171	1342.44123441843	5856.16303634656	8899.53272221838	1437.74287062129	1218.79760381661	697.232360276186	538.181136508181	955.200837401371
RH5	732.172585228932	6965.79258615492	618.62922060466	1497.25861388692	1176.82620304248	11384.981928169	902.196609134562	649.451496809599	5029.96554391862	2748.86769561757	1064.02992544089	1330.70070709673	1080.5628102141	2346.3826350812	1466.58510638278	2440.01917943706	1358.86822861812	1935.92123334612	1408.08055903903	429.441692453142	557.118893701633	760.456200269029	2460.91036096684	524.456586234229	1521.31206414415	14525.9711351209	1688.78506176594	823.042071411154	499.900185700785	1343.98180533608	866.793865732787	709.126568752907	4637.1324625303	588.7237557648	843.109816987582	917.593210953986	836.48087099773	2251.75554196579	1329.33528599866	813.853312589282	4965.18778417753	1632.49407305784	3173.34303063199	2017.09999906249	1937.82061029898	2204.2342135071	1096.77293523337	885.328595881649	997.209335360982
RHOPH3	898.63575242841	43328.3185915237	752.572822129663	1350.20969279764	1265.44861093723	135830.059530817	891.900134997075	603.688088497755	2660.94999004071	2771.3490240889	1478.6696694164	1452.79704891249	1814.63499717087	2625.57951071703	2165.18161448223	2715.28827314741	1497.97950646547	3534.40720380442	2703.06551045109	332.315050478034	814.865483103163	676.565525560702	14367.448709979	556.044104428011	8528.43920629246	63079.6329152217	1117.66468922822	1136.2897808586	304.587729519337	3547.1703861539	2338.51733855452	750.343062948338	30634.8833301437	576.257307277351	872.752774735353	922.728917580719	764.010229238186	2727.04311977277	12113.9229588705	1316.51201070077	23108.6829384839	874.452684483964	2852.8409031651	1692.26036900708	1416.722646385	1595.08980743165	1851.69704096827	777.432512771406	663.516584496011
RIPR	214.973987885471	194.289802820503	258.705439592397	556.996389119389	527.435410669132	663.950773053022	375.017810761347	474.035441969778	432.311981984666	397.757369564482	534.346098689912	138.91382963727	137.174531285923	507.513704561465	563.32647774883	282.401011632233	168.624567527068	448.458427889514	265.871075653573	197.336165413534	273.887364631616	238.845920117875	536.790067983201	135.505465220806	272.002334784754	131.427660931285	248.462219882245	145.061405509624	59.9788570709564	249.394784502021	50.0138330034583	230.139044188309	224.069534458497	130.318887099825	191.261357794765	124.295634735454	100.120576454565	97.7659335524484	110.75515092121	99.3688061262543	141.786813136415	92.1838939575735	216.112053928084	246.236383296416	90.4075092705963	85.4045488545145	73.2943253665125	40.6408830423927	81.843425347675307
RON3	1923.82598558687	2669.51128927655	917.568503124279	1733.11305720933	1097.32500749451	5443.01796628478	1262.45521778321	1001.56206972862	7559.88705954909	2973.28284830652	2324.57371093121	2843.88629447609	4846.02289742231	2542.1523778462	2401.5434499818102	3014.32297489765	3060.43922477039	3514.20614521344	3240.46656377836	1003.92813968387	790.914654691512	1426.32146574949	2704.51704801138	1162.97264145469	2627.24676320197	6027.93987381494	1728.2640088494	1932.65810040386	1970.0582829495	1468.44847965933	2805.17148717463	1518.76415600317	2037.35776392685	1858.51842679213	1405.45656977935	1134.83782239837	1323.06213379064	2140.31658578405	2161.98178196533	1679.76329086589	3692.13024508372	2453.89044076914	12350.8322658339	2368.05749924926	3106.57561114484	4715.11661179611	1323.082930029	2048.69493753362	1760.02261702853
RON6	1082.0338802824	4760.52010226712	758.689143390961	1047.60451817026	1094.33046471844	7076.1217357363	1229.44226528493	836.175059607665	5791.74943621627	3125.03109367599	5148.61083117751	2109.83846559074	10400.151584178	2597.71513223213	1705.81336020903	2399.50268335433	5300.9735446564	2968.91620897832	7191.28759920334	665.958798296123	548.601775685673	1175.35842548358	5798.55902240603	921.098275998512	4448.99987950784	6364.86890467441	1233.6945468932	1382.87331244315	873.385194881496	3160.977708754	7663.09814220078	965.543086317238	1803.18943638416	722.454797392828	1792.09238922505	1330.49544359209	1049.40793296397	2948.82783948687	5353.29557741269	2629.19917589904	8158.74764846186	2972.04838538419	13247.2494611455	4179.23681797533	5943.06252551698	3298.44377409092	1333.18082343079	1352.30998879879	1989.91676015684
SERA2	1454.39313565836	6701.28054245825	1659.74183161735	1727.33034962216	1630.44499729099	29067.9777955141	1947.51508882502	1471.35683227964	8302.30016604012	4757.92607539362	8231.14705388538	2677.31607750424	5132.70962225164	3651.66365222945	3639.70183533075	4234.51238965538	4624.89128619371	3281.47508437234	4187.57214264563	1238.78368466454	1209.39344590276	2005.69148085556	4132.41729589156	1719.0019123217	4355.0969619185	9117.50386263722	2808.71680491371	4694.77269350985	4899.96605536885	3708.86593974061	1641.30486570595	2850.97850116732	3369.24166667844	3585.57336709921	1696.40743654353	3426.02732843007	2148.81912596805	3705.21322766976	5397.47424661915	3003.88071690798	6780.09320023373	2140.95188882888	5080.39887167508	2334.38271900035	11457.3715121154	4344.10047950905	2555.69406778329	1659.3360955565	4095.27571852305
SERA3	2648.00993981894	53576.4222222219	4559.1130293945	2888.24191893183	2191.11352458268	64802.1844396585	2952.28785785083	1794.01037169439	14789.4963433625	12598.1876128838	5875.97797515913	3391.91252842877	13185.0505631463	4792.58767101525	3561.59151848596	5188.30944565301	5915.10905094847	10638.5076242899	12995.7276186172	1582.5902481303	1830.03660437516	2988.71486627726	12779.4085295738	2311.94568419287	13411.9478205999	60069.8407419463	3118.20535973586	7503.14925465631	3503.5850619014	18726.5168072002	3663.24352190174	3606.71385793908	35550.8693950073	2778.22787954639	6533.42552590923	3492.30828944534	4536.3031990037	9616.69389084206	12584.0810863227	6420.0390653303	28128.9409604039	3736.11221481117	13497.4198162351	14017.3398530427	4023.09055607075	9439.55822055229	2722.14234301194	1667.30487265897	2711.25168501599
SERA4	1283.9741673848	90924.3477919248	920.514881599256	1720.27946201946	1853.75369389519	249924.338790827	1781.26624391232	1021.18103076862	5320.9774124938	8154.40444326211	3988.45622639375	2052.94672919382	6548.49672041631	4514.05411154703	14034.752517637	4310.38846680826	2789.72081768874	9370.10790658393	4880.58387234466	737.084976950234	1166.66862139814	1434.39632072859	28554.3232970434	1413.25808637451	33687.837684182	124656.970435379	2308.5536562949	4124.0835793612	925.802171229137	8823.47675079505	9858.12275578866	1103.40647916916	68197.8280122583	1080.33097497874	4781.59380375156	1111.72293642541	1580.57070123486	5695.60624901697	186472.980990049	6612.38300267716	99903.9345593142	1908.64624237858	7327.0144522637	2905.16818748029	3618.36986140606	7449.65974533445	4026.10218501822	1728.0168967245	1648.57547151449
SERA5	4864.46843502114	163850.136549668	2127.89674198236	55491.3840557566	2101.29852059833	204401.978847563	6762.14095956903	15667.7585872728	12032.7041186255	11543.2309469188	98589.3593174087	5436.08204022962	58597.47736374	17035.9767463218	8417.92734391255	6473.5307799853	135323.087725316	7830.57010822625	11180.6485131542	2139.99162624655	1872.50898928512	3532.82178741211	29531.3647306081	21630.9682528897	12790.1832021732	174850.057177621	4952.42704273589	4954.31125039056	2679.8763156755	50480.7177860047	18501.1209502904	66474.8238737435	54712.7132001834	9389.46143850287	14134.9560730249	1583.77201228289	87227.3409192639	19004.5032679617	132588.442513612	24125.1571216802	90133.9645704615	5323.37563219257	21356.4667519732	47601.5743815583	12599.0591342896	39785.0048974771	221622.994824136	1785.93589816854	8931.83684989506
SERA7	3695.26275776393	5151.66797408919	1366.62953512759	1302.33414292973	1285.53245999691	7482.42769917197	1256.12033181844	1574.90323768586	7085.49830091294	3074.55195320134	3176.21413859904	2349.62645556841	6713.94620093939	3366.64780932368	2858.28003211709	3225.23123298665	3525.83589069175	2726.14856307985	3529.06846053808	1084.93534028946	869.841896480197	2116.69192228783	4761.92702340356	1779.94345887378	5889.76768650086	8438.78513924679	2442.18077310419	1898.62781206074	2239.43934265079	3209.66454353587	3445.80106176294	2091.0515364837	3904.2981557838	2442.53471217311	3445.1510337876002	2481.66216870795	2437.58938548394	3583.38346375365	7528.48318460169	2718.3848881652402	8199.73340598337	1902.92628594129	11090.1499272796	2223.15255032919	5624.4954503452	4360.81079501201	1448.3010572578	1861.53661012341	1798.6882183988
SERA9	1907.37664298817	19816.0229442073	601.632230106768	1058.27103417068	822.991955056283	9338.77125075804	755.8958635152	643.828619298856	3833.27310134304	3344.00758950074	1452.29226492193	2239.30108313052	3304.92335125996	2559.85369048928	1681.32348532087	3109.67266971204	2325.99748744224	2166.47561942804	1473.87656099232	474.15151197034	703.920499635498	1201.16570860138	7604.12048537551	933.913144748257	6101.72932126644	4257.52304847505	2137.72189930748	1412.88639395478	742.024435951858	1050.51353718446	3345.91472945828	958.752868573853	1857.75780299552	905.195472642974	1066.55850752324	1098.25263117452	914.86114197743	2073.62935062422	5003.10232668833	2688.10201196871	5982.35991815104	914.393824190144	3814.06277236009	1976.89900118943	11253.8306069672	2538.87985311237	1108.01653669617	1221.95886378437	871.862586663432
SPATR	3859.5863953083	36341.7903250577	7291.32308405406	4660.08018029927	2597.97469344824	15123.7109738032	3066.12460502905	4862.29342461015	17248.693043985	9592.59520404483	9160.57304146721	3187.87632189781	7042.07435161882	5535.29289508844	5379.92167742724	6231.21755894758	16069.8269983363	5930.54509676617	9155.59338065774	9980.42593391626	3178.86974148913	3772.42801321088	4422.75267510157	5924.59756088312	10365.6809207298	44245.0413316878	6153.3976208649	6720.22281705941	7409.47672522983	5273.80234027916	17887.4940931893	6293.18839666106	6462.68952921158	3097.39100180045	4002.15134800591	4109.53236770953	7228.38521603671	15444.1585548027	14164.2749960681	6726.79136694146	11775.8108575675	10001.3773985329	6227.49925340784	10614.1922692496	4346.87461866185	13388.4396766172	22255.4752731255	2886.2661379105	5087.65619924471
Surfin4.2_3D7A	9071.47970031272	11519.7613498975	12458.7697056587	24113.4778040321	2421.34197723956	19209.8103835316	7140.42768404774	3013.62419847582	20641.4656789382	34831.3776791403	12426.1516986452	63275.9643557497	51240.1655794798	8125.56944740529	13838.9037475037	8853.51957098609	28155.0374643746	7066.84530534124	28472.0378997538	27194.8917196926	2377.51323187833	6496.94132402227	8182.45942528081	25397.448920034	7556.3338188439	46789.070562476	6746.67118686004	15692.1279387242	11545.4281433383	9634.58459818242	8388.73331393527	171420.669924803	9477.67887696868	54182.3644459753	6047.70652500755	7002.76641721421	126670.501780559	35100.4409775959	15169.5068791335	29723.9767091321	19949.1725705719	53274.7956181419	9386.03779324968	14886.2430063398	10168.7549626408	33288.8800642251	55223.2849644468	4811.17780677063	8474.71458142829
Surfin4.2_3D7B	252.018770640923	180.874737871055	73.0296077495931	241.794308580822	164.001353949832	2600.82423367051	336.494195346714	146.56254123181	327.615185504326	416.601363578846	245.366490694969	240.381225748427	260.224729268212	181.356105570587	282.555498656778	401.991873538722	391.344953902041	168.765552632504	453.070302871257	152.218204732454	184.159008472589	282.975818857118	293.451563285211	111.051868669273	137.773498189592	368.925823024173	109.914991324156	245.405391373778	85.8789043742408	108.711151512525	196.563611679971	265.061840431584	272.605291655588	162.486297441504	477.392537799188	291.555959255563	229.643484537897	187.471545324476	1317.90168017992	419.115026882629	208.646033656217	234.434953319241	596.498717935823	270.780657977902	338.627846858927	330.61798041696	246.315819871765	177.77707088012	246.413324024836
Surfin4.2_Conserved	5795.13053197618	20222.3704293319	5300.63920877585	5351.37510334916	3454.71688351684	12887.0886651227	4254.51746373954	10584.8183779081	13748.5289054263	14755.9046850274	8950.43972591023	7084.93680224173	23997.5870328954	7499.11295945825	12561.2404951463	10855.2643314348	12212.081978432	13282.5270086097	23647.3595196756	5181.66671346591	7949.1214824186	7735.77398346065	23149.3230775895	5538.43366475402	15071.4064510608	41295.9177839551	8436.59227188377	6711.08795195793	39040.7228635744	18120.9339025679	27063.250373335	7333.26340654232	6199.98588625188	15157.7291780881	8211.3102598546	5237.01363822189	7664.60323729729	16587.5084988551	19044.2196565999	14288.3587729893	15130.0097948961	5783.61167415519	10506.6203835115	7384.99938384549	14780.5572702056	18161.6438222667	6167.07364622896	4827.11407287404	3946.29726160397
Surfin4.2_K1	3333.92103199577	4554.91873130428	2776.89945791349	3225.92089013772	1856.10264167498	4991.79910283514	3061.12779563282	3299.48742252769	7930.76143961529	7410.99914548029	4737.2319147202	4761.52458497375	7269.4696245591	3545.89449345935	4534.07340072385	4712.66956364887	5880.22987980658	3472.0030207813	7267.92994828011	1956.46511911267	1732.04574903246	3266.77393478791	3540.65533838199	2752.98847486628	3568.13070036772	7326.4567512193	3568.01024077563	4410.02427087127	3057.05037586134	3709.95893543498	3019.39344642834	2880.0855859539	3866.79121944689	3309.53425183143	3370.82231125913	3165.76139827449	3423.06194434617	8344.90988864663	6331.84258942647	8464.66234137454	5673.14605615232	2222.08838358069	6491.00178601619	3232.00879488766	5104.96310085682	4479.30223034544	2408.02283706578	2299.91371242411	2288.74442632016
Surfin4.2_K1A	645.390729890607	701.224138990491	1320.74449678013	1120.87224670904	368.46383019055	4506.7005350235	578.539478200633	537.842483426508	2334.37649801815	2477.65764606188	1063.5265108531	7228.16999220204	4469.60796982241	1564.53396057312	1982.72074631373	1373.30494789985	3254.75004411401	1224.12475716138	1751.03968450723	2771.90295425763	256.957697295091	707.349637421982	854.940531656939	1952.38276026077	687.305303794397	3709.82734278655	791.436902231694	1546.97709927491	4858.35344012078	1131.34229819876	685.161231354978	13247.8643599673	813.276322056923	9940.71195990365	1072.41370528497	1205.99587104946	7523.49618284346	2340.14643703148	1439.15053796754	3740.6416667614	1231.99300587492	16646.8745761811	2683.52664998234	1800.95726168205	1491.36771601665	5904.54169095877	7232.46199790395	572.991738829723	1055.44469610471
TLP	2482.88808902338	13515.2040890889	6827.6072743608	5122.15724944574	1470.31934018882	38965.0831322907	4151.48635183125	2860.89168151874	17247.8150879453	17276.4417979353	5580.34127580111	65920.4369502634	11729.2254474158	4400.23588625196	2881.99260790594	3754.01205544155	5731.74629115525	11295.8748341867	13035.1492395437	37091.6379914805	1469.15577971235	2296.7464002183	4062.48308689839	8843.7235342672	5226.70088382387	65895.795145359	2418.27992428105	4462.33360725471	7479.38983905498	21072.7028210353	40682.9735989457	11430.4362156651	3312.24664414926	4603.15282901009	9426.85993868024	2389.69363190152	6287.21650673629	4801.95747659189	9956.49932767282	5054.86776595357	14328.6456524972	26144.3486161571	10069.7237239397	25632.9032069357	54304.0794513969	6456.76808628882	3026.84153197531	3995.46246322456	2485.00759322218
[truncated: 15 more columns]
