# Supplementary material for: Distinct kinetics of antibodies to 111 Plasmodium falciparum proteins identifies markers of recent malaria exposure
Source: Nat Commun. 2022 Jan 17;13:331. doi: 10.1038/s41467-021-27863-8 (PMC8764098; doi:10.1038/s41467-021-27863-8)
Supplement: Supplementary file 9 — Supplementary Data 6 [file 41467_2021_27863_MOESM9_ESM.xlsx]

## Sheet: Supplementary_Data_6
antigen	2011PT01	2011PT02	2011PT03	2011PT04	2011PT05	2011PT06	2011PT07	2012PT09	2012PT10	2012PT11	2012PT12	2012PT13	2012PT14	2012PT16	2012PT17	2012PT18	2012PT19	2013001	2013002	2013003	2013004	2013005	2013006	2013007	2013008	2013010	2013011	2013012	2013013	2014001	2014002	2014003	2014004	2014005	2014006	2014007	2014008	2014009	2014012	2014013	2014014	2014017	2014018	2015001	2015002	2015003	2015004	2015005	2015006
AARP	0.568261345498511	0.558486848164888	0.498803254856116	0.365649799857479	0.428679702533695	0.452961807883982	0.437393778422865	0.42003130352462	0.598058201509407	0.489713416283811	0.449353945363778	0.500741763352969	0.502692824972784	0.402686282985263	0.369356966112872	0.491468681187275	0.491789648837203	0.624909439726382	0.489844546824359	0.271961189522083	0.560315279675066	0.473282576092546	0.571634696769158	0.574979492105725	0.368166070011804	0.445710045135	0.497999780245193	0.536828687200475	0.44822786373449103	0.308960130056928	0.49575643752272	0.618194457232422	0.426262695471243	0.516466151445251	0.361851229901904	0.338446201655101	0.385317591990171	0.476065526522017	0.711753563796971	0.444282966334131	0.424392190364831	0.411194128977238	0.649735681524755	0.360994200206096	0.526265529258476	0.367306812493964	0.125229536926028	0.567487024609605	0.226245604493192
AMA1	0.349924865651437	0.18810048316661	0.33540833393576	0.224345389856902	0.299257316581251	0.145761044672341	0.234306353979563	0.318440351178299	0.096380480464343	0.214422158112181	0.138909511826281	0.263673900689884	0.310060681715382	0.304824122223091	0.329334713861632	0.26234848054886	0.283192893775088	0.179919868747466	0.342650946650668	0.173472063584525	0.359923458574411	0.287387316518067	0.255496526603153	0.101193260840255	0.332673729018068	0.223911787966406	0.250307483295735	0.231125926594227	0.311795918324792	0.158976640382463	0.10291605364574	0.123674286932247	0.224001664318596	0.0965945750024078	0.566112169696859	0.189147682179679	0.27505937467284	0.137955967723484	0.532139737062345	0.219103717923807	0.217490729173241	0.412423275660527	0.204766679369537	0.247765274614207	0.225352489865925	0.358102620776903	0.256374138809626	0.49761587945324	0.382195497754041
ASP	0.112790651625753	0.0967056249147808	0.117870326783819	0.128951031658753	0.143153538730058	0.186578009101144	0.143155352431206	0.112831877850152	0.0995187034339644	0.175451498422357	0.0719456477014574	0.110501036000119	0.0595437960460136	0.187068266023829	0.284031967768163	0.156998813444739	0.167739840439072	0.17668262138973	0.169883837976049	0.057962293044751	0.149208419740056	0.161335038805655	0.169760761790154	0.0913674905053008	0.124580661350631	0.133683882559626	0.185275578441836	0.0347133456128662	0.220889755039118	0.159610108353705	0.120276723028518	0.11624248277475	0.191271400923976	0.121932393140978	0.41385474472057	0.448900990992484	0.11287647578843	0.045938802506079	0.186214000757927	0.165867267779269	0.138677751245091	0.0760312634017076	0.345157086879141	0.0893826377916957	0.202219302261427	0.0706753539361133	0.143596144987602	0.0940780670720063	0.293250003247758
CLAG3.2	0.443406509230004	0.611528606325193	0.541831906113395	0.933306195746602	0.591028832234724	0.652838798994514	0.5130359721235	0.655260004722558	0.279361524508125	0.511730309551696	0.540238763856029	0.537258004762847	0.322210890291466	0.491414623892365	0.685711110182854	0.541707186030127	0.557164077241498	0.754574417915655	0.297529811940682	0.625272123192358	0.583230463533198	0.563572923868615	0.593492929371609	0.579153204533394	0.34977931103912	0.515281769179635	0.553178945426795	0.482264853488017	0.422032038836229	0.703807082359369	0.327664278963118	0.687611753445573	0.525881709816993	0.371351582237996	0.833077607200542	0.584560802198888	0.59880307584677	0.473800585817618	0.675138402038607	0.522994622406137	0.528715146206205	0.63211193296054	0.744353591973677	0.583927629818139	0.573667318966825	0.719501733564023	0.486925086817657	0.547656442408876	0.600916865503044
EBA140	0.19826477681465	0.223848485785859	0.333993651345421	0.350213006465126	0.340085366607701	0.312462409587985	0.366010835448612	0.328282275487781	0.281735164386924	0.323567136960279	0.296884681772944	0.333769617256162	0.310109774827615	0.287447751540335	0.144815846318337	0.317024734225012	0.296401153544053	0.352368150286828	0.136024671207241	0.406371905054498	0.448398066570211	0.319771568669706	0.409607856773245	0.570236935461891	0.222425008502889	0.334684153567074	0.331150730069916	0.257741080073829	0.361075057802868	0.358366954874016	0.377764455407198	0.507422766737431	0.33446437626461	0.291019071494221	0.288208217218656	0.187884387305824	0.351308782634938	0.383891072048895	0.450427571705355	0.349658439491014	0.32611898712432	0.512792827217049	0.265481867239754	0.44431094041561	0.336676892287574	0.455275435759157	0.122510337447655	0.189941357627092	0.417099408209891
EBA175	0.324971240070578	0.0721188067943033	0.281004130170528	0.29191769889064	0.261467255576457	0.311983514235993	0.242305378948233	0.304139568458671	0.0635203744057734	0.201834633233514	0.0489276814110148	0.235856185306791	0.09734662545719	0.341329573194095	0.312581235806506	0.244788766667723	0.234774516773101	0.36214420699843197	0.145535196243236	0.132652306379883	0.34536813341728	0.222731573499041	0.294420750993027	0.140068532276298	0.102265770582086	0.170091996905293	0.244759797440894	0.212511657945895	0.111622333268965	0.20644013790586	0.166188603606816	0.22780170033268	0.2023664814123	0.138140518312611	0.459706731287637	0.237716740359363	0.259191984433808	0.0772834981771884	0.484392831270794	0.175054309977447	0.155378424969649	0.272345361028557	0.0895085706127336	0.365767412291925	0.26392467217752	0.739505820665726	0.0854571484905143	0.317515085063409	0.361252749282145
EBA181	0.268108256594188	0.13864492620741	0.500916739807323	0.744088493272248	0.478289671494785	0.21244711784947	0.429731687668557	0.529073204274469	0.261606585457651	0.227459737254197	0.206738505126011	0.355879010394225	0.197246674875596	0.381249687976069	0.371488789118687	0.322881603815908	0.318347580881541	0.390021779009157	0.202503265609575	0.3137815821262	0.398868399643203	0.29515111658873	0.328207748394078	0.165005873292238	0.525955376019965	0.189842143534139	0.356929589171385	0.605284353271337	0.182870084436108	0.335585215381668	0.128097397760457	0.553728765237299	0.311195475729414	0.488408365862438	0.366179370894534	0.140739702557121	0.490825903100319	0.273679765879165	0.435516458896536	0.338543088540704	0.28452248374848	0.591244370161299	0.254805645373043	0.380703528597864	0.366925942756294	0.439827001796457	0.343794334600438	0.463473321074406	0.388171830165937
ETRAMP10.2	0.620656182109965	0.592445973791416	0.46578261545613	0.936874480099086	0.676768728907771	0.724901818790765	0.804710242027382	0.788464862418486	0.292079440703026	0.538760549641608	0.314330889972203	0.630517299853065	0.59818378004180806	0.53161390399631	0.817703899539754	0.595826512010859	0.630290723122887	0.697897641034494	0.36388149660356	0.661188591692936	0.846957360906325	0.679813860052257	0.793627649081082	0.504375878595025	0.395899970449762	0.446024437079848	0.562835799484342	0.803849193418996	0.747919663499155	0.601295704488549	0.46982104309653	0.782474161841424	0.617746966196095	0.355121832224757	0.813227312753057	0.845819027904825	0.744877276247493	0.438196124137587	0.702380276122195	0.640506536107612	0.577664521914496	0.862049157883476	0.821236292768179	0.603520734866028	0.597490070907073	0.893175679292675	0.440622014828029	0.693574808621082	0.881593623169444
GAMA	0.0190811090405927	0.0497817636022294	0.0355632516341004	0.069432841610285	0.113160612587475	0.09965872154167	0.0582920371612877	0.0836821881296939	0.060859215143472	0.0791346249731916	0.0894068814555646	0.0564923005002795	0.0219736280351122	0.0775899159075627	0.250538216369357	0.08853221117997	0.0677066302201798	0.0563408380030802	0.124199142984331	0.0361582250701407	0.0268948787830713	0.0648673251119674	0.0890111488103989	0.0469062051403015	0.0709928530508375	0.0636622622372447	0.0614344955235244	0.0201434208855843	0.0331768717407753	0.0468003353367273	0.0637742804983064	0.0816801084412529	0.067844905387802	0.0568233477926157	0.164791172658782	0.0387496005614587	0.0696982215334806	0.0144059598613345	0.132123801478303	0.0800896985848954	0.060293838508323	0.0964300534429262	0.104755483371792	0.0481166784403689	0.0822994087689247	0.0771020066939571	0.0325338711363044	0.0213486822833613	0.116298698990196
H101	0.239416765080293	0.151812896964469	0.414091027220053	0.161450354644406	0.35587720117504	0.14190485310902	0.326783848755644	0.494430258636868	0.154223243813341	0.346886625991422	0.292048304925395	0.322695497789344	0.466435944354528	0.487885927706773	0.433556259015835	0.318066855480844	0.323714385962715	0.383103209146088	0.18342481534115	0.449058486654905	0.388578139083162	0.343008585251623	0.477110175870863	0.0789795105229607	0.219235674972507	0.205243385686925	0.368934542887753	0.29811954583013	0.159696530165994	0.541712413068284	0.0804244609761202	0.264649532968915	0.304225551063344	0.359426021887852	0.569454968273713	0.449672557314702	0.41836019821709	0.14051164126683	0.464258750551518	0.343585064515521	0.271358272113616	0.677413867423649	0.48814624684204	0.328828395530767	0.366102743183726	0.409853163410807	0.112519552010875	0.699646547105241	0.326633602049757
MSP1	0.133923602783136	0.0282948517608758	0.902640289598687	0.029627652737078	0.303158849119596	0.2981294622468	0.370041906127679	0.421269214260357	0.723682742015696	0.176351199705192	0.162389609662046	0.22361293164153	0.297043557379209	0.539532703686632	0.132857233834559	0.244361222339764	0.171919418308244	0.0573904659925406	0.104544048873184	0.297792740121641	0.328924854968374	0.20258429830653	0.250281373693669	0.0300903492827421	0.0582518866952836	0.16437926942675	0.222348929233421	0.705360320296977	0.243524832883874	0.103446031744795	0.225478933492008	0.0253424612364033	0.188413088121727	0.760412893690186	0.343846182011661	0.0300815169655139	0.265891697153529	0.108722890043093	0.252135243578565	0.177980852051527	0.161966758259067	0.745765104550168	0.112508338456703	0.846200199091936	0.22474016357546	0.798731919755668	0.0542519818352596	0.472341474113634	0.855662018633913
MSP10	0.178711280741347	0.156529655431149	0.0598869540348201	0.0765426873915375	0.0959465882328002	0.39548717582140003	0.0818541648305001	0.0967215307321508	0.0675499084815102	0.148022711293109	0.123971542249195	0.142876871460965	0.0846354511930588	0.145981997093216	0.312637333326332	0.138480386800379	0.16887960336452	0.118910057634431	0.322463884043911	0.0525695023088836	0.0516028039116113	0.154965921442193	0.173778792505699	0.134535734853262	0.318614932524974	0.164026908167353	0.136146810687674	0.0338859824644717	0.161908532232161	0.0889206432619568	0.144858929285045	0.129606740909096	0.144701830056657	0.0290641979917899	0.750208063989011	0.0490767471090615	0.085259505240475	0.0435714989883504	0.292927130841653	0.154581163489117	0.155308729822162	0.169006356199391	0.166226464819121	0.0516419601768718	0.16279313207287	0.103490083691798	0.042206891640096	0.0437014744421873	0.194106348384256
MSP11	0.291019323365535	0.102975454988043	0.179381347982387	0.0892117256420479	0.183932805375493	0.167263904523094	0.146249221915948	0.153370798234261	0.130254221090012	0.175238011264362	0.128644261715219	0.144820911296451	0.067325256871147	0.164349680071685	0.0790473327150546	0.182003057357597	0.172414268328956	0.183619702826581	0.138269156307233	0.0997889351425374	0.105284979008836	0.132038304963878	0.196134044241315	0.298489786049151	0.167635271316453	0.154149158092114	0.17902144073527	0.154348157773213	0.136247897014082	0.149104440059225	0.157718378312916	0.168428465705139	0.152315951240017	0.116425513702787	0.320783027709032	0.135981953555256	0.209366352549692	0.039235058201604	0.25419062707826	0.180139440033357	0.147396849064213	0.233841432659462	0.172352355286238	0.31657261081514	0.226800094352673	0.129049505359565	0.141468310494809	0.147482911639803	0.267770637961049
MSP1_19	0.339745700992812	0.0728681866404954	0.546356369533794	0.173949905199794	0.191126907761167	0.44454625675116	0.180774205957922	0.192202444194904	0.0861200645303377	0.216446659823789	0.178147965894938	0.140640023323366	0.0627848214698985	0.448486711124174	0.5629505353258	0.229865163088855	0.215624404912907	0.299158794353503	0.153289605857151	0.0644648269131951	0.182285048474376	0.256124098789698	0.262643968386508	0.0710137486791285	0.175979316476792	0.19414428848056	0.215501272216098	0.102912633136355	0.310794236549545	0.383385322877703	0.0926982197653342	0.185241240391704	0.196767392697172	0.12074817314922	0.536716657021279	0.276174485642033	0.190051454841916	0.0622865554744143	0.363992416272097	0.221842956381709	0.190866423652952	0.0870146953495473	0.319417081659928	0.126950743984017	0.261927623424642	0.194889931183672	0.0806164568063642	0.159493675679548	0.185395226521718
MSP1_Block2_3D7_full	0.381519493665305	0.438185520339497	0.316329413316462	0.136351515432392	0.216486209473706	0.178090892091329	0.1620182407967	0.296219318380805	0.234111886288584	0.30354207952898	0.116516596143735	0.230317374481293	0.147217415261653	0.360811651463251	0.304390556952915	0.339128364128217	0.19819618590266	0.285799227197728	0.122279842418364	0.466834402781093	0.582892232809849	0.307498675116174	0.302528826338335	0.351542301238863	0.352972336907027	0.209102743298665	0.35281331349027	0.167781705274115	0.313752262869489	0.377433713708358	0.277002941780347	0.128573415751941	0.201732806590814	0.298628523015236	0.442474571774522	0.403346129891108	0.155650151306007	0.0677114527490005	0.407128439496594	0.297373690058269	0.305851932000249	0.299292914327446	0.533988460604308	0.061492689224754	0.354115626193561	0.224300651047987	0.205588791316812	0.196817273285971	0.241201973420321
MSP1_Block2_3D7_repeat	0.538979204698975	0.264226392470022	0.405957068977774	0.34372609531555	0.36530561172881	0.344177697051195	0.231573068799307	0.39750422288085	0.225023725019686	0.448492914542911	0.250498061917329	0.365678820937784	0.169559369573874	0.620597019638697	0.442298854078994	0.429345316922274	0.456849483748696	0.590937272500741	0.218082660656063	0.541522428374139	0.825109502635866	0.451644014018276	0.5693734036507	0.280768318636816	0.524000443231826	0.386010144974921	0.448504033120611	0.258464288359963	0.335436729956347	0.609661626622458	0.259045910446752	0.255269351199353	0.381002402060605	0.53502860685908	0.609128130305747	0.710586055671621	0.374782694597709	0.0931459717262093	0.642490747948105	0.438816346516952	0.413640616260335	0.24850625414345	0.487750204311882	0.328204849335242	0.465618281871607	0.226897076798686	0.237317772424565	0.489828351277329	0.273937370485292
MSP1_Block2_K1_flank	0.662329707066294	0.379298139502008	0.549511664181914	0.0742632910621293	0.385207974995646	0.27668095623319	0.338563407352083	0.552152112599646	0.33804591259448	0.412387234218226	0.251109733614548	0.333538834460385	0.21474945900532	0.55600934645158	0.497720366744457	0.421963657556873	0.351025213897125	0.409922479475028	0.260408888103327	0.704912896839715	0.721356743535251	0.439758592079812	0.372437915906386	0.627455482516109	0.478304279733774	0.294671231526576	0.467693148504682	0.302127890800332	0.470205687248145	0.490677231688265	0.433843566855526	0.382985279467425	0.301780600394484	0.410093550426001	0.69110095676223	0.700974302883251	0.383548417100655	0.0984865292566532	0.508209167303143	0.397334014623163	0.420061638100834	0.381892309251247	0.590144085840348	0.113510094459449	0.482437936563998	0.290319425976036	0.278337287913124	0.547260328266792	0.348690847363451
MSP1_Block2_MAD20_full	0.726800659072228	0.3795886842676	0.55218797117741	0.308750657445873	0.553829910804064	0.639517977292966	0.559080117087977	0.671646085894272	0.32772792014978	0.502074121848541	0.18365458923254	0.472852372098093	0.358433258997965	0.697262868000511	0.59746645440532	0.504563511567101	0.504085453236854	0.649595371751555	0.29287733299405	0.805981239657626	0.782813611947694	0.573802621582323	0.537758998952446	0.678502728666428	0.652768223699447	0.451065265329998	0.559928242070135	0.643780241643681	0.395823202868896	0.646919414029815	0.447450428129063	0.413802236172474	0.547132041689488	0.58037430674138	0.703968745217402	0.80878284775415	0.578579614239805	0.270260119968496	0.712460501695702	0.483006199734079	0.468628196182755	0.520815194759321	0.767676193888819	0.466163280138828	0.547919975614939	0.278901513647987	0.502540867537495	0.616923673066618	0.730213421482398
MSP1_Block2_MAD20_repeat	0.607286347580756	0.185699197424419	0.362233631931885	0.301671225350179	0.312076043674987	0.74699884451127	0.313838463534341	0.32907620490073197	0.272065397265527	0.445064598852294	0.239867584982816	0.335107692877081	0.154585924165613	0.502759020969779	0.352381544190424	0.426255350402928	0.432489795867932	0.510617592874963	0.228654070826954	0.729271066295009	0.689929416302636	0.444519550065406	0.382735677494211	0.58177442079416	0.160679289225007	0.364696190318743	0.470920553346841	0.162862799046503	0.420155958255489	0.593269555003798	0.455303039741606	0.22300301293074	0.424932617545972	0.26836274564116	0.588216121692308	0.532629671772455	0.314645608798747	0.0692318350427383	0.560166638070248	0.418377434401351	0.374379624285844	0.102419754962012	0.618493010920706	0.107241589702921	0.493264361932431	0.271499742816571	0.185210662167656	0.722151381754265	0.328652024540996
MSP1_Block2_PaloAlto_repeat	0.802462213573819	0.0826044478497283	0.276367006003293	0.375766012971869	0.307484344844221	0.829867901907553	0.184853921290152	0.324161595315178	0.321873431550925	0.374884988940611	0.0868490522166746	0.272994282726054	0.148574565612486	0.642235178313155	0.520026043669491	0.410828296653735	0.342968960484248	0.573771074197809	0.146389983696816	0.65728409899952	0.66064864923038	0.396214396584124	0.579690442642262	0.755904250920485	0.304723399836096	0.353891656181137	0.410376252139952	0.169317584827444	0.174621369842899	0.581644729045089	0.211894567058712	0.29208868573294	0.294540265004258	0.253135063944915	0.658313325343137	0.488333361592763	0.212602172694253	0.081179433923939	0.839326963296452	0.337919428163005	0.23811200832378	0.38998921156425	0.626039168515955	0.0468787274519415	0.642175805931937	0.144539462142481	0.099418886330253	0.550517455721531	0.241283502524473
MSP1_Block2_R033	0.245999143918997	0.128597545865932	0.305040620682288	0.254499345183231	0.332232751786849	0.551989350511416	0.31712423909834	0.425181253764262	0.144351524575498	0.342951164560857	0.115863168347316	0.248153837427738	0.0435037703728076	0.474288861142082	0.44070599797779	0.362145820141974	0.23661933693898	0.579039355071573	0.167231049242274	0.938749056618824	0.0848054992456648	0.3824202087918	0.366246527445542	0.336663777027372	0.334090255740414	0.287279281530715	0.336396502129938	0.191099537727197	0.354917079011145	0.296714073324297	0.21968501981893	0.364981954063592	0.246550808069655	0.0581817864250076	0.453650537610707	0.733182120590018	0.312679937788351	0.269382702107054	0.533193207841762	0.225495124129491	0.360085688793739	0.262835483793659	0.267417224544879	0.234135065867159	0.383328853435178	0.198304785499098	0.544172013171821	0.725713322605284	0.108832234368369
MSP1_Block2_Wellcome_full	0.589469696016613	0.222727219041537	0.421393330006855	0.2713652812122	0.403709279300789	0.241993666649697	0.392919331547117	0.440942715738885	0.296262088585407	0.418401672789628	0.261219935023594	0.370052299464065	0.283584413919458	0.573413446497511	0.380224245490976	0.435468229588633	0.378309444196643	0.561764413852571	0.277890773353936	0.658070713877468	0.916264384214799	0.4473984443021	0.330024132208873	0.638512995890819	0.162629247267648	0.411207697769768	0.467591701017339	0.22189996575245	0.381683501362387	0.556187499235226	0.388986950904622	0.176674019611957	0.427609417351273	0.347629162587789	0.660181660826697	0.328038005914711	0.443202805781764	0.0920064242003317	0.831065441886758	0.438831855407854	0.418186415128787	0.368266591183598	0.584299809441183	0.343504399188117	0.442562605454212	0.229755215278843	0.0509730886452042	0.56630483760334	0.380042680304056
MSP1_Block2_Wellcome_repeat	0.729178969372541	0.164967031729374	0.572055910565338	0.316332615463469	0.33220979115619	0.483189835678066	0.271153323771238	0.347571133053919	0.252300586391994	0.435042240414732	0.292396422231994	0.386057660390627	0.183464373966549	0.575762517796793	0.431950594742011	0.46834513644928	0.456491757889952	0.67462047900127	0.198269816634348	0.570940584760715	0.700775765803249	0.509200979862529	0.459445218030866	0.50560247331054	0.14306772250891	0.442788692492615	0.481274331689089	0.120312954563024	0.410483508351698	0.54096357915763	0.383514731491477	0.152963610281425	0.469716613688167	0.383721247911221	0.780403368632778	0.569674606294946	0.377732342776968	0.0715731180279267	0.820447947287995	0.436868567748365	0.403018697538564	0.137417328668737	0.679647014451425	0.371070576029361	0.54105171890317	0.213305288604651	0.175150549199234	0.829744426704871	0.242694693961093
MSP2	0.359859524281823	0.0832076098498565	0.422175688433971	0.10099605834919	0.206197646881428	0.325416891919059	0.127854838245167	0.136879973463578	0.0704077702663537	0.146509432402664	0.117558167890167	0.16701723137286	0.07542012054346	0.157270322180594	0.356214196280508	0.187026949673793	0.137912733595882	0.210042795416227	0.233168432590461	0.0418975249877472	0.349803658103419	0.171498798709535	0.210116351207497	0.0138333163073326	0.33902511249879	0.138668404767017	0.168440615998392	0.0957659379471371	0.0888687067407685	0.43614064806703	0.183575304399846	0.140507144336585	0.134625230810354	0.0403147455779258	0.769540162220914	0.0283630838773391	0.225131978844294	0.0449223727772185	0.353231056403132	0.132887023547639	0.143375374504276	0.111682452859249	0.268460989887522	0.119162026332561	0.214335612212752	0.20599114891839	0.424081086284733	0.0403829238887835	0.0354351307425917
MSP2_CH15019DBL2	0.163064313542083	0.0463723459322818	0.0677698950476171	0.0398884247787347	0.130017386115594	0.145203140716224	0.0701893488463957	0.130581469048535	0.0290380806531671	0.0634970987100968	0.0368662950672627	0.0665439052561465	0.119285087526679	0.116200793917775	0.323983615063823	0.106985071490929	0.0793027336183419	0.0556886888551257	0.117096495886085	0.00831773649145791	0.110076113492124	0.0725862054603508	0.0914395606816128	0.0146900116874426	0.114859462577936	0.0713551606781097	0.126003526929987	0.0669733726638818	0.0607309944054587	0.059574675845811	0.172536363664464	0.0967356690014319	0.0740672455009387	0.0853360980055628	0.499068038054613	0.0427697673052318	0.0874990075485957	0.0280495439719019	0.128859223916518	0.0723328597588143	0.0772043193107552	0.0504317215384348	0.108920345865079	0.0627247405068864	0.0807653019997258	0.0647261294815283	0.145272318568733	0.0259613374103996	0.0268571098021572
MSP2_CHO	0.127233392572913	0.0747479399420062	0.133926335261806	0.0420684320078983	0.133792979839888	0.114438532878545	0.0821484926275162	0.14900743241467	0.0294875673634029	0.105502473480847	0.0823424330470964	0.100712299242897	0.0943963890673031	0.104222154198343	0.142389708185673	0.0981373687716748	0.100251307368704	0.118748854037781	0.110184703288986	0.0143143456756065	0.133792780533844	0.0980068121064521	0.127431885554426	0.0321880612344776	0.277787421751018	0.102644609932722	0.0895074471930258	0.0546943906722676	0.097129906863546	0.141013559372536	0.229676925525628	0.107115456392779	0.108938332385349	0.215886965146002	0.327554307688187	0.0551374540062972	0.106358988096118	0.0328877726217156	0.198521503655214	0.10924378316416	0.098421157871668	0.0638539081310096	0.157748143406481	0.0400337970419437	0.116392179137087	0.0911195345363277	0.279424592645785	0.0317164459261647	0.0272541477728686
MSP2_DD2	0.221394766399556	0.11312235081641	0.0663809590116466	0.162321803984845	0.168562613298786	0.186959289539331	0.176857017620152	0.160783178120771	0.149711051307934	0.218871234333687	0.119053892022654	0.225171747482017	0.0780880139582711	0.52572407045531	0.408544600166832	0.259757593203867	0.271283841973319	0.373920635624177	0.167329641725175	0.0624354545237342	0.130012688755094	0.279760729291434	0.342852379176594	0.439054965415019	0.405858186505965	0.22038782168797	0.281513658144584	0.0774119015774632	0.0695098054657059	0.247633472395747	0.145788744358345	0.0660774373108443	0.231805769780379	0.0781672001117351	0.538165362395736	0.124104161344641	0.167100878681599	0.0636703907249975	0.368624189260778	0.216264089967544	0.295357518754938	0.124093197686582	0.567176858620868	0.229477319332984	0.246306854251463	0.386732826924433	0.0917011261475032	0.557958136631359	0.451456805091744
MSP3	0.231884542053008	0.189761436660973	0.132387159655848	0.161168176491182	0.221787398574474	0.320467956400635	0.190058976252739	0.213676155026121	0.163457575348412	0.233060569536501	0.115660582005946	0.225419906399057	0.121195099070265	0.352059848760633	0.322358797168272	0.232494994503831	0.224951106355084	0.321682508402667	0.188986583933537	0.172813336797377	0.318780958786523	0.226805023772487	0.227164136963993	0.159965576543227	0.141362128568667	0.174505509763456	0.252936491682901	0.116618036900629	0.213031634448346	0.211972588026808	0.0872397279281515	0.240057256999477	0.174672861557737	0.17611889643948	0.344427056581151	0.235136253580944	0.21107385972244	0.0569618516234302	0.359205639799553	0.206806737317247	0.209843291927447	0.302008658603242	0.298101253270735	0.173775546226592	0.282402290320187	0.156385191760682	0.17234753903769	0.302221163044285	0.329269026304487
MSP3.5	0.443893733140542	0.173419202110726	0.438647359218604	0.369545681883199	0.387698818460301	0.214503869135507	0.292418877190485	0.372289483025445	0.193311475529476	0.339107320362988	0.190890686521094	0.293074006078526	0.122962300261165	0.40033146318269	0.378094149985926	0.33138509189205	0.32924506347654	0.333859186398698	0.181672056375283	0.277397549963549	0.530041227768706	0.326658559802245	0.391519149391958	0.286579855314263	0.199505197628601	0.211058676317805	0.32606329905059	0.0632366438339096	0.352787942399302	0.36290325248336	0.154059206711225	0.248607614698572	0.340249858030508	0.421790738454362	0.581694313615565	0.510069886736441	0.408878494344957	0.229064381520792	0.432064510941656	0.34222168903403	0.269160247414158	0.665355317479662	0.499266435255969	0.33130082511065	0.429041686502709	0.371108903317676	0.156036579462676	0.481325580226179	0.608951731464939
MSP3.6	0.103632395827282	0.565038071820674	0.707457823461918	0.761604546926913	0.654792511599754	0.56691764500547	0.666276415098329	0.688029427225939	0.345751916204201	0.536302300702781	0.344986644020897	0.564333186716226	0.163219064670383	0.653606506741061	0.627039900439665	0.530891437110768	0.538765211784878	0.655035190667611	0.461238691201632	0.401507868493606	0.763612690750884	0.554210463872547	0.649734370638139	0.377952113137998	0.397191616637265	0.507681287193476	0.582978476809637	0.575495625069934	0.480543337860503	0.596160827408362	0.478483328548269	0.805431084032023	0.53018622740031	0.257867349231006	0.863826149427221	0.703338893810022	0.696965346227363	0.585897984599767	0.71595851454889	0.533390051275792	0.474122037802952	0.821671600432012	0.403321776015944	0.728577627617767	0.534983453728163	0.864365226664241	0.562678084061489	0.327088449400858	0.857381649404514
MSP3_3D7	0.16890587684675	0.0487495611617111	0.292676509681199	0.111986315664183	0.118350461948339	0.134110148699302	0.131044486524103	0.106002898315279	0.0776017385805808	0.109692029623884	0.0763578023061116	0.0979211896355605	0.0424902803483021	0.141198280753383	0.312632239705647	0.132539437614558	0.102373220507168	0.228910080895869	0.125466606008183	0.0147270471002628	0.185325225737459	0.138478817378046	0.134246056203039	0.0632243024311137	0.085221802599937	0.0969448674796311	0.116626290590108	0.204411014774284	0.148126977265208	0.203945731817947	0.044697929529589	0.0821614700614703	0.0878916025869551	0.0853262270585339	0.314356714383833	0.119710657318929	0.122817921445028	0.0380230306778181	0.122399066219141	0.120579209726232	0.0805935837716638	0.0854569966169618	0.267382915016219	0.056481076599734	0.166942108301977	0.161948360636331	0.0504673628942646	0.110339200890741	0.08220353630061
MSP3_K1	0.348048903946852	0.180168450485054	0.618414501861972	0.42122299786029	0.361612623992178	0.229275206935335	0.370602002309752	0.250567046858836	0.0968130292926746	0.324220239129314	0.455894400882448	0.252782387223185	0.173580234363366	0.558173241038351	0.354842862159774	0.368282457738617	0.318824884756756	0.192175654808068	0.722763881885913	0.00625805049060164	0.633689263708474	0.338396199287673	0.446086814584848	0.176279344105493	0.392702233583869	0.309451021851919	0.39355936297678	0.481666418893518	0.588135018039855	0.266603047045102	0.0702269916874672	0.149937605907725	0.28473627828587	0.59753168313318	0.819774303500493	0.452586035205354	0.259918629121546	0.0546278787726571	0.47725449402972	0.342657444401161	0.28292136269094	0.24545607903339	0.766735652110546	0.204337002844018	0.413468756003059	0.719951640692083	0.126306264472849	0.588236945896722	0.113064432450801
MSP4	0.105598933876873	0.0549687081781544	0.25680996528527	0.127006777392239	0.189842248012233	0.174804402411863	0.21945051140763	0.205695961382807	0.135500553355747	0.212305645725133	0.151724525942186	0.235095990053686	0.0823492439612662	0.288985589897442	0.282856885243732	0.241392802189858	0.230949523955465	0.204223388536996	0.204069054196754	0.305296313269608	0.349101090890982	0.189676685535514	0.199255603438259	0.0728073143387279	0.380909849674922	0.186150552629855	0.220840855785864	0.104947456968222	0.124354413546079	0.188347695868098	0.225010099480643	0.164262474140974	0.190584245107663	0.101101975687435	0.507934063179783	0.334061077872152	0.239510092079325	0.0718493780231173	0.272598256050071	0.179252000711962	0.178362999906347	0.287293054785127	0.379631993966924	0.127636271368395	0.190665340683443	0.264814844370391	0.0558922000130538	0.388613445036916	0.261395739109611
MSP5	0.0976972058004495	0.14436133920314	0.123086491036965	0.212479189887741	0.207464165914083	0.162262087388598	0.15745106315019	0.220078870029122	0.122786985703972	0.187701151275103	0.111328910850995	0.139420191918186	0.0930569324539861	0.181287858233828	0.17249365800035	0.183172405545286	0.161598795830556	0.141923110226492	0.163079992704542	0.104664952499558	0.179654823635684	0.152576571368627	0.194838642981912	0.0720550000742065	0.13626028516777	0.143957226970299	0.176063094569583	0.0451512039312181	0.0990159561673874	0.339304970065456	0.135787691333847	0.178820658145827	0.155731814200736	0.093423455080329	0.240022679228681	0.264879776005807	0.213380073272982	0.0665136815753143	0.215196618848104	0.142836911241458	0.139559419046156	0.273478444765823	0.176643429340267	0.208232989780304	0.206874013153667	0.509470032278888	0.114099915456404	0.295677328704793	0.0884568009689883
MSP6	0.16688583016765	0.14305324545603	0.560364733373023	0.271302504695291	0.309747561677514	0.165586996397256	0.282309711587827	0.221683430868846	0.146129946172663	0.235904804653472	0.106208115866046	0.294676800370833	0.107468808353094	0.312895446102016	0.31342730206024	0.273402080853466	0.237822139893466	0.313012041140961	0.18503438297353	0.142932275895035	0.0666687925277883	0.255027666503941	0.357811633885101	0.221892789797726	0.20019694733484	0.144144166404182	0.25425114112549	0.197810161646445	0.13007625882373	0.25899149400822	0.170020743511859	0.243093748797658	0.183925767426807	0.138605224443284	0.396188601947805	0.338030807783696	0.29084070946014	0.10638487550508	0.385822579700689	0.264936098109579	0.194830787967332	0.382595774994545	0.395496825262678	0.199421866145734	0.318392367956907	0.182627432207253	0.3481454027246	0.404940303188647	0.448410269213216
MSP7	0.211004670007413	0.267825335998762	0.252600343775439	0.191151004502573	0.227313740283525	0.166636236720527	0.19240144100725	0.23810927494131	0.126206460745051	0.228660154713586	0.151408451505348	0.192462548917798	0.112975096905588	0.259035649674652	0.134279146391388	0.237592672760773	0.218324409028613	0.261198318625685	0.190768628262418	0.224667259254982	0.232513890981169	0.221794595288374	0.231068100784026	0.269251820276934	0.183896061947644	0.157171283646685	0.226530120907568	0.118820963932657	0.157699717389615	0.190332945211228	0.127301473907655	0.222557024804547	0.190772204025468	0.0957971450433353	0.325071585761624	0.246399986728062	0.159662521157926	0.0523930653803387	0.262173226456765	0.167831239664414	0.150876825876769	0.272745104423143	0.208349380770122	0.249200260446531	0.247090214022367	0.375525001409692	0.165949458670329	0.222550122183916	0.184028742802395
MSP8	0.0648749183169037	0.0500450926928969	0.157287180350424	0.07711949708618	0.168436952375346	0.18383634392787301	0.122674221056294	0.183303940591115	0.105601976562593	0.0896797780622405	0.0702052223989784	0.0764312733540852	0.0357893394869161	0.177147727039869	0.327422277899167	0.135453547272972	0.0948135777267288	0.0600535220561623	0.112663732776842	0.0219427587806928	0.0368990470531729	0.134074226427407	0.140111065143111	0.0543567595158309	0.191412334955959	0.0805412748373204	0.123408705666684	0.0328117332131659	0.0995515590930051	0.0912270960346372	0.0331506323651338	0.137605606564151	0.0836566025492937	0.0625742748527986	0.274574589364818	0.282583687169356	0.120249996113381	0.022488267139874	0.337956800731469	0.0857267440140548	0.0744111248414911	0.325288265521003	0.137063759578627	0.169866257053184	0.106424857768782	0.0513232677180013	0.140146260656277	0.0255624424323506	0.188881164904589
MSP9	0.273839756857125	0.0555172488838593	0.514627265274262	0.460038246699426	0.405028250905991	0.146402582274334	0.37778608500395	0.486586060368648	0.299776068182777	0.295861119670523	0.0857364259667436	0.271186811135564	0.240205640705551	0.389039764880183	0.467052356205735	0.289351864470998	0.27773608840502	0.36987140091699	0.154377605136345	0.326206602235678	0.406120231045786	0.293372820507707	0.328579282886533	0.3564548733124	0.152379772961117	0.18300670273277	0.327540545018909	0.410202161135099	0.138458435394578	0.153504735677793	0.062208147567456	0.307114109942465	0.201872065587306	0.290842047660807	0.345512521955305	0.456745149019096	0.370783722710846	0.0758821108849924	0.21269920275292	0.286393642852427	0.155481904460535	0.573086413926085	0.305928381657497	0.357497418663585	0.320055375626621	0.566152168167684	0.253282375622903	0.417709161662048	0.645764677713345
MSPDBL2_C_terminal	0.496111185507078	0.11409879880302	0.423572988626462	0.354285798576679	0.402071615866032	0.442453648786731	0.397902779698747	0.478430617322274	0.2192066654829	0.387214831593518	0.211023978768659	0.328965672247416	0.158148283641241	0.485982220576991	0.145087183165033	0.395851830196824	0.372349658418758	0.443773483440705	0.185931359856672	0.412222420851171	0.593845876444357	0.396748485345737	0.452420814284203	0.232785176924347	0.455514229270468	0.344477045626943	0.3873391135034	0.391422851549925	0.311369702716644	0.540145865742348	0.344183765949742	0.339659294855167	0.380309573301288	0.320415433989021	0.625790959714053	0.734712309259579	0.388273778733343	0.322171519198934	0.596375589495243	0.394427497704608	0.373163779371272	0.275199645584119	0.444340595483298	0.279370820425057	0.403174746189477	0.241134959612698	0.282494674752301	0.679290676181551	0.298161736448713
MSPDBL2_N_terminal	0.375481975859862	0.103137660914406	0.249142264468714	0.179035506621105	0.266358474641997	0.33606561872146	0.302502049344179	0.318133215748697	0.146260581966421	0.266681155482164	0.13296795815645	0.21169626280141	0.126490212637632	0.3293773118189	0.382864034192591	0.288559578018672	0.232126697366624	0.32916339418782	0.139280672912045	0.427647691190388	0.261436586539245	0.278526170271871	0.360662384632047	0.182265783650428	0.173756201020733	0.2429354994249	0.325396376916294	0.252432223280055	0.291636141773058	0.332442393856587	0.189357364752274	0.179295099283141	0.31647464949838	0.0936021426568338	0.748711003340463	0.530161804652089	0.304992061707955	0.533478489852974	0.22805879722126501	0.25221252771931	0.243849935443418	0.176775414614043	0.460352767029533	0.122951725604797	0.331693190864224	0.189835769623815	0.116022400326631	0.569518535611281	0.279767302963824
MSPDBL_C_terminal	0.294135936729519	0.239852103050329	0.275451420010442	0.588667703082001	0.326815132714719	0.467463655565871	0.310537312525112	0.293042213151178	0.219557848074029	0.338299155062233	0.231148868772558	0.289590786929138	0.151202758876239	0.519852434115093	0.387203201524641	0.338279739692327	0.292199415640678	0.461173855824278	0.330418077737476	0.48468044397491	0.103183412583659	0.369599775754874	0.345128549167896	0.225840705250426	0.361355818498491	0.27045282962746803	0.361200593525731	0.0500121559136121	0.481261945659481	0.474162810565814	0.4066253913418	0.309234021976929	0.328949581188991	0.331055610129025	0.604701808668334	0.446238464461555	0.2554072853125	0.166698997346271	0.427088956951957	0.302239659584105	0.313972498596363	0.351438536171255	0.736426728963829	0.0919718732055207	0.348472481669099	0.0956545062409682	0.213504830214376	0.0894294759766507	0.506525640063857
MSPDBL_N_terminal	0.41825060172173	0.137985231626423	0.460042179613347	0.409136924500558	0.39583960745825	0.199747772409947	0.386668447659776	0.436707116742652	0.143976974132462	0.316981523397382	0.202030293411129	0.264612261699335	0.120126872930177	0.322526353161432	0.467856263955464	0.347657506066447	0.336496712990604	0.169091845898643	0.312403791535328	0.362718617097721	0.316725253417191	0.360748308013065	0.425313173866337	0.236999991949709	0.32989704944423	0.188126915735942	0.375424637423265	0.349112969186482	0.127079018157686	0.523862337370585	0.306340340065086	0.400741820878615	0.369612469583483	0.0601536109446114	0.585851005004004	0.750655621445132	0.282111811357136	0.124484109916306	0.59269951311951	0.298864704122181	0.293212708940435	0.193921785144392	0.732600800825388	0.417200000941161	0.365631259117109	0.261765067243243	0.290853081221595	0.646408037481236	0.229842551835064
MSRP1	0.372561237931868	0.222228714894074	0.51966261242529	0.0403950899100916	0.30822108064383	0.35254920600757	0.235534422680243	0.283548911655837	0.315715504060568	0.165238325932026	0.0528710629137503	0.225700392301045	0.548893182782993	0.663613309724124	0.446615461467421	0.179262177064363	0.183805514120644	0.384304422070631	0.332832616178675	0.371829803516746	0.456464525190867	0.147748981672351	0.29989516087753	0.303222158999416	0.0761277015982021	0.195119967277541	0.179070389234071	0.580546911634054	0.226292085074566	0.502384025971139	0.00228820978650795	0.00958539297801362	0.233184939377185	0.356358004117729	0.365021186947772	0.309740183378991	0.22546456894261	0.499657361314599	0.335054877478495	0.149222262393997	0.155470030378288	0.00803487694027547	0.00421566214593107	0.486157703724291	0.206440613615911	0.436214113466641	0.39578701820068	0.274009009842177	0.440459637762413
MSRP2	0.839440783003176	0.775297561150029	0.618462506740463	0.679006838692056	0.798585726139884	0.905582888451682	0.834211807009342	0.954645210384826	0.956637951768063	0.745401010113557	0.791765481096464	0.775369133894438	0.379768288520342	0.962567603283649	0.934276067322772	0.755693441821603	0.799848086578285	0.963889116724653	0.41335201067456	0.7963627904564	0.951989722043365	0.751696981031697	0.93977638414736	0.799791645532768	0.717168795948812	0.807564987220322	0.776801508105683	0.844040267163926	0.506336090452684	0.78648927468151	0.882258730248535	0.894029075229109	0.742242966761173	0.92677032173491	0.83471335025499	0.651055654238902	0.809345073845886	0.975533942397042	0.957956622908942	0.765962574802788	0.765300201785204	0.821118684797024	0.690123074263347	0.928169456737434	0.783120572489669	0.960448902950286	0.954658952302416	0.657504035861586	0.948941565669578
MSRP3	0.514966576585805	0.249258826765909	0.750819431501886	0.957529720733318	0.577441740551328	0.277380924558162	0.519489531438377	0.678256239270372	0.345036826902741	0.43162214638127	0.689682536887614	0.426417520309508	0.228438407548631	0.453870796888058	0.749095090221668	0.428875655242093	0.473955588549971	0.641426703429747	0.281731270968087	0.160130426931288	0.669054234174393	0.473625822809718	0.568576846875858	0.545443700598828	0.169331021182892	0.325895174620855	0.474124010179878	0.515000962549346	0.292615882252461	0.607469122939609	0.323342778884839	0.637816349051896	0.444619466764148	0.207029467669612	0.79527564853563	0.36317027629478	0.580877872236395	0.235964719458258	0.412677323747888	0.528260847128617	0.486566647009411	0.662554447750818	0.663320575371714	0.419250296445779	0.515815087256684	0.768919302595044	0.426213603486234	0.743277847554568	0.516781725402152
MSRP4	0.257292666955049	0.0644603001002464	0.237690524976115	0.0862948871361201	0.201627197413806	0.205498318080288	0.123443750346074	0.235746241164487	0.0910085490614545	0.155173206561897	0.134750554085852	0.175373545649874	0.0736971331009186	0.210300578907697	0.133115212164518	0.177019005414652	0.181430995401453	0.284685954405845	0.11620491280209	0.0704660980885127	0.32633397424033	0.146498680624993	0.183762335721513	0.152336631088133	0.126758203863039	0.147178817133235	0.150379367390843	0.187531213773759	0.0967998302152294	0.151215171467833	0.12747968295023	0.111839192576689	0.150893193953782	0.0750288818094104	0.467658310350298	0.218458086281581	0.128570872388491	0.0699581295824324	0.292750398505836	0.159537294497277	0.143736296391325	0.0660105135141226	0.195629848856407	0.0939699521561216	0.166075603362993	0.23305944504243	0.0336377476111583	0.140076093256501	0.19935000743037
MSRP5	0.695682838303502	0.902681387415605	0.790788121462895	0.966627027234546	0.924191169641893	0.832910635607266	0.951982103819591	0.960224875036342	0.853236072496777	0.812347221578459	0.821947829915804	0.84149678250969	0.638551567461073	0.917274591285717	0.929735892285704	0.833107994308658	0.835721896813648	0.901894859313735	0.829455193591725	0.933228059659517	0.898423908035397	0.818423167414389	0.932381696030874	0.76825405221699	0.50465991736967	0.790189269586248	0.8660394667831	0.876030165855568	0.742470792626056	0.917113127231852	0.621878754148931	0.958257800499875	0.817875894006448	0.694205489441081	0.937818881219835	0.48251378920983	0.941533642504599	0.951654763704374	0.912898703829211	0.863131544908048	0.819054458415108	0.965511295565972	0.929557774515823	0.960770353853904	0.842079774770545	0.951731868486286	0.947650054879254	0.93287612078424	0.968909377695861
MTRAP	0.130206395646934	0.143578110562902	0.207584831660235	0.30467443806166	0.248147589399391	0.145979551518752	0.238454558843175	0.23059038958815	0.22239784422995	0.202274747156305	0.131091436788244	0.201396996592954	0.120075936315497	0.188521287086962	0.240928963980677	0.20913889675245	0.209133560384305	0.255637013991737	0.161138589181473	0.266394193720762	0.189618361507105	0.187698438699407	0.204075796886567	0.152446751886375	0.320288580885794	0.194652521439754	0.200637838793481	0.160612138694204	0.214077968981209	0.252441292483236	0.185597789534211	0.276123403948608	0.184898968588917	0.14889209292216599	0.275952398504598	0.189820505171101	0.216726537157778	0.255018785438935	0.213548997107887	0.200355890289149	0.197538556830137	0.22272586002654	0.295499318857122	0.18988440661992	0.263746099975853	0.198207952589931	0.184346498565894	0.175199395697919	0.17968590055646
P12	0.572601340307808	0.478701252012501	0.63991955569094	0.873914478905169	0.651402997673546	0.696699812788421	0.720379274939684	0.660356553671292	0.330659474403585	0.561616850741684	0.553119678544766	0.541317210906492	0.350779687816981	0.52331547864633	0.685012776180551	0.514139635634919	0.54681362330181	0.65494210411747	0.222573567145124	0.647715244021633	0.883331761370229	0.569903981314541	0.675892874270422	0.56771165860656	0.605520205423377	0.422205433464584	0.540588697436539	0.440675208708467	0.678884772042431	0.519063025281972	0.453070094933727	0.929723159589511	0.408874836146749	0.185514583758959	0.674755562246696	0.386396415305551	0.63714960656326	0.516568443059441	0.810656199892809	0.581402258433289	0.505597859315792	0.782422126887466	0.765754181758983	0.446634675244028	0.554708581063516	0.725479677404044	0.501640584803217	0.899449078393552	0.775788745798839
P34	0.568768908652644	0.743865910200595	0.787542717541467	0.955772966733066	0.763108005116171	0.484141412260319	0.79017172827056	0.842375269910616	0.457583394852546	0.727423075890067	0.898086075965928	0.667542121552511	0.451365249673785	0.890784633651836	0.933071254746439	0.655411556677273	0.741454580463713	0.712964315285518	0.608617154242268	0.756486858666801	0.664790034137585	0.716508547994239	0.86862648535186	0.876041390201925	0.77173691550228	0.556731721027336	0.744578960967337	0.470891965816084	0.76220273544373	0.34224746762648	0.399569715800977	0.870218833905844	0.781710344107489	0.286338209000077	0.964234195781499	0.942214874603594	0.757972089805598	0.900442999247711	0.900538631603827	0.77325005305758	0.698539239055456	0.947966975129682	0.912953972253052	0.726044870453605	0.785574539529647	0.914557785344631	0.657983360767959	0.76150781703525094	0.911674389422036
P38	0.189089940094766	0.31798689068688	0.615602908727087	0.59211376860288	0.47798707777593	0.358440182533232	0.449494723780723	0.588116930986888	0.194064604658275	0.254925072686486	0.125567104786294	0.382588911059778	0.117345807715462	0.440799960759976	0.604468382171752	0.377723124656759	0.33157772935679	0.33319407947470697	0.19620895591259	0.557765508539466	0.424806982302248	0.372095702326377	0.320727882805546	0.324449541861145	0.279034693223665	0.235728228403607	0.400621388651747	0.384460023917947	0.528648385149369	0.362194070060383	0.511552392062205	0.543675610232749	0.283936628297412	0.248499922869776	0.214515683149015	0.313011055351856	0.421406897616706	0.148132298177341	0.646079199295012	0.281102480441046	0.258099664273556	0.549780424577853	0.47250307090954	0.438073024763699	0.397886983982864	0.26565079837219	0.412177641721404	0.873442115700683	0.45348706078241
P41	0.177534110084763	0.299937157530921	0.650091050074544	0.799270582671627	0.59238326822313	0.476563654600771	0.575561037313928	0.694747693114249	0.57362740666941	0.415082743213702	0.507789319922958	0.444707557441293	0.409936284671152	0.2864198100723	0.541612184079879	0.432851570128483	0.422224742168916	0.520167681566328	0.410997368824917	0.491325013938998	0.644027651929548	0.490714551285769	0.552548185401225	0.495232980498348	0.146627152342228	0.366418672851928	0.443917098695841	0.455547343589544	0.176936905200466	0.379931453504328	0.197776478508121	0.678611367566459	0.381589374726181	0.278070131456241	0.703144383185444	0.434047095134032	0.568315141819747	0.372764292432788	0.664037735117452	0.426857146427671	0.425506712143097	0.876259673561859	0.538740720012953	0.528988742620281	0.754959280877057	0.822653830516957	0.789934508797358	0.805165485309988	0.814005493993947
PF10_0166	0.0468884516305058	0.114126189886143	0.209200905019468	0.114004575630405	0.171868031463544	0.191704338304312	0.134699508133525	0.212618759057216	0.067727459552067	0.211857609233581	0.118343477167501	0.193560127326754	0.0788293315289023	0.271381739065317	0.275827221004196	0.234738248385942	0.212935443334307	0.222704111132314	0.120015972863569	0.136863667734361	0.194335202112083	0.179134655979474	0.27909534919053	0.187674618578012	0.153780767420412	0.163243495850702	0.225098430695762	0.0573877038567943	0.112970853458517	0.51010471603392	0.265337644201212	0.105448011125711	0.247669084157911	0.114836460508573	0.253194352214123	0.515836370748542	0.17910167996791	0.044095597449204	0.349491518321042	0.228078295061444	0.156994731339668	0.150366138486235	0.238989006204251	0.0510796378670311	0.251979172365565	0.196431602660143	0.097950738244234	0.374892551644005	0.172929674209288
PF113	0.218378860355241	0.176287259751611	0.2845539363044	0.216158197898034	0.203844880205612	0.501640019480461	0.158101103273073	0.249527148978293	0.170584746037365	0.221081232341985	0.17146243822029	0.226144468170426	0.0361567150850777	0.254838106517115	0.290702580081053	0.265393701853365	0.255162530155107	0.444830240378102	0.174836914712904	0.167517495433748	0.157197354315268	0.207851256345247	0.369127835601632	0.162718820447286	0.0891623447574599	0.194483115648798	0.223739030679389	0.132785997824377	0.167975341325368	0.222952351802462	0.152866563959521	0.235595107935795	0.198899525681091	0.285720590777515	0.438253693675259	0.245624126201111	0.203380731961018	0.0695240032067329	0.425892600966226	0.241725946455306	0.187664328102398	0.15724587162189	0.261066262030394	0.128455624290091	0.281994240165411	0.365978190893114	0.1497939030935	0.444833857798858	0.181648627549645
PF13_0125	0.737448374265397	0.672434773648906	0.939571954070054	0.965182977765977	0.787203630286368	0.856324931007839	0.765994252314069	0.925629896358479	0.420354837297121	0.683783267069302	0.875646872101311	0.720295030959177	0.598825667358205	0.852974235809312	0.833888952218446	0.697849040403155	0.701871531492356	0.821362002983269	0.616667185825157	0.719733030987509	0.842540869903294	0.711335800145612	0.846249798196566	0.781342304584654	0.373194498545101	0.688023523035382	0.749184402424223	0.536271491949331	0.732371452071206	0.458601764727367	0.231775950879833	0.95869151494018	0.753188932847313	0.657323629203181	0.951690273608373	0.812051513301516	0.815066072865678	0.526002836820786	0.865103772870238	0.720089690194071	0.719519428982952	0.945823653388475	0.909432647676116	0.635616765146192	0.756176810354965	0.938729788253473	0.754383399895815	0.926967992762823	0.907114645781359
PF1400044	0.627059555042385	0.254730108507975	0.601459579570543	0.675929728428071	0.661593938466832	0.297295046831503	0.700227066814241	0.762544058758765	0.226699615676473	0.481524748039156	0.357541234095982	0.494252285261582	0.103462676104686	0.773345816679614	0.41930724912466	0.505388953225459	0.418920499531964	0.622313185036452	0.357023038850307	0.567989113774284	0.872467075959978	0.506532016110784	0.588591115192015	0.479112047807979	0.320228082608709	0.407487727380765	0.521348207028201	0.766177624519238	0.374479554270126	0.700818842626987	0.175271312027237	0.9027532894245	0.515064311165793	0.309494681326167	0.828621685902632	0.805353671501031	0.646095396211309	0.310300430599756	0.883731083229612	0.447918398920854	0.341812294704551	0.896565257927651	0.367730426311183	0.898443350466881	0.480014713104097	0.816946269727661	0.641682626248522	0.735761373885202	0.903166067973966
PF3D7_0206200	0.0348021674265102	0.0785292424537695	0.0532449762359124	0.124331025127339	0.139904535040973	0.141290306529955	0.113585424833723	0.0902830302193301	0.043856107123699	0.0788771937821847	0.101047479383179	0.0628311173880631	0.0377112282513288	0.160919216122794	0.278628509056451	0.12621898278893	0.0705767970997728	0.178626715434208	0.0968878839273657	0.0234116657282148	0.0349483437657113	0.113814865063917	0.13495236666699	0.0471054733205809	0.0930842202510112	0.0661496312539136	0.131249711842219	0.0280108709109615	0.103785468230124	0.0745659211621587	0.0190490217958034	0.0917676114513323	0.0649514399458345	0.0415171761255492	0.197404919296174	0.0605814767245224	0.0696469171496236	0.0111977239453727	0.13448835338791	0.0921650234142647	0.0689415776907667	0.0732285167498332	0.265343163519588	0.0556461334305114	0.119275541555409	0.0659619376195922	0.0562768791919857	0.0189023748679333	0.0900633607289769
PF3D7_0525800_IMC1g	0.378836581716703	0.191190038948542	0.726356208971742	0.3906116201048	0.465126606987583	0.331070522735138	0.423373230746606	0.56439757401857	0.311435239081335	0.364647338928723	0.283764301783465	0.32753475079113	0.172132670843568	0.505745453590836	0.452283390758674	0.361493515875735	0.353116826527941	0.489661916866691	0.147699153479737	0.576260554519322	0.5400802199573	0.365435040053978	0.416150213280109	0.427955127556393	0.299030705598862	0.298548649307241	0.404843754186216	0.520851422643394	0.274962108209051	0.347110423584326	0.217593962526479	0.318119813187322	0.384292277129685	0.146144267708715	0.612772366134573	0.468725259439939	0.48782906462875397	0.37037089279844	0.458678429640038	0.385086130052765	0.392725022871839	0.427957326628384	0.423949928515927	0.319246904213111	0.417239757841808	0.48519309590497	0.721381171341801	0.719409987773352	0.490297038029861
PF3D7_0606800	0.551260212054849	0.554676646205563	0.609775312981776	0.859501155764408	0.749483578141958	0.605734311494292	0.662173231998553	0.805138107578776	0.322596302377422	0.461904503195376	0.524337732016056	0.594911416342145	0.292898984714251	0.415796379633925	0.607661837382949	0.491934594174455	0.540454213344688	0.491882567795364	0.325544875944156	0.589749767449494	0.829051264237654	0.565946520657836	0.745846770801048	0.411648545172812	0.308126624012162	0.39414691358255	0.561271999215321	0.858116479651089	0.414972088278046	0.698800674067311	0.485115784660828	0.935845800766785	0.465910335046881	0.337110272036183	0.305059506249894	0.541836091685156	0.700653724357201	0.700707283588177	0.57422222514836	0.444073964262557	0.44799334329309	0.899849570641141	0.856690853396484	0.443899417129458	0.537004326720669	0.533749959626041	0.607533845180421	0.843387222798343	0.68712364053599
PF3D7_0629500_SEG1	0.591541204156088	0.531760142731362	0.624151208889115	0.976007413863125	0.636564091039962	0.81754055372911	0.534262035947271	0.847059569122183	0.323348527934188	0.616064582069422	0.966979611906385	0.653684190499071	0.401102071087214	0.558072300324661	0.869270493429546	0.602907516598064	0.637770054962124	0.831785918881048	0.307644889719481	0.648002459127402	0.566901013491898	0.666841265371396	0.862063760691759	0.691914015601048	0.674131803815926	0.49930030370842	0.597098080919226	0.66029998790103706	0.752140874645529	0.356495355906361	0.584367159447501	0.562306887019986	0.601278434453091	0.245411630056807	0.984100281353412	0.428061424509652	0.719047899058877	0.846099067221847	0.42268087113013	0.616002010214745	0.616744505878897	0.6168233620302	0.889954131572255	0.839099723118661	0.684832502462056	0.813406144140852	0.423530900059782	0.651458596937213	0.518194460724954
PF3D7_0629500_SEG2	0.439315033899461	0.191770589628017	0.754714051989424	0.31504464283539	0.411969355307715	0.307153523438385	0.418302881616107	0.40944766066965	0.243760027182739	0.317999511186389	0.164144050424067	0.267751255920649	0.182862571068785	0.486302155248111	0.33206170687024	0.320911044480396	0.329238588327311	0.381710345534179	0.13486042708453	0.472551397587263	0.730912651347413	0.319466238438713	0.334090425572828	0.263333810794142	0.324564102523647	0.209645992435976	0.331924476778336	0.428065951739077	0.21985149418674	0.353673268433435	0.214657702269604	0.331013639725936	0.300878167739162	0.142116213799374	0.71834472140466	0.448539781185897	0.365652799220524	0.152640344128145	0.484828250378834	0.337035246774652	0.264959017051582	0.326466605902593	0.279944222482408	0.336155672569394	0.370783357452523	0.431088517663439	0.343415513681454	0.472296702619968	0.353282655536387
PF3D7_0730800_2	0.236665704598954	0.132398267519579	0.217939290834059	0.0974848187884012	0.162684021153922	0.262093648508864	0.123110417103636	0.169811498806885	0.154403605462315	0.251938441430814	0.144975401806916	0.19964313458399	0.132520452683039	0.268620701774297	0.280844506008735	0.263374842254006	0.25935114727887	0.146842139356484	0.168990434486166	0.171862090796067	0.102432337365991	0.244398926156381	0.307057278423788	0.20402121430946701	0.475812711807584	0.241646493932397	0.222780129417269	0.150780082816027	0.250009039255763	0.341154506350693	0.174916399010563	0.148112907660099	0.254018515890997	0.183585206507006	0.43765536515067	0.446054716006552	0.163546032021078	0.0895430021109259	0.356313884208777	0.237766334052988	0.242013260207211	0.153388808852986	0.321290033964883	0.10711465798692	0.269934964921301	0.148101311606813	0.121147843837268	0.367167552730645	0.149674115408728
PF3D7_0830500	0.686913734267044	0.374541328956772	0.699896883603068	0.971752381066993	0.761134080526105	0.92752941599097	0.720560371515073	0.77104764057325	0.497896949516453	0.5767555143019	0.414881735107345	0.586708116490079	0.504174073134517	0.585919152734526	0.826940356291527	0.61280019317033	0.569923957779372	0.82013523991663	0.358134820361882	0.843835243752691	0.823913022987071	0.62373945015349	0.744915983664376	0.961328223863226	0.198476144252363	0.599561435704725	0.624173081621025	0.889002639743286	0.538583390868699	0.62206616996177	0.470630505504159	0.525865699358245	0.66299145720827	0.320899082425443	0.814960536754306	0.698179893909562	0.789116384994571	0.919135346555636	0.431013954166645	0.624983043106532	0.683546766278384	0.939241766994195	0.908167339778302	0.819665948868749	0.685519646011165	0.955996634971488	0.617726865573232	0.540942584667044	0.786566142650187
PF3D7_0831400	0.476200692913213	0.276913791410247	0.559598522692446	0.441839985283219	0.51473276902513	0.462525398422575	0.479261194737673	0.462588949287127	0.272549623112042	0.49231974995458	0.29075493272037	0.447654476807591	0.0971373659446114	0.365106387886609	0.543867646538023	0.501777288397818	0.488276121717878	0.591416612868537	0.210197238815639	0.714555458976832	0.533796121314982	0.486629823784979	0.673890390513245	0.737401888477171	0.319661074458479	0.408227937242777	0.488142014621264	0.391789293726213	0.478595863301085	0.642021001743547	0.300958688869482	0.477997745979959	0.464048728148935	0.584639937525207	0.640089911915738	0.713531037189591	0.463656309849377	0.346291392323184	0.638538595105233	0.489050883253501	0.459719992383285	0.502637929014172	0.640113794154837	0.36089613644824	0.510129564363605	0.580526446308172	0.375950622713923	0.524655283818952	0.567802371224679
PF3D7_0925900	0.563576811233935	0.652023817891642	0.710135195988285	0.940000150560057	0.668712054998192	0.674645995351225	0.637923353673433	0.653664497286169	0.461915319811977	0.555660477961463	0.489649593717664	0.478024504679787	0.35171570091847	0.702056754964927	0.63140396640872	0.587231816374234	0.559927174856185	0.711839363598709	0.49033082522975	0.643105917613323	0.763034560950418	0.565879772568635	0.517210993290566	0.693213270501296	0.5312499479396	0.463003704515066	0.647864416514652	0.933759228543453	0.344120478224211	0.670467177932733	0.158416705963253	0.560335199150547	0.584198672720674	0.381223839586352	0.791172937286429	0.931969191447282	0.695055932747031	0.237640350775661	0.440726427954977	0.590135170352282	0.574262110876326	0.923478300207271	0.868160626988443	0.554553741130961	0.85682856673307	0.952418321717587	0.517979699049703	0.567115957918298	0.925794808507562
PF3D7_1025300	0.831415768577566	0.717529160822606	0.745465057511575	0.414909437152614	0.72903738592308	0.677272382653993	0.61940310353279	0.790986909180467	0.676516954540544	0.600393644834279	0.902288178300843	0.610043864048201	0.663424522884916	0.475170012989853	0.753548578183765	0.602718006205793	0.59563433877194	0.719349999027245	0.190749723814154	0.825522555853454	0.677195496655284	0.628812431788589	0.808882266476744	0.871679470608656	0.658529999282991	0.643000879619494	0.577429650913104	0.731530523201476	0.819081355441882	0.499863103554306	0.847297012448057	0.539306922666782	0.516833328357477	0.190117977894767	0.767318780885556	0.207834113756836	0.589785003154827	0.36622919518474	0.336022536551583	0.611865878762284	0.609848496835343	0.388776039495351	0.525830143107436	0.932307869791655	0.694054862019499	0.912276997607862	0.7694892832956	0.405772903735914	0.624477890591152
PF3D7_1105800	0.492002415593339	0.344847642907952	0.92228569687195	0.587681401917635	0.592835013505958	0.512586742753321	0.565406881103618	0.632742230001147	0.27714959978078	0.462804479011303	0.277417679160215	0.424572731593587	0.200627450876023	0.41860618766511	0.538270307903544	0.48926841296077	0.485682470625504	0.657923865396979	0.218927694281469	0.762220672290119	0.768551697065766	0.492666924992526	0.497085922843548	0.724283100041564	0.44580917040466	0.367371827496181	0.520754273101642	0.640407652738239	0.377040862148547	0.385643002333703	0.34338368580737	0.483937955640732	0.497192339726365	0.250609406331181	0.909608806488804	0.558020186611625	0.565952057225158	0.490032369823084	0.409247396787134	0.483148106559795	0.463326168150384	0.674164997523072	0.662054617225599	0.594119973405144	0.514754263029316	0.597980687066192	0.378104561894342	0.673105317864463	0.826392568650039
PF3D7_1136200	0.048622275695909	0.0571034938937639	0.0374851565291868	0.0588521886944005	0.145780102022576	0.135455068764732	0.061701857340274	0.090334594728576	0.044470340948603	0.085578806207821	0.116856261291232	0.0651065381287712	0.0310661767370251	0.114824436275603	0.446861164920644	0.102522538917745	0.0675322056739757	0.11123320148586	0.0702949451771773	0.042455994937904	0.0354525585940074	0.0752667580731931	0.110609922685377	0.045796638623924	0.12343448342478	0.0764634470710435	0.0860550148174717	0.0198163593095029	0.0564862716804795	0.132232650454652	0.0480076640063879	0.117123869637816	0.0730121194778811	0.0758426577494113	0.162612989561853	0.0143850184272884	0.0632880918820724	0.0234474415081125	0.156402913910584	0.0909464955099446	0.0703105293753258	0.0802979984731178	0.114016412092439	0.0482607667779019	0.0988232583225496	0.0481866821659098	0.0423678739912475	0.025962080094051	0.0506533893525656
PF3D7_1229300	0.454742078239179	0.279706811101926	0.723436588568052	0.580955265076507	0.587153618220775	0.669577826504655	0.449318056871572	0.636553600899372	0.322370407622681	0.470230439892759	0.403543889767535	0.498368578173103	0.287312763544111	0.530133489734038	0.612656263565107	0.470698046940839	0.4470223745537	0.658480161451392	0.253070778158954	0.495403958478905	0.811823135359033	0.487267652481289	0.580044832125763	0.602717486421589	0.285068116834613	0.435991696691298	0.466358539111907	0.434174731670768	0.363849518986037	0.576026814517041	0.256361588093503	0.478409079713825	0.447500049002684	0.399614507975693	0.78235755821592	0.695299992926637	0.555951269778469	0.451334972444803	0.684853474246121	0.459599621804821	0.460186067600457	0.290564221178582	0.539664633500114	0.54648508269748	0.50426022567003	0.558698579969899	0.440523046690943	0.598434589539765	0.48896385734684
PF3D7_1237900	0.365358884128362	0.221759806009813	0.672888605038587	0.603600411693993	0.607949431372327	0.366103447475608	0.591339174951241	0.656404359125174	0.529677420353157	0.531980326751492	0.720013239536197	0.540802185196525	0.665458599337425	0.67960602534274706	0.550385152406991	0.510708083812295	0.502535073227979	0.766488248609803	0.45274640964715	0.338740915501656	0.376216712774468	0.514772975259652	0.558493461906497	0.489751732574424	0.73602139120938	0.532133330646436	0.556170743579697	0.638954130639828	0.581684651534821	0.397515568407545	0.597989185864491	0.744658350164602	0.508230065974771	0.421026154996069	0.663323458638772	0.274844533797336	0.618829497546262	0.792227665029526	0.530245984917217	0.520362304902759	0.524007540715796	0.422853874839335	0.431102279021351	0.799217015876799	0.53686022674435	0.777833892558479	0.914671344905542	0.372370463196615	0.799670309110645
PF3D7_1252300	0.748231133609757	0.770502695978901	0.586948261807174	0.45983337116745	0.536558133952601	0.71916860268022	0.550117399738238	0.612805810470083	0.740528021330539	0.68231244381498	0.779300266122414	0.790914557695391	0.583585909386088	0.851301838111844	0.865860829912091	0.677133140676013	0.697936059630017	0.898100322070332	0.654914077219156	0.632884690704067	0.390913324750881	0.721239892086207	0.76191274151727	0.545516962534705	0.632358136228306	0.648445882938131	0.710450755953444	0.641807080616065	0.760109392830584	0.373224365008446	0.84062875114668	0.476475154970098	0.72807446805879	0.612205450577523	0.784603279478967	0.707695480098708	0.560414576397968	0.780107277378945	0.436874053161515	0.695889794502381	0.705426582793729	0.270574143500376	0.670162339058452	0.516881534569199	0.692595469404413	0.647365329061002	0.929040492452476	0.618940368770775	0.156246428808606
PF3D7_1343700_KELCH	0.928673145921791	0.62980883671407	0.738016072948133	0.947890427546322	0.933553070247662	0.949031086897278	0.909235488524629	0.912889474979178	0.791014147718956	0.915893557738358	0.964906856140388	0.936882602781021	0.493864222132045	0.959490513773157	0.974596008263913	0.934530505405815	0.924130850261794	0.863303298733667	0.950840317902499	0.860349136140206	0.955728660212141	0.952252415913274	0.935393667955307	0.788699062025746	0.589437689740799	0.938308477412216	0.949802766297512	0.949005212211762	0.712618095419544	0.966663630380272	0.767663033932225	0.951066576612332	0.924493508440114	0.957746322066997	0.947870461059501	0.969944524254891	0.941215592017511	0.96227838603993	0.93177462532825	0.926783011541296	0.944163688204619	0.945650963014016	0.868629130885274	0.943678901598393	0.921048358330956	0.947687833467672	0.956614830596938	0.932835235687578	0.946759673657761
PF3D7_1345100	0.60202526900121	0.263426069485781	0.783320874670459	0.838068393878291	0.613589942849193	0.406163568404699	0.629363669598037	0.61424047907661	0.307825821756094	0.442279708826824	0.303428573151255	0.392403401526758	0.18186751738888	0.571391712625013	0.551723712413794	0.461579768411231	0.450966503090349	0.595275386930065	0.235794226696975	0.534392960161046	0.805263020483809	0.439836747936888	0.474850820037154	0.354824371853347	0.156362847794549	0.334300995348431	0.429475939705806	0.589307909852909	0.186605873468324	0.457603042311925	0.18858084647754	0.363218199748277	0.373857166775582	0.250879583028364	0.821927673256401	0.665200790742993	0.603541257330195	0.274334730193823	0.404361222213747	0.450741543467261	0.32840311763682	0.842040332147864	0.54970978417472	0.746936303673408	0.487480642154447	0.823100573851085	0.742305197695953	0.552685334499866	0.665432445263143
PF3D7_1401600_PHISTB	0.388946493249738	0.223796526265765	0.201766027976338	0.29240302836083	0.36117060615473	0.208512919026701	0.235037904048683	0.370992777161094	0.13655713038169	0.362652032920211	0.189526422906799	0.30827202030569	0.449966002318045	0.497587208692458	0.372073902193063	0.375236946746217	0.356821034642027	0.395991371910653	0.2242320819753	0.603456910233502	0.367760605842356	0.400106331717513	0.489704657249416	0.552145940720598	0.328966499602633	0.288067199537557	0.373841137444426	0.223921993563252	0.176249041308015	0.542863107191892	0.266228613572482	0.28777283428027	0.373062548499056	0.227065115011326	0.461877569826266	0.351809396297409	0.362273209285988	0.355554354121094	0.441891779971811	0.352038306101013	0.355946085006711	0.340040132854069	0.502331319679927	0.265412294881175	0.416823871390634	0.415939056629758	0.285446058872067	0.638618423522174	0.233522906631848
PF3D7_1407800_PM4	0.514500959555879	0.571325524786037	0.722067616448255	0.962588428331094	0.852519605154148	0.807214195873275	0.808222604151599	0.92498179735045	0.592408844926096	0.701688492891023	0.929577086275367	0.775372681243376	0.450525021568704	0.977555493584734	0.875750609610975	0.695122357656271	0.692970271322387	0.572765554828994	0.943941048207532	0.751617639649764	0.634005892572614	0.801475692118725	0.88180195016018	0.945862706153915	0.815409507829021	0.705173670336777	0.758244809265404	0.793698716805492	0.704109971909882	0.279249639053303	0.951385332140914	0.852206787020877	0.85157342212888	0.531059750034569	0.695606019166112	0.954280272079748	0.826786374738358	0.520559680048613	0.844268912275446	0.770480459613511	0.746507502501266	0.897497157506994	0.813902556422141	0.961008238696883	0.786189279241562	0.929460922284409	0.600644655354751	0.705117982262143	0.94770304917376
PF3D7_1455300	0.633795151242128	0.60056201059046	0.673098468318415	0.916866900142135	0.788182863678267	0.541231269083275	0.74373744270726	0.746242975849126	0.546286878611403	0.597024723836559	0.594091353810625	0.601199238679419	0.383455908378932	0.656652857382749	0.665368779559556	0.623579795776465	0.584680645458559	0.637665579530276	0.431383473190131	0.595481385820269	0.782378050832934	0.619378650809884	0.645665523241246	0.618853817591511	0.644836460487976	0.572998620277146	0.580318413501728	0.807711645499318	0.567291386894102	0.640744771229203	0.455791281867741	0.866188485471884	0.611839666470654	0.420916694634172	0.760820564296139	0.588338159866067	0.784925476571393	0.838289073459689	0.477742899017901	0.637096736744457	0.622897218787962	0.886627548836227	0.782539607365268	0.659415573892241	0.626479858747718	0.893703203972078	0.971257496243004	0.697384773975341	0.924426807912591
PF3D7_1460600_ISP3	0.512153612272218	0.277123960308854	0.740426775378486	0.692096903291864	0.61937643938345	0.188800953115642	0.617783491750026	0.705779637958103	0.339401429497254	0.460936050750938	0.360554834439031	0.437997202580885	0.220816198395664	0.548870002196053	0.624318284608658	0.438432619364212	0.483446591535484	0.5902177358404	0.223796631862387	0.621617751237918	0.728828723496332	0.479253597147664	0.506979924198149	0.594707660184161	0.366280436206615	0.3760344608361	0.496512885204346	0.54945666274822	0.557760040529228	0.494623519396928	0.448778250394681	0.504161724518078	0.515014692985116	0.357368121956212	0.607793259995342	0.433599171247184	0.639889083582226	0.564581830915198	0.404920871470984	0.497709870363246	0.446338298550621	0.574655692772625	0.594572004389974	0.820804045452749	0.559670903229958	0.725539208406549	0.553381520527727	0.492238874973304	0.835825539647203
PF3D7_1462300	0.306498334761717	0.38856634220765	0.702145037625409	0.956804863901318	0.607163970627178	0.265553432380998	0.583944987557068	0.736855343390482	0.40133767951388	0.506193076312087	0.449738681071741	0.504497732102812	0.125051372708727	0.617774043665696	0.923413525250304	0.482453960028275	0.486827425874996	0.785625936295823	0.285404828006162	0.425057317539655	0.421309142031106	0.560682911919379	0.671438578803929	0.474377163842466	0.367649550562271	0.499356655197363	0.54352339697385	0.641962632144068	0.592223918717698	0.738553742463572	0.296571122994206	0.70384682165346	0.396839477499615	0.271860249544813	0.849093157586794	0.476027235114629	0.669135966892445	0.480471598791382	0.390752464809393	0.57057642926445	0.480172213176526	0.905227919053163	0.823580883259313	0.417433325174198	0.569560662525352	0.890470271100883	0.456832218646681	0.653737756366781	0.575702820091268
PF3D7_1137300	0.461058203959842	0.318182416705453	0.716296701979524	0.922241760617498	0.569247378067915	0.465298544457873	0.525614046247981	0.711229487915874	0.351250516447933	0.539026658846245	0.374295925074508	0.49120868543252	0.30486614893161	0.747110872839619	0.615442582137364	0.524479544537579	0.550561692027885	0.741208937446196	0.294388802341018	0.497353320296582	0.745961608514281	0.541159437354659	0.662209003506664	0.587644350270532	0.313835367114867	0.477553618698716	0.539777485198583	0.423414918860629	0.469772569292852	0.388487485434093	0.25645727845119	0.421442622713119	0.530902368541409	0.609012250394214	0.907713076668272	0.771619770787458	0.568698638035721	0.497792196306184	0.832461014178019	0.549720391469602	0.530234317804602	0.590006693195182	0.738583761029572	0.574759027790106	0.583243583233142	0.72073802042015	0.45269015277106	0.687705815939867	0.491356463119743
PF3D7_1431400	0.312560498481378	0.275686143205141	0.479194238657436	0.67421904483918	0.348727415832446	0.219062291413785	0.399170237834382	0.364675084118424	0.268174917576189	0.35881857965208	0.355797632366362	0.270325118257587	0.178089225244264	0.383444374697649	0.359832666057578	0.344156153300631	0.350950366932722	0.434036909152521	0.267417687695339	0.271865106119728	0.35431043809426	0.335015053915414	0.358447317442528	0.281438398884574	0.243821484703816	0.249044147787934	0.356645755402001	0.18041864318107	0.299207367146408	0.485869507592124	0.188859410915892	0.444213883739233	0.374644819969257	0.292464058681644	0.5458669174772	0.453656017496708	0.375809909509717	0.255608903853837	0.370642781197809	0.363694378468457	0.33571565993301	0.210669335206599	0.468555937444262	0.33493638583739	0.418045027244417	0.392728664528386	0.267705163445262	0.388724449317265	0.439533122054864
PF92	0.682918287590164	0.237794897322067	0.474313002670254	0.515881281904357	0.644340929166832	0.465426377500551	0.621958799502634	0.691915482755499	0.295529701993832	0.410003138179594	0.252326192849918	0.482374794327758	0.120862396710082	0.675197581324347	0.41767743670591	0.514670311851609	0.452116725721879	0.751319075290294	0.441527167826544	0.550434828713796	0.796469199225714	0.527225812099409	0.588832805311085	0.807685675271002	0.44739719528512	0.410438912597382	0.459673541094809	0.650968055511699	0.264103584768582	0.833221264247483	0.255971142062671	0.956554582519137	0.448056470846375	0.194125569697311	0.810622156719543	0.96536166046282	0.62121799409609	0.503289098759273	0.804232512387719	0.495937077028727	0.462359589370874	0.77576419950885	0.298952120466379	0.936765435219319	0.539343341922101	0.89889738626594	0.612453452202058	0.588379972675402	0.908118291277753
PFA0135W	0.721790497308437	0.661421372502493	0.81882563943999	0.952311156317964	0.645064267921299	0.794145728955731	0.6645429535879	0.652673243485645	0.415018656672433	0.713827996723502	0.866669297509516	0.683357249549679	0.504758849200711	0.642342254423936	0.820183257527735	0.690102771145536	0.751754356432388	0.66005666431707	0.441689870280765	0.830107608058774	0.704906725174959	0.716306756559473	0.810702644061953	0.941220722010226	0.424868160740076	0.54768504031385	0.703762162211623	0.359762639974842	0.810943288499182	0.347413514917259	0.645306299051394	0.343778413422357	0.754926114761008	0.588469762792088	0.939494159534857	0.751705826243544	0.636467249405963	0.955748741754596	0.704773075063203	0.743375879496535	0.754211644872855	0.958343538900399	0.950327536508265	0.601979343869955	0.742349395937447	0.867699993337782	0.400517211126624	0.739896454591843	0.936597016748457
PFA0210c	0.465283340875832	0.243418678296439	0.81441722373891	0.683498791132282	0.554391463414829	0.508799702471185	0.530965573240138	0.602555212375334	0.281872074535282	0.434486337239242	0.416111768979098	0.441610869689847	0.166857969259735	0.498944465020018	0.474687807331848	0.43544941968932	0.454355936809447	0.645863142164148	0.256210747305108	0.467827068192646	0.462706970659456	0.448660491078801	0.531381873560228	0.614249358374815	0.219405792059271	0.299704649825262	0.41251079829435	0.643342040112249	0.390493295533166	0.658943144111142	0.265602229806756	0.596728493210449	0.44974503458159	0.334879392210446	0.728299452095548	0.568191061762716	0.563986652566035	0.432270301426016	0.438887854944543	0.436701810884024	0.431477423949485	0.628201746187538	0.567104582499888	0.459165714989467	0.481952258543086	0.347570295032467	0.414258488662979	0.662082838901651	0.358347940744193
PFA0445W	0.771682420278939	0.308319191862581	0.650793406301571	0.745343793008041	0.658626666762061	0.624893791653089	0.641262186498049	0.711838917634164	0.33001981314682	0.469505459044317	0.602470129081946	0.543915509643765	0.107949958268665	0.745579139597205	0.570693116323368	0.579050966077467	0.547699081631024	0.909746201602931	0.588269020896921	0.675136503740422	0.747877283629993	0.606278593269041	0.659230626107346	0.780325997951941	0.618875934938215	0.510015404566319	0.589547356233972	0.55206157187483	0.535252681809208	0.742752172773182	0.589785735050429	0.970284020292498	0.516383245959228	0.219771143295849	0.813173003806039	0.630114944418503	0.685834072745237	0.838578330386725	0.765117186123913	0.611193497751275	0.589517878257648	0.46868565197199	0.404938106972576	0.974933899699794	0.625721150085182	0.786131443829137	0.521366120585179	0.491042365061158	0.764837572832688
PFD1130W	0.614887281960317	0.423250576412186	0.576378929938837	0.918416259040733	0.702725433405365	0.543694848623843	0.679751304828387	0.820855472980605	0.548051555344623	0.537053212491034	0.727023321525328	0.565545164249169	0.415189536901315	0.512364430547958	0.903325295480202	0.525127364642221	0.580028610759236	0.776735755756862	0.290186679387712	0.539410213549574	0.817538999354939	0.614477045343022	0.716928613895758	0.538870968477456	0.288132117282057	0.458191841725633	0.540011497360351	0.677976833284856	0.0955664738498625	0.426481015340344	0.295234806258386	0.6810276683109	0.576753111496499	0.771105747165965	0.640473091803446	0.797600490003778	0.719317939251103	0.312424491401733	0.713029014871983	0.559931619341093	0.525520780593245	0.884379457899632	0.784341626589454	0.814844938305638	0.598312282921995	0.791793848220209	0.79035691092502	0.633889139957305	0.920786341799955
PFD1160W18	0.488533543780745	0.298084923481271	0.491920403522894	0.340372946684554	0.417508022065209	0.480949376908672	0.455908635580755	0.508994581726193	0.324659885566975	0.425396728708015	0.198485491429612	0.369599512420058	0.171488929034733	0.525072246386683	0.353953911285217	0.454154283940806	0.417601947963363	0.366073060293878	0.252809345297082	0.641518875764428	0.836163630830476	0.443107911477006	0.439464523579337	0.551949774395832	0.467161897255887	0.391179028085764	0.430112479222231	0.394608829030928	0.370913701107912	0.434251061783131	0.252226916500222	0.40851814420391	0.492990026347714	0.224917435475258	0.705975943273824	0.642486678240214	0.440753870454281	0.219338259004178	0.689072900221859	0.405819329655489	0.415161050358136	0.672792817721274	0.583052964806512	0.2755490449447	0.474404322009164	0.411867047158582	0.341376769863984	0.443978949175233	0.721752228457885
PFD1160W19	0.351690774542171	0.50503101910539006	0.308283318164324	0.215157168780663	0.398797989668933	0.442175623986493	0.385638809791688	0.364959075217846	0.236183618116231	0.363130369646763	0.20022955942674	0.325868520895513	0.354664686351429	0.320728218958403	0.411558179416637	0.344266700595657	0.368749567797901	0.25951877128366	0.335712015982294	0.292543672941818	0.559831927497523	0.358799530835014	0.383896930682183	0.343155828203653	0.482951749958556	0.341448598095173	0.310911328822648	0.518299274658488	0.423009935822154	0.285469868693871	0.52603836320418	0.58611814153886	0.350971452405417	0.133292263031569	0.71037430658754	0.465035747041302	0.347952551338217	0.620464580452464	0.385011089317509	0.352038803807787	0.383287314807212	0.477583902367835	0.500331208934715	0.636811134297422	0.413766953764134	0.234903397160453	0.120377549583232	0.231928008197596	0.48989137217046
PFSEA1	0.0730302218947876	0.109163436031993	0.0786142949552488	0.124386077563821	0.111933893112953	0.151457443857192	0.109042029923802	0.127783051531935	0.076625844420182	0.168579568727487	0.139046888259749	0.129744617628473	0.055173940251814	0.359729372313434	0.270748640474022	0.158852402335367	0.162227842280253	0.138535667786332	0.134622699745594	0.105470818866692	0.0625385253684269	0.161590447844514	0.201239152139663	0.112845356888723	0.159669652212116	0.144336993890957	0.154831352335995	0.0371622350544402	0.158689926566635	0.351386376531732	0.0982761586063994	0.114975857154982	0.16487823628584	0.0842583625170402	0.268122104161423	0.170455876988967	0.105134104598037	0.0426575016456644	0.206653319457129	0.150101598929142	0.144261337528958	0.0959350579586337	0.262440429141607	0.0704230073176153	0.207456251728467	0.142531852236942	0.11505819531368	0.147604410908194	0.076711761825149
PTEX150	0.0976010166684136	0.0660466040629357	0.15413553391037	0.0789919332544892	0.144146362161189	0.128565252124585	0.067956066216271	0.0850934438822377	0.0569912873173802	0.108080726071748	0.113131404931582	0.0916817157373567	0.0464919109837599	0.136768878607488	0.158516867711211	0.111413360779645	0.0901562251287048	0.0768789095753083	0.117828231054943	0.0418531804907883	0.0454583179310933	0.107924909431502	0.099068886668592	0.0505851648861261	0.120626584795133	0.0850951011033009	0.112997969971996	0.0368641355056687	0.0918089265649858	0.118716748963798	0.110124764461453	0.12273507992192	0.0859471854223	0.0625547750438935	0.454756066692785	0.0531270499794146	0.0840482824560887	0.0149427804295938	0.158411023018867	0.0806504601615976	0.0837864706468164	0.124051674949936	0.117419801696028	0.0483883285355479	0.117070583392005	0.0536267409203577	0.0614924795010134	0.0415217166133953	0.0695095957191247
PTRAMP	0.323208006480236	0.282747768342112	0.523874715031186	0.550349353935983	0.472339198227985	0.411344693209193	0.416818415218108	0.431741848674445	0.243031316872251	0.381426637155229	0.156262790134276	0.373334646044792	0.189365991864865	0.468031020128206	0.434935648957602	0.405683819082963	0.361934330408615	0.478079415713692	0.220452084963176	0.625672429981998	0.58554494522705	0.40455384342176	0.425740391067264	0.467897657563299	0.37910490454617	0.306754120707477	0.424005754424069	0.321077573960765	0.287410011061387	0.475577539892214	0.211295700502399	0.24497848000583	0.416155338950953	0.282532123411577	0.628917379834309	0.590709076820388	0.432704487031481	0.20844495743452	0.486174997026766	0.370913202544885	0.384402484839155	0.517994877858405	0.488835930897378	0.495769330092047	0.424085669565187	0.441720514635725	0.322563968747507	0.582712873197577	0.482955483729897
RAMA	0.162128406496062	0.124621894218583	0.454605365923449	0.152901553584921	0.263895890940573	0.128039683050673	0.247815386102148	0.332686891815407	0.195553296543313	0.144157489129242	0.0680975499488567	0.172726531502156	0.0530001922234916	0.291868399188141	0.168799482499214	0.194620353241316	0.166464887387078	0.273602438218833	0.0946038119307178	0.261763471928085	0.291387876894353	0.203438949616833	0.133911169275177	0.0800068690196893	0.0980848862755979	0.138367924711911	0.206639581835677	0.122931275938268	0.0649017522859156	0.0571774901080279	0.225347301577209	0.149911437792172	0.17458447299989	0.110745956180715	0.342968045526697	0.54861788856194	0.211711225431002	0.0985236483257553	0.269253663099747	0.139870264381564	0.127682491094258	0.284208650036137	0.245611843912857	0.336967131613005	0.21529173974162	0.594507906140811	0.0663062679985711	0.30711086451589	0.481104467381571
RH1	0.503062145653714	0.141592934276951	0.580714415645011	0.791261629088149	0.576596902119356	0.461849623746114	0.582211873484059	0.650286007180946	0.478248398136367	0.457461167467049	0.459688344638371	0.455851441091982	0.121023249699991	0.634286449970648	0.606103820280172	0.497933350291357	0.454048761403185	0.643182623563832	0.216370487644146	0.57160874096171	0.646270062889976	0.519858994471275	0.67870067183772	0.661469965947091	0.178957535830076	0.31303144501436603	0.499582327643692	0.491151384755071	0.540244417838531	0.656532138941129	0.336562394200672	0.611561336977592	0.344102760573417	0.41845802183774	0.802162023563383	0.539791850883185	0.546906278508225	0.343433340980388	0.6835769490567	0.480010495629136	0.420272756200356	0.735333398161872	0.542520914332435	0.534047566668411	0.519141427731587	0.527013344043422	0.533485940068148	0.752218368913165	0.610714266258312
RH2b	0.660751742938229	0.521283211870116	0.549918461659673	0.967118011659703	0.788345621464295	0.77738128042418	0.743105556050799	0.456789869077913	0.563952804430308	0.636118630747414	0.545980372017257	0.665556851985493	0.147977222645111	0.816165374457088	0.675141928405535	0.661014389251643	0.677682734868896	0.953878253189839	0.705622874249644	0.332926398742245	0.977441871747061	0.650828237540713	0.664491244636162	0.55143420089155	0.716043958796443	0.614808872309054	0.655002349522157	0.903726309576447	0.502643989650932	0.967927703318238	0.354244448025827	0.970585910926457	0.680327717038033	0.442038299077054	0.846796149749912	0.879546694966519	0.757527200094489	0.671037145471993	0.887978366118943	0.654231395859612	0.675297591294984	0.721091182405818	0.481269226354467	0.886817728215311	0.691528100522954	0.920618798999816	0.580660278548086	0.798012140923475	0.817252243237699
RH5	0.561810597943083	0.215357069200178	0.788319385393231	0.971479368675936	0.567045133412126	0.458122115738429	0.480866779499536	0.689433067066506	0.216367706769703	0.517250530661927	0.693467534389203	0.547516416779427	0.377616098088394	0.60143155554507	0.817301481434217	0.531274101528303	0.542468388073694	0.712220469223292	0.331789346464217	0.541539637098262	0.67918126811592	0.554682238983366	0.626952992323899	0.696296949272176	0.370139253897464	0.366332566617313	0.54268636357555	0.520404431865226	0.623838754775476	0.401816645789778	0.403548355148763	0.649404593739479	0.370229845938128	0.637761166678264	0.831522253432296	0.626756615674972	0.583059313410015	0.216774575787394	0.650935255191414	0.586474455990741	0.440100082239117	0.401187852893289	0.836056069635853	0.427426839616674	0.562157956764814	0.543949620003983	0.312024551030991	0.651579522809905	0.503939015205135
RHOPH3	0.513181922394978	0.172090127154699	0.930128719242282	0.965289510464959	0.534092428938924	0.427861280754258	0.491160543532655	0.576478214761281	0.338543874827622	0.488167627770762	0.691704987781887	0.479961956762448	0.26616209919135	0.436111437551758	0.592272225580396	0.50259923359961	0.514097247947493	0.712657064160447	0.208298180950251	0.666666890208875	0.450312092162421	0.487948087177819	0.566254511604415	0.677728326605477	0.106060178296345	0.285486032599425	0.483177052753416	0.367288668388231	0.586870127855745	0.28375400544901	0.234968498805338	0.636658424229291	0.311010457906917	0.717659701664792	0.694566391295804	0.426389315889946	0.560748809915186	0.142856419845237	0.648885844456306	0.521818468301847	0.326592980652434	0.758714473821586	0.686322713578653	0.523148296202637	0.5721383521145	0.796566522618014	0.280057410062115	0.770308286015204	0.630334782831712
RIPR	0.513217876361376	0.822912375754384	0.957889671674873	0.97018073272084	0.793046512028403	0.950189513124564	0.826823992560666	0.937327318961468	0.89825950042471	0.769785829821444	0.93449562884278	0.80666197231135806	0.933347724728764	0.941271375832008	0.693545645903343	0.822942246640482	0.855495550576915	0.86687829532445	0.789231190758533	0.490348948517933	0.965733800061855	0.817392884670768	0.85502627201947	0.792205679180759	0.375772786554831	0.855980757396167	0.792255037576231	0.885721373128315	0.88783709005227	0.847216479804976	0.562625149418943	0.672129930002726	0.821071945194613	0.962053700387883	0.948922401372149	0.955700783976212	0.889302184567081	0.898717585851433	0.967547400848008	0.885988991325367	0.848098232072589	0.890892298471489	0.942865331191316	0.481993074899739	0.880492283677367	0.906477802176274	0.576473813899881	0.936097934731241	0.273546851441512
RON3	0.415611550246864	0.253381535511077	0.811983056565719	0.470760012290012	0.590898751146521	0.356496978769438	0.630042990941051	0.817068756087666	0.267655056939723	0.458381485539862	0.470325027535859	0.366924457119138	0.185694002395335	0.587157174106653	0.505979581961599	0.441063379318443	0.426021559234268	0.426502332677039	0.243579158504665	0.579968798590066	0.525464507035253	0.47632449607682	0.52547287088306	0.581225631087777	0.41241840372742	0.319809619542435	0.442247242926176	0.468663410685129	0.292524952909643	0.419998090179805	0.209660341026896	0.519718965624001	0.467858591542085	0.268004113991188	0.808798743266714	0.520734698253845	0.590744150651329	0.380101052411002	0.38104103693587	0.45889943992362	0.434390575593922	0.930710406674264	0.419521743132972	0.959054627911617	0.484822721343043	0.838087194971826	0.459045083267131	0.474542771465313	0.941694494400025
RON6	0.572017120836556	0.198899624872034	0.794567238732205	0.832606465936945	0.649188799239632	0.381637236714634	0.612311183660469	0.780195665519677	0.244811566010903	0.438362422488358	0.285982458529508	0.466606719592804	0.17151307391928	0.56901334749301	0.637451844715831	0.487872529324478	0.379169397201693	0.513310394882323	0.154953408016041	0.653415571310522	0.86412729450446	0.506884529337844	0.621998868165149	0.624163455480057	0.221459336521115	0.309706378262345	0.517666162646823	0.513164799364364	0.509693167465964	0.667980704464828	0.133893382736386	0.749076770980384	0.498401414057884	0.520420704650103	0.507892847967561	0.599273224451913	0.718084603198543	0.206372512292828	0.828663394168758	0.453403988153795	0.321307019539208	0.932727151087169	0.38707103526823	0.700115946810124	0.47502297005282	0.875753300965276	0.678938815902345	0.608264376682362	0.905068277997482
SERA2	0.535448427935175	0.177251104480449	0.665784778304465	0.488486499367084	0.416750899551622	0.252236251208799	0.427737007284633	0.538534266891805	0.235305201548299	0.371226868675308	0.176557120731706	0.373654067342932	0.217739535351998	0.437092260351259	0.394737975705773	0.363561283428619	0.353346096619165	0.44607924173354	0.215663182353715	0.421069964876881	0.534566603555334	0.360731258181377	0.433477159858026	0.439022209098142	0.268550024457145	0.301727421160457	0.373877651201699	0.162845329970961	0.320605198494234	0.463963561169064	0.336767948944309	0.434881832459979	0.377176469092918	0.176163591943314	0.507204816723325	0.364955699048386	0.46935243976873	0.222360852754239	0.695277476315959	0.358528795166654	0.350332416994404	0.471342227927577	0.604562812867535	0.499289165227422	0.494653554510709	0.474049940254449	0.48835300101724	0.673691117829833	0.621964964329139
SERA3	0.528931756111013	0.128567995930088	0.439376711357818	0.39230310973958	0.477843691116384	0.433021512177135	0.411380733767729	0.537382257998034	0.283182623181513	0.41887233561382	0.350437753459807	0.405820006024145	0.135440683514908	0.513205963332533	0.494271141488757	0.435248297900775	0.449889665014726	0.661445760889242	0.401831897696257	0.469000531495575	0.604172593410839	0.44302608468197	0.576914186496574	0.592205638954917	0.21217621567142	0.318350470276524	0.434811870313262	0.278207222342912	0.324866316247098	0.677659782873688	0.292011986470989	0.599188086524377	0.316112615020448	0.310904792270407	0.764463947877983	0.722540474522336	0.444849782984305	0.284475443255607	0.768512164777486	0.457605087185405	0.336327861248832	0.318759538138245	0.343472332808815	0.572974825922603	0.479849102537308	0.387160663115829	0.303077656878096	0.754353563678265	0.506058488489517
SERA4	0.397635958844491	0.171648185735372	0.532904152041488	0.772530881483974	0.404957040306319	0.446934895628513	0.345658545910394	0.444930391873652	0.262810389728972	0.342712928878794	0.278351879002387	0.34280919709736	0.144913307823509	0.39746331166252	0.284264536546762	0.372805802992234	0.384927041603758	0.553254476065874	0.213036957499014	0.440005094108983	0.35972702893688	0.35153653246527	0.441153907506712	0.352746822097063	0.0657770448460634	0.265874810917997	0.366932224749639	0.162917727734048	0.32472096268379	0.222793152544671	0.192991494523881	0.600369653255199	0.257673357082669	0.221318449966338	0.575231218624578	0.408651920384281	0.435770714162653	0.0974825112220724	0.417753555172052	0.36261604492115	0.253471958371086	0.401893806523101	0.521288249821018	0.398664027470437	0.398200335953492	0.504511771839354	0.307962797450072	0.540190388998803	0.48535410858903
SERA5	0.175200106561928	0.122915729930441	0.267674178276356	0.0509049138938905	0.163907200246156	0.122352315213508	0.127529912223511	0.167938540702348	0.167286300779361	0.149360275092746	0.0523733777347434	0.11050244190639	0.0462284932866598	0.242129748137447	0.16115105316166	0.150072811686326	0.104293478106571	0.165098464095548	0.116344870951302	0.238456454891514	0.191911366088748	0.165249261877764	0.137423663229417	0.055240823551888	0.114735973246131	0.10829463903526	0.149120720580025	0.108368135790638	0.137497313496617	0.0474650892866409	0.048694737097358	0.0301612616392826	0.106615426940313	0.0765718910586975	0.116736848189028	0.203225019103176	0.105132697435217	0.0330162510857218	0.133968180111237	0.132244429899822	0.109106405851971	0.185975812433942	0.219687865061568	0.0777717706073209	0.176666627379375	0.21790580137882	0.0392001083548483	0.218662501897819	0.151369139601489
SERA7	0.330147408544853	0.551021573161126	0.704593203747533	0.674435297584693	0.535804749937241	0.469138681863172	0.574716928392031	0.562108351652378	0.264378478558424	0.459978868471676	0.405137624639979	0.503951054002526	0.167120900325633	0.559769913500848	0.504417943146195	0.477926699151847	0.470172339030835	0.549899464347228	0.272038626881713	0.520576536719997	0.784054778299471	0.469328495202649	0.569979066380553	0.460323460453326	0.517677520294342	0.399506367691812	0.474831473710141	0.485780384844882	0.449154563575488	0.444820356472019	0.503960554279618	0.504978617729535	0.473042477826505	0.27424307613301	0.880460987803302	0.758260785782236	0.510383946388167	0.318039096299309	0.797080422936259	0.509542061843503	0.391023093203172	0.569807582579669	0.423993096378766	0.515062063729737	0.526666633721967	0.611401228234958	0.400457286619449	0.575307239526668	0.730033653075071
SERA9	0.205663074177766	0.0927677016613364	0.679817157603262	0.773415293702193	0.410437926516887	0.210903383722468	0.451287663541668	0.473353358378517	0.187298495992077	0.364397918788051	0.503314776466786	0.298980738849723	0.160968723760632	0.404382661081827	0.603690791538433	0.352085670551559	0.373004347566482	0.38593260666193	0.2013217670662	0.629416859941934	0.441838732135438	0.34291423040026	0.390031211584826	0.600577646726826	0.335949044430821	0.295337016370522	0.356130027438379	0.364595126839639	0.366671861231396	0.440222794674911	0.130096713686426	0.485250979085561	0.325398385328292	0.383068563277935	0.433282333364617	0.554343942137275	0.466198068906846	0.175888431574971	0.559049395494062	0.3505541101128	0.294539416855296	0.552715265426344	0.590699169244529	0.329916219916104	0.514251548670855	0.489916404390849	0.3258426551925	0.615659357951848	0.39009936707003
SPATR	0.399913884840934	0.108639989397665	0.225805163688532	0.240059270059306	0.262437077838877	0.436438395557446	0.245582260307028	0.26143536057711	0.156206472302619	0.323597322621695	0.203616976122746	0.318075513220214	0.189674915887667	0.36760188614768	0.352315875242362	0.343478578654785	0.310652079610362	0.457366174178206	0.15391711074019301	0.224325966611836	0.251961225648391	0.318286233155716	0.369233997860689	0.34121683806562	0.279185335069946	0.231954509670066	0.334048653101733	0.185977243432963	0.232189106695387	0.502435109247442	0.0928255634366552	0.276304209756886	0.331483470688106	0.400093097202384	0.525427830339509	0.481147792639064	0.274933421919855	0.0986476343300462	0.341662862126654	0.353426015380561	0.303011735197978	0.17006454472144	0.513135684177802	0.142100193718154	0.419020312565459	0.376801513630422	0.119969166261752	0.63648282745249	0.204821460031655
Surfin4.2_3D7A	0.313466723808248	0.1707262785887	0.200056128738199	0.161219768316177	0.232264454939128	0.284256260165927	0.234308072357164	0.28792415803723	0.202193600106532	0.314422562307025	0.162557676671104	0.229442662757998	0.355054367381614	0.373023464397557	0.354328323488581	0.372541116232672	0.30210284078329	0.375343774764351	0.172466831229566	0.569238210946499	0.454655766237503	0.345755997589153	0.354231702340573	0.558577616507789	0.360102613939711	0.254584907017733	0.358602249786259	0.127548510922386	0.447357274881535	0.41428586533421	0.206650829058207	0.182232318952334	0.359593199791552	0.101907005160538	0.46762644911115	0.811470750239076	0.183809409126806	0.107970074755555	0.38174523147719	0.299903342341874	0.327438517488325	0.0919924694377337	0.561794116383728	0.157104546924494	0.378543586829246	0.137500804350335	0.0740058453816219	0.488397338838997	0.206487381268034
Surfin4.2_3D7B	0.401402161670677	0.350135396402136	0.918754837954507	0.880942908225219	0.706117961029409	0.473295222790584	0.680213551101244	0.562462147523635	0.758112044158163	0.582473879359324	0.624938913906494	0.523021612550564	0.424802029067277	0.74064466057707	0.467768005322822	0.610930352878193	0.572504928893598	0.575087311869331	0.671146146689017	0.661077167094548	0.973036179968412	0.642600426049965	0.727970997307102	0.626674832418471	0.745401544942529	0.592341708930602	0.63490752762108	0.759224558502458	0.875622440137494	0.718486616444117	0.594545120501699	0.870383048105175	0.662068923540084	0.578340915257147	0.752971798624879	0.540953560945856	0.71104855122637	0.683457875219273	0.798599568973927	0.600314346430237	0.65230612950543	0.75183327751901	0.649973566171171	0.667390981623503	0.682954731148982	0.422561381971749	0.765926331945547	0.867833124250489	0.319860283057852
Surfin4.2_Conserved	0.538497220324862	0.223928132617417	0.487896516610043	0.41042560926281	0.378846061357015	0.384062348598934	0.366166819558762	0.467955039889913	0.239163770223678	0.392021027259346	0.326597415173467	0.394572943373215	0.592807306673509	0.397356928311699	0.485153389424811	0.399255607472059	0.425902396737964	0.579007178862642	0.404539230292381	0.511710784013616	0.521401260988677	0.402748385959955	0.48906063577958	0.542969023736602	0.297401929493726	0.383713321481699	0.427498428013238	0.394539346427151	0.355659484630615	0.269400126052514	0.351482832378208	0.406240356663345	0.454206224331402	0.289375902599241	0.516952378409329	0.714129304334982	0.397114029736553	0.171461783161963	0.657663587637205	0.412337644063416	0.416175687045334	0.372314633886645	0.642396781845432	0.361366614651086	0.462812111799659	0.290236126720082	0.0558187543296244	0.583771902893059	0.456913324911059
Surfin4.2_K1	0.785398281612492	0.367669182570593	0.501687999623581	0.573199664718274	0.620008319188907	0.603801160149782	0.560584209740475	0.773367198810156	0.334864638302501	0.528929643081018	0.420949864161966	0.552627694633456	0.279910786675627	0.635823647421065	0.570271462759863	0.586790550479797	0.553527267505376	0.71257996416117	0.386711986370146	0.629526041977556	0.938633438477421	0.633855482247328	0.692055127749988	0.633293879924859	0.599025479460211	0.531204373323386	0.603406366489527	0.404432281819127	0.680446307164515	0.667414519778628	0.584760176558854	0.470515954085975	0.598569735686087	0.632716294350563	0.689365426998472	0.836622232753075	0.581004725424788	0.331614128014959	0.914318433892429	0.546980008028503	0.560358908021962	0.674125790287508	0.573051332500855	0.497747204933454	0.621164083670234	0.599690884990277	0.486087659436713	0.860038092589659	0.489766140061835
Surfin4.2_K1A	0.650783263335864	0.355699264882433	0.318468096481764	0.253400578675434	0.440388113727459	0.147862683227727	0.430976383794376	0.564681334412478	0.191255765059691	0.415608326434556	0.424828361339309	0.270313548449085	0.531248507617312	0.240473532039064	0.4485858340549	0.510791140794899	0.402852035084998	0.692725607800382	0.288043633749358	0.251423804520043	0.833173616979499	0.511361177793519	0.55010145155949	0.782120509166081	0.586744040763405	0.350339998867407	0.540535061453228	0.278344650311734	0.744028317343612	0.545792559847011	0.507652706833548	0.204434933241224	0.560755264013958	0.0910795477202714	0.584523102322488	0.480430163155958	0.281817204598673	0.171901259968329	0.606480800749478	0.367615527316078	0.46081976755645	0.17042632990795	0.526916853995747	0.469354002368951	0.490018780256966	0.114339211631695	0.107982874816395	0.723435372759242	0.282710987410504
TLP	0.356194895780159	0.0999732214499418	0.270325775356895	0.317224876124322	0.528940186097619	0.153249246836648	0.472578900420626	0.523904864269586	0.226869998139204	0.25640444242492	0.227915064112045	0.191558949334398	0.0812758168778905	0.449385098066418	0.413894056383891	0.361641313378166	0.334134021353382	0.702095636373257	0.470800701995576	0.0654687998295064	0.828806304216111	0.357689926917189	0.433305306840874	0.15762741181163	0.192026975449884	0.169499004507474	0.37180367151239	0.465873445918002	0.25137963939121	0.678601445680886	0.106873319628418	0.800635501218552	0.34558527693219	0.110991114461614	0.544186833173833	0.481957123850352	0.541850736378642	0.682702867318722	0.376076542004672	0.343885790527985	0.259910276210728	0.141382905998875	0.388925497390182	0.870277556829415	0.448473710121994	0.373790724515198	0.730863829648782	0.215760710804483	0.889420308981247
[truncated: 15 more columns]
