# Supplementary material for: Distinct kinetics of antibodies to 111 Plasmodium falciparum proteins identifies markers of recent malaria exposure
Source: Nat Commun. 2022 Jan 17;13:331. doi: 10.1038/s41467-021-27863-8 (PMC8764098; doi:10.1038/s41467-021-27863-8)
Supplement: Supplementary file 10 — Supplementary Data 7 [file 41467_2021_27863_MOESM10_ESM.xlsx]

## Sheet: Supplementary_Data_7
antigen	term	est	stde	pval	qval
AARP	Intercept	-0.7729056446978566	0.5322711167579015	0.14647654096053306	0.18688386260481807
AARP	log (peak MFI)	0.20093062238655607	0.10356654210173702	0.052366160611462265	0.07243169878968612
AARP	Previously exposed	-0.14317245142469454	0.1026034511888304	0.162896439112344	0.20664576847394495
AARP	Phi (precision parameter)	25.201081957699728	4.369936327876255	8.073239235133306e-9	3.950025430163809e-8
AMA1	Intercept	-0.2957001618488651	0.5312342535923902	0.5777812309223669	0.6381464341530619
AMA1	log (peak MFI)	0.1331623922040289	0.055872299111375284	0.017156585164061038	0.026449735461260768
AMA1	Previously exposed	-0.09608792786672657	0.14966016825096753	0.5208467195169152	0.5869440189479959
AMA1	Phi (precision parameter)	23.075853058643986	4.015056378765779	9.06638000509402e-9	4.107625226797699e-8
ASP	Intercept	-0.791262066918417	0.6498651540336134	0.2233840556950896	0.27643728407697526
ASP	log (peak MFI)	0.2675670846851117	0.06474859850459881	3.589955422554697e-5	8.132347998032069e-5
ASP	Previously exposed	-0.364560100811904	0.12093037110548689	0.0025729449118124985	0.004462451331424802
ASP	Phi (precision parameter)	36.21422535987258	6.38483368990405	1.41211153526688e-8	5.181632410400783e-8
CLAG3.2	Intercept	-2.014445782776388	0.9160669233986661	0.027876787650957132	0.04071478196389792
CLAG3.2	log (peak MFI)	0.2387739787678226	0.1299013402240036	0.0660450340075772	0.09078636253673152
CLAG3.2	Previously exposed	0.05462738844385357	0.14417136881103979	0.7047577108769452	0.751816668192457
CLAG3.2	Phi (precision parameter)	15.233822611120907	2.610446127680803	5.356001318244368e-9	3.603128159546211e-8
EBA140	Intercept	1.6714325003471158	0.5484027246781686	0.0023050836398377395	0.004029358803495891
EBA140	log (peak MFI)	-0.18183118794187825	0.091131470358654	0.0460142784404767	0.0644490209071661
EBA140	Previously exposed	0.24216943336980898	0.10331329426434421	0.019076650655977988	0.02910664223798703
EBA140	Phi (precision parameter)	29.126610061511663	5.07206750302967	9.326036998037771e-9	4.140760427128771e-8
EBA175	Intercept	-0.17715855659960666	0.4093658216991117	0.6651866443858948	0.7151159082502113
EBA175	log (peak MFI)	0.15930031241208417	0.04907198945971104	0.0011693303307493586	0.002154284924700063
EBA175	Previously exposed	-0.17728246423184313	0.16952970957059124	0.29568526911545445	0.35468808632501964
EBA175	Phi (precision parameter)	16.055522647627786	2.7869251146078127	8.36086736148785e-9	3.950025430163809e-8
EBA181	Intercept	-1.4171501797044295	0.33842760280497053	2.8210058292167743e-5	6.489775068249988e-5
EBA181	log (peak MFI)	0.24741992912711955	0.050233819464567175	8.42027459952444e-7	2.3077789643141057e-6
EBA181	Previously exposed	0.2982759206274163	0.12305064016092133	0.015350203962505323	0.023893760661770812
EBA181	Phi (precision parameter)	27.63033451728579	4.8093089366573025	9.182449529204368e-9	4.118189485824989e-8
ETRAMP10.2	Intercept	-3.01547453736706	0.8360538669563818	3.100029095984561e-4	6.313820727601582e-4
ETRAMP10.2	log (peak MFI)	0.3205614824415588	0.11481172302616822	0.005237327268560986	0.008676766071795065
ETRAMP10.2	Previously exposed	0.1763333123541674	0.1759201155219935	0.3161751730028072	0.3743514048353237
ETRAMP10.2	Phi (precision parameter)	8.874852591238017	1.4962498441669534	3.0036704291013968e-9	3.341507540582763e-8
GAMA	Intercept	0.0743045598214828	0.5622759541883826	0.8948659403091599	0.9112854988469425
GAMA	log (peak MFI)	0.23179180467667618	0.054169098990996006	1.8770014597294522e-5	4.409463746666015e-5
GAMA	Previously exposed	-0.07638188834340937	0.12879541821249219	0.5531489089426893	0.6155341242369775
GAMA	Phi (precision parameter)	54.039496685222545	9.656730134891895	2.1929676499050423e-8	7.262358827442572e-8
H101	Intercept	-2.5399230364822825	0.6151831028160928	3.647773275282661e-5	8.209397088331735e-5
H101	log (peak MFI)	0.42434271939145213	0.08080657887836623	1.509976832820061e-7	4.439931879285477e-7
H101	Previously exposed	-0.34942234913398973	0.14927939193407175	0.019246218658360043	0.029264798233944723
H101	Phi (precision parameter)	17.2994125928122	2.9863583183995	6.921753558924454e-9	3.950025430163809e-8
MSP1	Intercept	-1.219860602240817	0.6659205537486087	0.06697510630328499	0.09178070123042759
MSP1	log (peak MFI)	0.18299868042462145	0.06878668843670312	0.007805270266958635	0.012556304342498674
MSP1	Previously exposed	0.23541111885214816	0.25834842744336356	0.3621817829014411	0.41986608774997347
MSP1	Phi (precision parameter)	4.113061701127524	0.68026625324063	1.482534653996536e-9	3.341507540582763e-8
MSP10	Intercept	2.366764338522433	1.1579240585049886	0.04095631464251341	0.05791275064100622
MSP10	log (peak MFI)	-0.03046468618450779	0.10581753177176748	0.7734245978232543	0.8118215636726357
MSP10	Previously exposed	-0.50402764445837	0.20812309364356327	0.01544484078812663	0.023893760661770812
MSP10	Phi (precision parameter)	14.488756639751303	2.5570233735813885	1.4594888603881413e-8	5.31158240993717e-8
MSP11	Intercept	-0.31771401206635563	0.6023935110187035	0.5979023882999479	0.6571006445672696
MSP11	log (peak MFI)	0.19325471672558836	0.06299084591559177	0.0021551033959188843	0.0038064838125745778
MSP11	Previously exposed	-0.04727151996958133	0.10518509245485717	0.653133947008508	0.703862797261596
MSP11	Phi (precision parameter)	49.97656519501708	8.799258770228528	1.349836326357129e-8	5.036364108424918e-8
MSP1_19	Intercept	-1.6542587880759494	1.0646237555151221	0.12022173232907833	0.15562230074084774
MSP1_19	log (peak MFI)	0.2905992832696085	0.09986314895273025	0.0036145747782847285	0.006196413905630963
MSP1_19	Previously exposed	-0.28044846812588575	0.15387773603731486	0.06837295315263231	0.09340797292236537
MSP1_19	Phi (precision parameter)	15.376917863351595	2.6727552326164847	8.75654267625857e-9	4.0776277855076425e-8
MSP1_Block2_3D7_full	Intercept	-0.3691443913067229	0.30831849016056234	0.23119638898377623	0.2835668417370073
MSP1_Block2_3D7_full	log (peak MFI)	0.19750121548631255	0.036146388165478945	4.657158970672159e-8	1.4665096333180415e-7
MSP1_Block2_3D7_full	Previously exposed	-0.5787780830734744	0.10949949598705526	1.2524623495887897e-7	3.7072885547828177e-7
MSP1_Block2_3D7_full	Phi (precision parameter)	30.356292313842566	5.3012720549935315	1.0268821071469131e-8	4.3052778571196506e-8
MSP1_Block2_3D7_repeat	Intercept	-2.2943892990009362	0.832299350955819	0.0058390107756254184	0.009566497359327254
MSP1_Block2_3D7_repeat	log (peak MFI)	0.3334697460042159	0.0932889068335697	3.507749475718529e-4	7.11160167679921e-4
MSP1_Block2_3D7_repeat	Previously exposed	-0.6032443388882605	0.1465436035179698	3.84696708792993e-5	8.455709836836084e-5
MSP1_Block2_3D7_repeat	Phi (precision parameter)	13.874635559348807	2.3743853815891067	5.112634346787853e-9	3.603128159546211e-8
MSP1_Block2_K1_flank	Intercept	-3.8602344200297956	0.5826487229357976	3.4649598965760635e-11	1.5384421940797722e-9
MSP1_Block2_K1_flank	log (peak MFI)	0.5088221959514541	0.0658155567261115	1.0667793601516874e-14	3.963198116406584e-12
MSP1_Block2_K1_flank	Previously exposed	-0.7940232820002358	0.11736171644303965	1.3275119442211095e-11	7.367691290427157e-10
MSP1_Block2_K1_flank	Phi (precision parameter)	24.61965902659596	4.273076129812567	8.333141371937765e-9	3.950025430163809e-8
MSP1_Block2_MAD20_full	Intercept	-7.202669410145212	0.9396557084146958	1.7852243767597227e-14	3.963198116406584e-12
MSP1_Block2_MAD20_full	log (peak MFI)	0.8589129941974479	0.1128479838099881	2.7148032666217013e-14	4.017908834600118e-12
MSP1_Block2_MAD20_full	Previously exposed	-0.58697174585566	0.11875319709839964	7.701365409304058e-7	2.1238548085285724e-6
MSP1_Block2_MAD20_full	Phi (precision parameter)	25.056666428904933	4.347076713158698	8.213039259547174e-9	3.950025430163809e-8
MSP1_Block2_MAD20_repeat	Intercept	-1.9467384344521765	0.6084732978915847	0.001377226170537894	0.0025061000808148564
MSP1_Block2_MAD20_repeat	log (peak MFI)	0.35197513375785067	0.07547831183272333	3.112362848435881e-6	8.128759439444302e-6
MSP1_Block2_MAD20_repeat	Previously exposed	-0.9121984881260603	0.15719994868228707	6.521996593496161e-9	3.950025430163809e-8
MSP1_Block2_MAD20_repeat	Phi (precision parameter)	13.589848915152883	2.327870216896898	5.286622323940211e-9	3.603128159546211e-8
MSP1_Block2_PaloAlto_repeat	Intercept	-1.0725257416585547	0.6256016023454387	0.08645694472074542	0.11424667695241358
MSP1_Block2_PaloAlto_repeat	log (peak MFI)	0.2409713816127979	0.07469418914933765	0.0012548681525783396	0.0023023200815900117
MSP1_Block2_PaloAlto_repeat	Previously exposed	-0.6834970013135394	0.19939887943189977	6.085214164345794e-4	0.0011747109082476228
MSP1_Block2_PaloAlto_repeat	Phi (precision parameter)	6.650875744934231	1.109366199430321	2.032312061811294e-9	3.341507540582763e-8
MSP1_Block2_R033	Intercept	-1.6111658993460702	0.6326832456236995	0.01087904813666515	0.01725106204528331
MSP1_Block2_R033	log (peak MFI)	0.29025799514105727	0.07269567998232847	6.53026279186476e-5	1.4143593558965626e-4
MSP1_Block2_R033	Previously exposed	-0.5589758155995589	0.18279310315395958	0.002228419248442545	0.003910743661298379
MSP1_Block2_R033	Phi (precision parameter)	9.391806241127535	1.593727032361642	3.792855380284882e-9	3.59063333430425e-8
MSP1_Block2_Wellcome_full	Intercept	-3.2980568667855925	0.8300828747113959	7.092365210472242e-5	1.5212609436954954e-4
MSP1_Block2_Wellcome_full	log (peak MFI)	0.4377810128460318	0.09393705141642533	3.1564805377467076e-6	8.195774027833556e-6
MSP1_Block2_Wellcome_full	Previously exposed	-0.6403631229904061	0.1649372537197612	1.0340288197450051e-4	2.1862323617465824e-4
MSP1_Block2_Wellcome_full	Phi (precision parameter)	11.83764587487986	2.0154660457601823	4.269368985983765e-9	3.603128159546211e-8
MSP1_Block2_Wellcome_repeat	Intercept	-2.0052378244900746	0.8273008662660472	0.015357733265177812	0.023893760661770812
MSP1_Block2_Wellcome_repeat	log (peak MFI)	0.3329727395122392	0.09958331522361558	8.268102556774074e-4	0.0015489609853197
MSP1_Block2_Wellcome_repeat	Previously exposed	-0.926017588097466	0.18627878158908054	6.656094183406567e-7	1.8470661358953224e-6
MSP1_Block2_Wellcome_repeat	Phi (precision parameter)	9.160463359942062	1.5446230106524972	3.019223808876049e-9	3.341507540582763e-8
MSP2	Intercept	-0.15500956356533843	0.702931156115912	0.8254671008260177	0.8583311306012924
MSP2	log (peak MFI)	0.1708786852289841	0.07613674343542268	0.024808890171613696	0.036595173542180996
MSP2	Previously exposed	-0.25620162782698613	0.23446081477617317	0.2745137468268258	0.3321092740902198
MSP2	Phi (precision parameter)	10.23793783234526	1.7851076872874518	9.74011367039277e-9	4.213332152805811e-8
MSP2_CH15019DBL2	Intercept	1.3918871270586306	0.41352668366333095	7.62959249005179e-4	0.0014353979091453369
MSP2_CH15019DBL2	log (peak MFI)	0.09572523879288822	0.04657377468145406	0.039845561401135564	0.05653803223229274
MSP2_CH15019DBL2	Previously exposed	-0.19682435889144292	0.19676857034628542	0.31717331846323144	0.37453445052573076
MSP2_CH15019DBL2	Phi (precision parameter)	25.783653453132246	4.622315376835744	2.4318524673837564e-8	7.881332084075823e-8
MSP2_CHO	Intercept	1.2432646427121694	0.6100835890805772	0.04156398508649253	0.058585426598103764
MSP2_CHO	log (peak MFI)	0.08380250779572009	0.06226431498025075	0.1783297634131582	0.22502373563557745
MSP2_CHO	Previously exposed	-0.1863304000631978	0.1918524171732192	0.3314400458005813	0.38726152719857393
MSP2_CHO	Phi (precision parameter)	28.836390009227742	5.1207485427972985	1.7887276132086505e-8	6.204648908317506e-8
MSP2_DD2	Intercept	0.6641200146190226	0.6440666647113931	0.30247727338991637	0.3600533763676216
MSP2_DD2	log (peak MFI)	0.08879690470943685	0.06598534379079893	0.17839719581919652	0.22502373563557745
MSP2_DD2	Previously exposed	-0.6620401359097872	0.20028710592252869	9.482212615990011e-4	0.0017689505888653634
MSP2_DD2	Phi (precision parameter)	12.42917398557264	2.14897001561548	7.30396059749289e-9	3.950025430163809e-8
MSP3	Intercept	-0.02601662004062753	0.45987319069106186	0.9548849722273857	0.9657606552823673
MSP3	log (peak MFI)	0.15038048765287215	0.049027913136177555	0.002160436758488274	0.0038064838125745778
MSP3	Previously exposed	-0.23197757349912773	0.10253250954358267	0.023667870706433114	0.035263538904886926
MSP3	Phi (precision parameter)	42.76205962651313	7.505066499149904	1.2139253688195058e-8	4.7295387885171633e-8
MSP3.5	Intercept	-2.0002398760228592	0.5780660141510835	5.397193417683635e-4	0.001055662501079971
MSP3.5	log (peak MFI)	0.3175217750715968	0.06902522660668453	4.2232252913028685e-6	1.0776505915738356e-5
MSP3.5	Previously exposed	-0.06309707948941709	0.12715068279692482	0.6197260655238674	0.6773195065779231
MSP3.5	Phi (precision parameter)	18.983302837003443	3.282042589939323	7.294910646362626e-9	3.950025430163809e-8
MSP3.6	Intercept	-0.9127355667898897	0.8056026863844238	0.25722065304193537	0.31461699710914404
MSP3.6	log (peak MFI)	0.042424096575020054	0.10550868441678939	0.6876170271262954	0.7374443479325488
MSP3.6	Previously exposed	0.48810043331956127	0.18335122922635366	0.007765338759104259	0.01253749239651742
MSP3.6	Phi (precision parameter)	9.885348315451251	1.6687737798993472	3.1473952355277727e-9	3.341507540582763e-8
MSP3_3D7	Intercept	0.23069833939843062	0.45600452806259045	0.6129181559352104	0.671939904284527
MSP3_3D7	log (peak MFI)	0.19578441334377766	0.05106597809836829	1.2610171833444338e-4	2.653514831302979e-4
MSP3_3D7	Previously exposed	-0.056431231756586576	0.12531993047378565	0.6524960543589413	0.703862797261596
MSP3_3D7	Phi (precision parameter)	36.27693991231371	6.423640700819173	1.628819971339238e-8	5.739651327576363e-8
MSP3_K1	Intercept	-2.837756246999813	0.8356683405625063	6.843022562247113e-4	0.0012984196656571445
MSP3_K1	log (peak MFI)	0.5196670008316319	0.11925489617362818	1.3148702938780661e-5	3.121938023967173e-5
MSP3_K1	Previously exposed	-0.14325009121474291	0.1856773040270408	0.4404104591593982	0.5052771159348135
MSP3_K1	Phi (precision parameter)	7.918664913349815	1.3329659852432265	2.8391944957608695e-9	3.341507540582763e-8
MSP4	Intercept	-0.13081899015707316	0.5089576534636695	0.797153180608694	0.8327906169182592
MSP4	log (peak MFI)	0.16841421049949934	0.05413336148846438	0.0018639286142868423	0.003323631745957261
MSP4	Previously exposed	-0.46361394723912436	0.16483836521066755	0.004915241827817201	0.008204388614852771
MSP4	Phi (precision parameter)	25.4399978161001	4.450663853659121	1.0906027205770657e-8	4.362410882308263e-8
MSP5	Intercept	-1.0977969943014068	0.6098675820726006	0.07185148715150194	0.09755981741671824
MSP5	log (peak MFI)	0.29142330079430173	0.06535378181696092	8.227953882213156e-6	2.0072590789574953e-5
MSP5	Previously exposed	-0.2801957770502745	0.11554981763245518	0.015312960184714295	0.023893760661770812
MSP5	Phi (precision parameter)	43.15334215694458	7.596276292777602	1.340232710214879e-8	5.036364108424918e-8
MSP6	Intercept	-1.8054976987452502	0.5176675395818462	4.870936690849134e-4	9.654892369361677e-4
MSP6	log (peak MFI)	0.3430957980860223	0.06322655036982655	5.748549206797474e-8	1.7848642292434114e-7
MSP6	Previously exposed	-0.0851692784192636	0.11111511202830236	0.4433812871699661	0.5073744626377963
MSP6	Phi (precision parameter)	31.745241480817075	5.550516709571985	1.0694437417595472e-8	4.356266250837054e-8
MSP7	Intercept	0.387398482585375	0.32192317953194405	0.22882621970630804	0.2814372342094204
MSP7	log (peak MFI)	0.11734641963814395	0.03676732714527847	0.0014148954431531385	0.0025641370479999735
MSP7	Previously exposed	-0.14645917398308758	0.09581020167875405	0.12635405766269184	0.1621422011625294
MSP7	Phi (precision parameter)	52.81800371483941	9.28676389159653	1.2895046865360808e-8	4.9356903519139646e-8
MSP8	Intercept	-0.3713299671661116	0.5160814637373642	0.4718217386373749	0.5371509024487038
MSP8	log (peak MFI)	0.22241989261838702	0.052208681596172285	2.042358794427446e-5	4.7726700248725585e-5
MSP8	Previously exposed	0.1321429608043697	0.14290278170928114	0.3551192175155059	0.41275636800231574
MSP8	Phi (precision parameter)	27.02322892832613	4.800013331341598	1.8039389150327078e-8	6.208906033135831e-8
MSP9	Intercept	-2.1935142288177474	0.40672212842780825	6.9232369021345e-8	2.1054227291422726e-7
MSP9	log (peak MFI)	0.37204381272483644	0.05410398184059331	6.135858478068262e-12	4.090027939817039e-10
MSP9	Previously exposed	0.023710696223878395	0.12273107034727096	0.8468083786674315	0.8703308336304156
MSP9	Phi (precision parameter)	23.515310624606855	4.090272373310184	8.972937977459165e-9	4.1072004762802773e-8
MSPDBL2_C_terminal	Intercept	-4.869000058961492	0.94382627615072	2.4855300152255466e-7	7.119840817807372e-7
MSPDBL2_C_terminal	log (peak MFI)	0.6198286566161894	0.10847539668094626	1.1034956263856577e-8	4.374571947457429e-8
MSPDBL2_C_terminal	Previously exposed	-0.648119291080038	0.14473649763242527	7.537180220257803e-6	1.848899457345008e-5
MSPDBL2_C_terminal	Phi (precision parameter)	23.930854852234194	4.150410643512275	8.122296565107798e-9	3.950025430163809e-8
MSPDBL2_N_terminal	Intercept	-3.3459009358955556	0.7547817258921632	9.295740867114487e-6	2.2309778081074766e-5
MSPDBL2_N_terminal	log (peak MFI)	0.4627286789747301	0.07906691553656296	4.846231164684524e-9	3.603128159546211e-8
MSPDBL2_N_terminal	Previously exposed	-0.36305504825865687	0.12905587093475196	0.004905695760710097	0.008204388614852771
MSPDBL2_N_terminal	Phi (precision parameter)	21.36358710914717	3.714078852221669	8.816492509205714e-9	4.0776277855076425e-8
MSPDBL_C_terminal	Intercept	-3.249529624184003	0.695935457972434	3.022315904783337e-6	7.940285572330188e-6
MSPDBL_C_terminal	log (peak MFI)	0.4351963234999964	0.07240811808095544	1.851517563374166e-9	3.341507540582763e-8
MSPDBL_C_terminal	Previously exposed	-0.3649629037303872	0.12584322118550573	0.003729965502743904	0.006369633396993435
MSPDBL_C_terminal	Phi (precision parameter)	19.67659440105523	3.408722974024943	7.813917825995044e-9	3.950025430163809e-8
MSPDBL_N_terminal	Intercept	-2.6710324205130282	0.5998930591142398	8.48705884682516e-6	2.0591552611969243e-5
MSPDBL_N_terminal	log (peak MFI)	0.4280007351582593	0.07637651187099925	2.096703705775834e-8	6.99952214559752e-8
MSPDBL_N_terminal	Previously exposed	-0.23874136995125392	0.13522015782815666	0.07746712789516093	0.1039136096237204
MSPDBL_N_terminal	Phi (precision parameter)	17.149943199750677	2.9592452091262906	6.816765720855718e-9	3.950025430163809e-8
MSRP1	Intercept	3.0427340792274156	0.5092793982066991	2.306737877594315e-9	3.341507540582763e-8
MSRP1	log (peak MFI)	-0.16947542427325143	0.03815444125514328	8.919829720239049e-6	2.1523936933620315e-5
MSRP1	Previously exposed	0.34099574243056574	0.2075956807081142	0.10046664099737075	0.13119761353774298
MSRP1	Phi (precision parameter)	6.678790405105095	1.141908067776283	4.951359020105227e-9	3.603128159546211e-8
MSRP2	Intercept	1.5274513415489057	1.550216739383205	0.32446951425925413	0.38112292151086996
MSRP2	log (peak MFI)	-0.3127997417445941	0.1578317933431767	0.047495462481518716	0.06631441931381858
MSRP2	Previously exposed	0.260168733013012	0.20192985108385023	0.19760277373685295	0.2457580715382709
MSRP2	Phi (precision parameter)	8.644277468913668	1.4962247691795683	7.586725082002286e-9	3.950025430163809e-8
MSRP3	Intercept	-3.85942344192383	0.8725150442951842	9.719035451559343e-6	2.3200278174690044e-5
MSRP3	log (peak MFI)	0.5084262126755074	0.12298001256121688	3.561648880178885e-5	8.109600527176539e-5
MSRP3	Previously exposed	0.10957633901177977	0.17913464761763712	0.540737462239359	0.6047542398848247
MSRP3	Phi (precision parameter)	9.228751305198834	1.5538657000147809	2.8638014931761847e-9	3.341507540582763e-8
MSRP4	Intercept	-0.7210232060779245	0.6500071615824268	0.26732051563753956	0.3260722773161197
MSRP4	log (peak MFI)	0.24198167231631498	0.06568488922093255	2.2962226735281504e-4	4.7200132733634195e-4
MSRP4	Previously exposed	-0.26030840459783355	0.13160713238855234	0.04793771063217146	0.06672208000214461
MSRP4	Phi (precision parameter)	34.75821866799199	6.119132522280634	1.3449593098017245e-8	5.036364108424918e-8
MSRP5	Intercept	-0.1496021959847462	0.8453226069317553	0.85952688598234	0.8793316529404583
MSRP5	log (peak MFI)	-0.2750452533077471	0.11216545276909314	0.014200989122564572	0.02243857356020879
MSRP5	Previously exposed	0.6216933909929863	0.18156729342785338	6.169789450016487e-4	0.0011858816085745974
MSRP5	Phi (precision parameter)	15.734299873796004	2.791036921925783	1.725979000960177e-8	6.034131310443454e-8
MTRAP	Intercept	1.4017864517734921	0.30519274069019015	4.366707381517114e-6	1.1078960442249135e-5
MTRAP	log (peak MFI)	-0.019849054868250397	0.04046612865028071	0.6237728087490504	0.6782523847510741
MTRAP	Previously exposed	0.1291417374193489	0.071005750950369	0.06894951979605263	0.09390670794309007
MTRAP	Phi (precision parameter)	93.60470341239495	16.491138459259123	1.378318625381147e-8	5.0997789139102444e-8
P12	Intercept	-3.6549382499173952	0.801145057386023	5.06341606103852e-6	1.2559534810620685e-5
P12	log (peak MFI)	0.4480578544206688	0.11509264919261208	9.900445049462083e-5	2.1133642317120984e-4
P12	Previously exposed	0.10734529961522654	0.17058110284995837	0.5291579989810766	0.5948003836648051
P12	Phi (precision parameter)	11.25904191315606	1.9126050831391523	3.938464361755773e-9	3.59063333430425e-8
P34	Intercept	-1.2378123045053933	1.1201260433605866	0.2691313405666979	0.3273816855112709
P34	log (peak MFI)	0.005229071419735412	0.1788613739526891	0.9766769034322943	0.9800528662114387
P34	Previously exposed	0.2140186067630983	0.2010207177722483	0.28703006651881385	0.34630801503900366
P34	Phi (precision parameter)	7.578977444507691	1.2893252542834333	4.146239399738794e-9	3.603128159546211e-8
P38	Intercept	-3.7007163799515297	0.6543156750642667	1.5506986566740256e-8	5.508081628506139e-8
P38	log (peak MFI)	0.5255078128920428	0.08596903989189206	9.792469281280635e-10	3.105611686349001e-8
P38	Previously exposed	-0.1551549229390953	0.14882694312197475	0.2971710993533948	0.35468808632501964
P38	Phi (precision parameter)	18.05334074605445	3.115268139668946	6.827390790013599e-9	3.950025430163809e-8
P41	Intercept	-0.9136305575439118	0.6504165292125282	0.16011486970790528	0.20369914656249266
P41	log (peak MFI)	0.07800075317124652	0.09985282020937612	0.43471002113910057	0.5000291434864266
P41	Previously exposed	0.5578484265262589	0.18885941119137167	0.00313911603298431	0.005402199684670673
P41	Phi (precision parameter)	9.632063865808602	1.6234458303680086	2.9727055570161315e-9	3.341507540582763e-8
PF10_0166	Intercept	-1.739992176130881	0.6704537220884896	0.009452330620228596	0.015042418621439055
PF10_0166	log (peak MFI)	0.3693458927668026	0.07213363411054263	3.0504895218347984e-7	8.682162485222119e-7
PF10_0166	Previously exposed	-0.5637987399056839	0.12350671320802005	4.9967570162120396e-06	1.2463820871899694e-5
PF10_0166	Phi (precision parameter)	31.889550975217634	5.6001887712881455	1.2382776836445757e-8	4.7808286220712314e-8
PF113	Intercept	0.5226669312334635	0.6418073816191954	0.4154345776030098	0.47909857780710735
PF113	log (peak MFI)	0.09466941919912468	0.07093581755828492	0.18201432848037993	0.22789535288462498
PF113	Previously exposed	-0.32635146818535715	0.14196175158172164	0.021512379886312872	0.032377954811942083
PF113	Phi (precision parameter)	24.467197459752555	4.269919282150248	1.003530185992398e-8	4.284301947890622e-8
PF13_0125	Intercept	-0.16388993110644293	0.8336764864995979	0.8441507711998921	0.869612395389216
PF13_0125	log (peak MFI)	-0.19617318297900097	0.14607125115639472	0.17927309846205738	0.22548797653584554
PF13_0125	Previously exposed	0.36178582621217764	0.2044413338273135	0.07678854622079168	0.10331549855161062
PF13_0125	Phi (precision parameter)	7.005661696913254	1.1897565487523478	3.901522310102492e-9	3.59063333430425e-8
PF1400044	Intercept	-3.3280012453528895	1.0240474876392027	0.001154656895257785	0.002136115256226902
PF1400044	log (peak MFI)	0.3514999497897537	0.13424117771704408	0.008833768367717532	0.014108608472181958
PF1400044	Previously exposed	0.4593590935851302	0.214194173795447	0.03198548921643973	0.04611579528119354
PF1400044	Phi (precision parameter)	6.864802350603919	1.1405519931293704	1.756691263984709e-9	3.341507540582763e-8
PF3D7_0206200	Intercept	0.076269900536302	0.37300975206773535	0.8379849836736069	0.8672851579279288
PF3D7_0206200	log (peak MFI)	0.2306679250855038	0.038758843410200895	2.6591946250484633e-9	3.341507540582763e-8
PF3D7_0206200	Previously exposed	-0.023700276705129295	0.12744407704143298	0.8524713536581626	0.8741276698019035
PF3D7_0206200	Phi (precision parameter)	43.74157740468208	7.799408159359344	2.042999302164979e-8	6.87190674364584e-8
PF3D7_0525800_IMC1g	Intercept	-4.594636775493631	0.8228712718232535	2.355033604991061e-8	7.688492063353169e-8
PF3D7_0525800_IMC1g	log (peak MFI)	0.6231553237107723	0.1066933161480582	5.2006301100678014e-9	3.603128159546211e-8
PF3D7_0525800_IMC1g	Previously exposed	0.033585262615783554	0.11926807881827314	0.7782542805520153	0.8149643881252236
PF3D7_0525800_IMC1g	Phi (precision parameter)	23.10892058617809	4.005378834118355	7.952034157447422e-9	3.950025430163809e-8
PF3D7_0606800	Intercept	-2.536005431628911	0.7767268504042092	0.0010946792509349997	0.002033630072866694
PF3D7_0606800	log (peak MFI)	0.2501207275668789	0.11436329666678986	0.028737291536832254	0.04183395882738859
PF3D7_0606800	Previously exposed	0.6756881721060201	0.1626740595710443	3.2723936230365164e-5	7.489395714578418e-5
PF3D7_0606800	Phi (precision parameter)	12.420863086123301	2.1188348569039968	4.569959941833556e-9	3.603128159546211e-8
PF3D7_0629500_SEG1	Intercept	-0.895187190120459	1.3705795633539186	0.5136628032711867	0.5803213349934019
PF3D7_0629500_SEG1	log (peak MFI)	0.005543920320088627	0.19066475254308904	0.9768033412196488	0.9800528662114387
PF3D7_0629500_SEG1	Previously exposed	0.35368458790336327	0.20194193636890448	0.07987406628306255	0.1068195344267463
PF3D7_0629500_SEG1	Phi (precision parameter)	6.873987732660856	1.1468260319970716	2.048375089110387e-9	3.341507540582763e-8
PF3D7_0629500_SEG2	Intercept	-4.538206648540569	0.8389290182529598	6.31924864809284e-8	1.9484349998286257e-7
PF3D7_0629500_SEG2	log (peak MFI)	0.5955963026556829	0.09907641412648847	1.8383237949794964e-9	3.341507540582763e-8
PF3D7_0629500_SEG2	Previously exposed	-0.34511849733552513	0.1481405714180523	0.019823652034761382	0.030039936871788575
PF3D7_0629500_SEG2	Phi (precision parameter)	22.64712010888394	3.9287187350686192	8.189768752585054e-9	3.950025430163809e-8
PF3D7_0730800_2	Intercept	1.159522885435249	0.8925878494423851	0.19392421796114173	0.2418605415020981
PF3D7_0730800_2	log (peak MFI)	0.05065007067572484	0.08398941555532673	0.5464734185249452	0.6096336628770745
PF3D7_0730800_2	Previously exposed	-0.6334699041547047	0.1157563947343957	4.438815144557357e-8	1.4077385172739045e-7
PF3D7_0730800_2	Phi (precision parameter)	40.18190652113405	7.052302283057344	1.2143410402949473e-8	4.7295387885171633e-8
PF3D7_0830500	Intercept	-2.4483156075241483	1.1024326955065638	0.026362477561689055	0.03875807959400642
PF3D7_0830500	log (peak MFI)	0.22219376248063383	0.16656576313603028	0.18221362674333752	0.22789535288462498
PF3D7_0830500	Previously exposed	0.358256441157223	0.21107036300719628	0.08963394661645921	0.1180933896074418
PF3D7_0830500	Phi (precision parameter)	6.341352158837744	1.0578639768003715	2.0412843495509186e-9	3.341507540582763e-8
PF3D7_0831400	Intercept	-4.116056840371139	0.8531519949681311	1.4033425164105516e-6	3.753518537869186e-6
PF3D7_0831400	log (peak MFI)	0.5757443665885253	0.11355967676820906	3.978745078274465e-7	1.118077730856875e-6
PF3D7_0831400	Previously exposed	-0.518979095070418	0.14971504515151923	5.273879786866757e-4	0.0010361073563578938
PF3D7_0831400	Phi (precision parameter)	14.604390666124633	2.500423148065651	5.1960828264646236e-9	3.603128159546211e-8
PF3D7_0925900	Intercept	-1.0236533319837815	1.0754365144007685	0.34117349140267206	0.39758800572909814
PF3D7_0925900	log (peak MFI)	0.052574783175564806	0.14955723772137391	0.7251861188166928	0.7666253256062181
PF3D7_0925900	Previously exposed	0.23766718153667823	0.19527376950800931	0.2235671902590885	0.27643728407697526
PF3D7_0925900	Phi (precision parameter)	6.560371995976637	1.087844757574954	1.6333774181848058e-9	3.341507540582763e-8
PF3D7_1025300	Intercept	-2.2321938947174367	0.712415263181839	0.001728666025783483	0.00310739965768367
PF3D7_1025300	log (peak MFI)	0.3711760921924473	0.15755362654892138	0.01847931088362737	0.02829246218045018
PF3D7_1025300	Previously exposed	0.06653935954839602	0.17752161138042455	0.7077913678028086	0.751816668192457
PF3D7_1025300	Phi (precision parameter)	8.1020632676634	1.3602877760757541	2.5826646651148733e-9	3.341507540582763e-8
PF3D7_1105800	Intercept	-5.126084929671367	0.9136816764715672	2.019038577615735e-8	6.843153652376995e-8
PF3D7_1105800	log (peak MFI)	0.6536003164938714	0.12270263063232155	1.0001218628050656e-7	3.000365588415197e-7
PF3D7_1105800	Previously exposed	0.0020305195628521847	0.15600240951079256	0.9896150676747951	0.9896150676747951
PF3D7_1105800	Phi (precision parameter)	12.880294001722646	2.197559721028705	4.595882962251419e-9	3.603128159546211e-8
PF3D7_1136200	Intercept	0.27800485166212857	0.5684265205664787	0.6247865436107868	0.6782523847510741
PF3D7_1136200	log (peak MFI)	0.20687953458069344	0.05560525262829504	1.988260209077335e-4	4.1251753870576483e-4
PF3D7_1136200	Previously exposed	-0.09149631660900207	0.13782371700811122	0.5067768365029262	0.574002335222702
PF3D7_1136200	Phi (precision parameter)	40.14752203292179	7.175801925885365	2.2081496434791604e-8	7.262358827442572e-8
PF3D7_1229300	Intercept	-4.418965282193707	0.9434589034148391	2.81615763006414e-6	7.487269387715438e-6
PF3D7_1229300	log (peak MFI)	0.5693652226451832	0.12421546524365965	4.568407355871089e-6	1.1459733706252902e-5
PF3D7_1229300	Previously exposed	-0.06710400026784445	0.12220669287077383	0.5829351113809997	0.6422411648961883
PF3D7_1229300	Phi (precision parameter)	22.00458462832958	3.8057620493286666	7.385595361699525e-9	3.950025430163809e-8
PF3D7_1237900	Intercept	-1.2325739037150218	0.5358992244479063	0.021447618782428002	0.032377954811942083
PF3D7_1237900	log (peak MFI)	0.15605518547102054	0.12837736406000466	0.22413833844079076	0.27643728407697526
PF3D7_1237900	Previously exposed	0.4533905217972822	0.14774684010094816	0.002149933727176092	0.0038064838125745778
PF3D7_1237900	Phi (precision parameter)	14.414442293981155	2.46710653009638	5.13765977082168e-9	3.603128159546211e-8
PF3D7_1252300	Intercept	-0.9344815214402944	0.5949989396012074	0.1162848924406673	0.15096635158963825
PF3D7_1252300	log (peak MFI)	0.14865298253913264	0.14017623574407556	0.2889298910009313	0.34765547860274665
PF3D7_1252300	Previously exposed	-0.4552616946123581	0.15760038440392882	0.0038682651244585633	0.006580496993331808
PF3D7_1252300	Phi (precision parameter)	10.678075940211777	1.814226568676876	3.962635886957393e-9	3.59063333430425e-8
PF3D7_1343700_KELCH	Intercept	0.26132846101015783	0.7984567594504568	0.7434470887525216	0.7840629629599041
PF3D7_1343700_KELCH	log (peak MFI)	-0.5353023976755389	0.1565583670293303	6.280845109003423e-4	0.0012020238053437585
PF3D7_1343700_KELCH	Previously exposed	0.2964806014077968	0.1753286351271534	0.09083693401617128	0.11932425651828417
PF3D7_1343700_KELCH	Phi (precision parameter)	21.587328226099633	3.900132235250549	3.1118451094314666e-8	1.001202339556211e-7
PF3D7_1345100	Intercept	-3.1977288512001887	0.7866284049952997	4.801037428045762e-5	1.0449316755158422e-4
PF3D7_1345100	log (peak MFI)	0.3896842809329073	0.10553483881393194	2.220860931688162e-4	4.586336063579274e-4
PF3D7_1345100	Previously exposed	0.328577834377865	0.17594305796786744	0.0618284873528373	0.08525418752999926
PF3D7_1345100	Phi (precision parameter)	9.7449431942705	1.6452668520848936	3.160885511362073e-9	3.341507540582763e-8
PF3D7_1401600_PHISTB	Intercept	-2.1974928388774164	0.5066225563247538	1.4408989356086244e-5	3.402974081969305e-5
PF3D7_1401600_PHISTB	log (peak MFI)	0.36649592444159174	0.061400073926623076	2.3873872263476678e-9	3.341507540582763e-8
PF3D7_1401600_PHISTB	Previously exposed	-0.48137295988823103	0.097929567369673	8.855535898550948e-7	2.3974743530223303e-6
PF3D7_1401600_PHISTB	Phi (precision parameter)	36.48604569986971	6.3722828017794075	1.0298277781459516e-8	4.3052778571196506e-8
PF3D7_1407800_PM4	Intercept	-1.3942066374468187	0.8047347004219239	0.08318374393206725	0.11024949942041151
PF3D7_1407800_PM4	log (peak MFI)	-0.024092282556748622	0.1746196621853978	0.8902640921469362	0.9086833492258384
PF3D7_1407800_PM4	Previously exposed	0.4271612160318645	0.20599407285684224	0.03811110301214256	0.05440942037746397
PF3D7_1407800_PM4	Phi (precision parameter)	8.378784501995474	1.4417163767811199	6.185147634118141e-9	3.9231507850692204e-8
PF3D7_1455300	Intercept	-0.13034031537770768	1.0603874523206094	0.9021723226388312	0.9166235955415127
PF3D7_1455300	log (peak MFI)	-0.14481592583230174	0.14218334434862875	0.30843308608258996	0.36616120379858275
PF3D7_1455300	Previously exposed	0.8096843109516041	0.13696328105076577	3.386175932986387e-9	3.496423521502223e-8
PF3D7_1455300	Phi (precision parameter)	17.354155921253394	2.9963087423550214	6.961736185766673e-9	3.950025430163809e-8
PF3D7_1460600_ISP3	Intercept	-3.8568579828853604	0.7573233393180286	3.5290802507610335e-7	9.980328862024833e-7
PF3D7_1460600_ISP3	log (peak MFI)	0.47408329257847276	0.10328263952525349	4.429176284220649e-6	1.1173603807920275e-5
PF3D7_1460600_ISP3	Previously exposed	0.23040896514977707	0.138396829384172	0.09594412219637743	0.12566132818640585
PF3D7_1460600_ISP3	Phi (precision parameter)	17.154900563758158	2.9510782827601436	6.13279659866525e-9	3.9231507850692204e-8
PF3D7_1462300	Intercept	-2.2118451808862876	0.9854090060799677	0.024794075385550833	0.036595173542180996
PF3D7_1462300	log (peak MFI)	0.2600267873299714	0.1450895006550584	0.07310382158202418	0.09895761214152055
PF3D7_1462300	Previously exposed	0.17680810339254846	0.2025156478485321	0.38263093497240636	0.44241701856184484
PF3D7_1462300	Phi (precision parameter)	6.899339720046346	1.1439688268473112	1.6289202142720497e-9	3.341507540582763e-8
PF3D7_1137300	Intercept	-4.528133045077037	1.2703874857014197	3.647289708297746e-4	7.32758656327692e-4
PF3D7_1137300	log (peak MFI)	0.5858147790373915	0.17337329287620365	7.277073478672737e-4	0.001374902393417317
PF3D7_1137300	Previously exposed	-0.1701042265400781	0.1630270380804313	0.2967579194588769	0.35468808632501964
PF3D7_1137300	Phi (precision parameter)	11.408371831409896	1.9365753440657523	3.838577819260015e-9	3.59063333430425e-8
PF3D7_1431400	Intercept	-1.8515029803658938	0.5938910907595005	0.0018234245806962172	0.0032645182009238727
PF3D7_1431400	log (peak MFI)	0.29937819751608286	0.07316731782071766	4.282354479093553e-5	9.3663319641258e-5
PF3D7_1431400	Previously exposed	-0.0025131463896396014	0.09049839174828143	0.9778455399361877	0.9800528662114387
PF3D7_1431400	Phi (precision parameter)	37.92660357991806	6.62534036226204	1.0375331772788347e-8	4.3052778571196506e-8
PF92	Intercept	-0.1883372700641772	0.9374004075913496	0.8407654830288533	0.8681392429414206
PF92	log (peak MFI)	-0.04304720604698161	0.11423725698222725	0.7063052761308812	0.751816668192457
PF92	Previously exposed	0.49062212039356534	0.2149448736048247	0.022456971588978775	0.03368545738346816
PF92	Phi (precision parameter)	5.353553761126337	0.8735301421686122	8.863214909073661e-10	3.027128784329773e-8
PFA0135W	Intercept	-2.6824464942339903	1.0003544764660037	0.007329379788923392	0.011920309986380901
PFA0135W	log (peak MFI)	0.2817808499388734	0.1451289302439789	0.05218677926431222	0.0724091562292332
PFA0135W	Previously exposed	-0.1262015839781201	0.20345789719547272	0.535071132085911	0.5999282390054153
PFA0135W	Phi (precision parameter)	6.537920861040649	1.0945480349871355	2.326880175196059e-9	3.341507540582763e-8
PFA0210c	Intercept	-3.3005793590363153	0.7759048189804115	2.1013014676558997e-5	4.884700793922615e-5
PFA0210c	log (peak MFI)	0.43554553457313794	0.10560646113958529	3.7197400128929023e-5	8.299319425750998e-5
PFA0210c	Previously exposed	0.09728497846771693	0.13264780678360638	0.46330954875084845	0.5288160402194774
PFA0210c	Phi (precision parameter)	20.518288400045602	3.5440252649000454	7.057798164976177e-9	3.950025430163809e-8
PFA0445W	Intercept	0.4692789867624762	0.8065304613563133	0.5606683583868721	0.6223418778094281
PFA0445W	log (peak MFI)	-0.14913828619073663	0.09653611162937256	0.12237133725306537	0.15794440040802624
PFA0445W	Previously exposed	0.5255216668886629	0.18247681347445263	0.003977550569179656	0.006740581880594532
PFA0445W	Phi (precision parameter)	8.462645622782297	1.4221835493152644	2.673907203188764e-9	3.341507540582763e-8
PFD1130W	Intercept	-2.0902913628363082	0.8798616893981984	0.017515484241480642	0.026909602087257456
PFD1130W	log (peak MFI)	0.19759238432500223	0.12893283595196045	0.12539371747950437	0.16137626249536213
PFD1130W	Previously exposed	0.4387985915705895	0.19776199334104413	0.026498860781781423	0.03883001381884803
PFD1130W	Phi (precision parameter)	7.270788620925592	1.2124613930153414	2.013457067859938e-9	3.341507540582763e-8
PFD1160W18	Intercept	-4.82847296447678	0.9839769222917792	9.243300273019485e-7	2.4872880734670613e-6
PFD1160W18	log (peak MFI)	0.5741783517060907	0.11097822106469346	2.2938885731939183e-7	6.613548873364283e-7
PFD1160W18	Previously exposed	-0.27237080369224403	0.12840962201037062	0.03391263155756467	0.04857164003728617
PFD1160W18	Phi (precision parameter)	19.43128301435068	3.3528645981412275	6.814744583637294e-9	3.950025430163809e-8
PFD1160W19	Intercept	4.03580260092887	0.7371109059847948	4.371082615006502e-8	1.396230705800638e-7
PFD1160W19	log (peak MFI)	-0.48480516157520154	0.09852487759172524	8.626297687119598e-7	2.349739983485338e-6
PFD1160W19	Previously exposed	0.38091191403293	0.121059687936656	0.0016524843608203149	0.0029825327487976415
PFD1160W19	Phi (precision parameter)	25.01512109813878	4.342163763248056	8.362666451247703e-9	3.950025430163809e-8
PFSEA1	Intercept	0.048833916428371024	0.771451803154972	0.9495265657262059	0.962533778955332
PFSEA1	log (peak MFI)	0.19339096173585288	0.07221019861286966	0.0074026327817003235	0.011995507135310014
PFSEA1	Previously exposed	-0.4541822534374245	0.11023832025126266	3.788668202919549e-5	8.368998418389453e-5
PFSEA1	Phi (precision parameter)	48.12654263709843	8.49644321167466	1.476118151764078e-8	5.3284264990508186e-8
PTEX150	Intercept	-0.5774670278063221	0.525021642453524	0.2713792442972224	0.3292141652130239
PTEX150	log (peak MFI)	0.2758637756909909	0.05118427085334076	7.060677599577597e-8	2.1326128259948657e-7
PTEX150	Previously exposed	-0.30167831679506535	0.12450987870002908	0.015396030382773826	0.023893760661770812
PTEX150	Phi (precision parameter)	52.2938593162118	9.292051572847136	1.825166803289891e-8	6.233646620467011e-8
PTRAMP	Intercept	-4.56541473152482	0.7072210801785297	1.0791350970038742e-10	4.355781664270183e-9
PTRAMP	log (peak MFI)	0.6565857031958007	0.0938439729015348	2.6230918117289256e-12	2.9116319110191076e-10
PTRAMP	Previously exposed	-0.43968507215676655	0.1154806112530039	1.4041488695862729e-4	2.940764613661817e-4
PTRAMP	Phi (precision parameter)	32.39419769773687	5.6449857808801935	9.54741420850787e-9	4.1970810976014795e-8
RAMA	Intercept	-1.8241801669371878	0.6479783010894752	0.0048748840249658145	0.008198668587442507
RAMA	log (peak MFI)	0.3421989634178699	0.07398990670507778	3.7470479310348255e-6	9.672612101043388e-6
RAMA	Previously exposed	0.043229301237735725	0.14992530508192775	0.7730873142260649	0.8118215636726357
RAMA	Phi (precision parameter)	19.499087169550155	3.4107455453188473	1.0844825581643282e-8	4.362410882308263e-8
RH1	Intercept	-2.0794273936890284	0.5346125748841675	1.0041088550463394e-4	2.133130773399879e-4
RH1	log (peak MFI)	0.24274283570004643	0.06986729236339445	5.121087505409063e-4	0.001010561267734055
RH1	Previously exposed	0.06924026407470743	0.1459878445683043	0.6352946391444447	0.6879776092198377
RH1	Phi (precision parameter)	14.386236679777014	2.460933404224393	5.040014105187189e-9	3.603128159546211e-8
RH2b	Intercept	1.0023184517743098	1.0314209097416938	0.33115796209913806	0.38726152719857393
RH2b	log (peak MFI)	-0.2886641901039154	0.14317949950541362	0.043789519220972274	0.06152704599402433
RH2b	Previously exposed	0.45187025816400644	0.21030397497829398	0.03166192023326002	0.04594082543649493
RH2b	Phi (precision parameter)	6.43109849691738	1.0788853739701403	2.508941910902835e-9	3.341507540582763e-8
RH5	Intercept	-2.633840581085257	0.696426207228712	1.556122649961743e-4	3.243748622455464e-4
RH5	log (peak MFI)	0.3405787334940983	0.0989902858893905	5.805828938275413e-4	0.0011306087932431068
RH5	Previously exposed	-0.0586692655809092	0.16518066030894404	0.7224529389683989	0.765558722916394
RH5	Phi (precision parameter)	10.637226316081131	1.8005786928919294	3.469783365915629e-9	3.501326851060317e-8
RHOPH3	Intercept	-2.1811696743836597	0.5487760239006638	7.049521424949085e-5	1.519411413921065e-4
RHOPH3	log (peak MFI)	0.27897767502547316	0.07614228802118365	2.484044880981389e-4	5.082561876293718e-4
RHOPH3	Previously exposed	0.009432721806418937	0.18942259935781666	0.9602839696310024	0.969013823900375
RHOPH3	Phi (precision parameter)	8.013152164566616	1.3395001194536307	2.2014922610790486e-9	3.341507540582763e-8
RIPR	Intercept	-1.2345371418053879	0.7117492654734081	0.0828274030115367	0.11010588903330028
RIPR	log (peak MFI)	-0.030948179492272528	0.1364625770571732	0.8205879993500359	0.8552607317169387
RIPR	Previously exposed	-0.1161812568773584	0.20524400421018285	0.5713502253816575	0.6326172071557504
RIPR	Phi (precision parameter)	7.755666135686013	1.3524332513358346	9.774171435563031e-9	4.213332152805811e-8
RON3	Intercept	-3.2077262500823225	1.1440917753454278	0.005051493934776309	0.008400237105021278
RON3	log (peak MFI)	0.37572139157356005	0.1549354062177227	0.015307561715650307	0.023893760661770812
RON3	Previously exposed	0.4232503940947789	0.20593818337022418	0.03985676596555772	0.05653803223229274
RON3	Phi (precision parameter)	7.4761495839348395	1.2458385192692116	1.962295209648882e-9	3.341507540582763e-8
RON6	Intercept	-4.424825116969551	0.8315444283706609	1.0307756387865072e-7	3.071573044437646e-7
RON6	log (peak MFI)	0.5258317818225399	0.11237006466445147	2.8762448708709735e-6	7.601504301587573e-6
RON6	Previously exposed	0.28810400440193606	0.1944758710121436	0.1384898141487857	0.17720310513562204
RON6	Phi (precision parameter)	8.454107381846407	1.4209270924027901	2.6861424196296576e-9	3.341507540582763e-8
SERA2	Intercept	-2.9898953308075917	0.7130975776363692	2.7549859906146533e-5	6.370905103296386e-5
SERA2	log (peak MFI)	0.42102589118516953	0.09143211705803789	4.128781032832817e-6	1.0596409124726998e-5
SERA2	Previously exposed	-0.05137467997313614	0.13034464122559905	0.6934740382069327	0.7419336697924773
SERA2	Phi (precision parameter)	19.702852529664668	3.402979884154343	7.043582202865464e-9	3.950025430163809e-8
SERA3	Intercept	-1.7953145603087033	0.6537225771163039	0.006027267677856355	0.009838628121206696
SERA3	log (peak MFI)	0.2542826194415668	0.07925108322208121	0.001333970001323091	0.002437377286368117
SERA3	Previously exposed	-0.2702063043299363	0.15149230949250825	0.07448372552737474	0.10051907031657868
SERA3	Phi (precision parameter)	13.654064251920635	2.3322940573019815	4.7888099801333804e-9	3.603128159546211e-8
SERA4	Intercept	-0.6918790689099005	0.42451076591643366	0.10313808513484217	0.13429123108466254
SERA4	log (peak MFI)	0.14396482067863597	0.054250592900452844	0.007961447734828259	0.012761309726583923
SERA4	Previously exposed	0.031999242222377516	0.14955755150037528	0.8305787272864343	0.8616283993345254
SERA4	Phi (precision parameter)	15.265171841589547	2.621205867462967	5.755159872452777e-9	3.813867139356765e-8
SERA5	Intercept	-0.2214915336063373	0.31890351141722584	0.4873430571830333	0.5534023462641094
SERA5	log (peak MFI)	0.2381767741602275	0.03538159305660424	1.677408664386757e-11	8.275216077641335e-10
SERA5	Previously exposed	-0.23521361413949562	0.10353103696058703	0.023091704078692297	0.03452093134996424
SERA5	Phi (precision parameter)	58.446017843732655	10.33366281786151	1.5504444494751564e-8	5.508081628506139e-8
SERA7	Intercept	-3.2271491161431864	0.9145107925609891	4.1740807742428847e-4	8.310725846474623e-4
SERA7	log (peak MFI)	0.4153008593919857	0.12203806249347833	6.66396217475361e-4	0.0012698709036869542
SERA7	Previously exposed	-0.16559082401978992	0.16617736879451256	0.3190216570883786	0.37571781365315676
SERA7	Phi (precision parameter)	14.907315428500173	2.552493025554294	5.210808029460214e-9	3.603128159546211e-8
SERA9	Intercept	-2.6902281184930583	0.652916278085763	3.7833619045873056e-5	8.368998418389453e-5
SERA9	log (peak MFI)	0.4241169504655889	0.0930147664825091	5.123325389624319e-6	1.2637535961073323e-5
SERA9	Previously exposed	-0.07814009622891213	0.15798360134842906	0.6208762143630961	0.6773195065779231
SERA9	Phi (precision parameter)	15.807963288634312	2.717317340931543	5.973825129683301e-9	3.900556408204979e-8
SPATR	Intercept	-3.3351481783041073	0.6610641662450748	4.532363488693696e-7	1.2656411251446548e-6
SPATR	log (peak MFI)	0.5312288636876246	0.07733289118360713	6.4482422474592954e-12	4.090027939817039e-10
SPATR	Previously exposed	-0.7223045558927368	0.10481035437425387	5.519231461028285e-12	4.090027939817039e-10
SPATR	Phi (precision parameter)	34.42204503294833	6.017068081015005	1.0606493521849026e-8	4.356266250837054e-8
Surfin4.2_3D7A	Intercept	-1.375670812382112	0.6414781540312038	0.03199023636623336	0.04611579528119354
Surfin4.2_3D7A	log (peak MFI)	0.28088479852172266	0.06804548260563777	3.66094735020199e-5	8.209397088331735e-5
Surfin4.2_3D7A	Previously exposed	-0.68648712549128	0.1318238343918262	1.912883852654605e-7	5.551113925350618e-7
Surfin4.2_3D7A	Phi (precision parameter)	19.584000534686243	3.396266820256012	8.101560356520544e-9	3.950025430163809e-8
Surfin4.2_3D7B	Intercept	-2.1427329787428264	0.7035694772506235	0.0023228045450506053	0.004044412619617525
Surfin4.2_3D7B	log (peak MFI)	0.2253927211587453	0.1295487327680651	0.0818889416046305	0.10918525547284066
Surfin4.2_3D7B	Previously exposed	0.3368060689452762	0.157425971242327	0.03239868883689531	0.046553455804470935
Surfin4.2_3D7B	Phi (precision parameter)	12.308227120969454	2.103693421516331	4.893013954910678e-9	3.603128159546211e-8
Surfin4.2_Conserved	Intercept	-2.1273822161604214	0.9420055223525461	0.02392357985726481	0.03552531590844674
Surfin4.2_Conserved	log (peak MFI)	0.3051110716910763	0.10769828151245942	0.004611092121096236	0.007784505329911516
Surfin4.2_Conserved	Previously exposed	-0.48617686308969327	0.1368721652575911	3.8224127907813323e-4	7.644825581562665e-4
Surfin4.2_Conserved	Phi (precision parameter)	20.940274881493423	3.619603133278902	7.240863098933183e-9	3.950025430163809e-8
Surfin4.2_K1	Intercept	-6.5849227519672775	1.212569946446244	5.6180368494963705e-8	1.7566256064622454e-7
Surfin4.2_K1	log (peak MFI)	0.7890847601802954	0.15126853176150107	1.8238459774955086e-7	5.327550092157933e-7
Surfin4.2_K1	Previously exposed	-0.5058536269613769	0.14173660105829253	3.583879404697418e-4	7.232920253116607e-4
Surfin4.2_K1	Phi (precision parameter)	17.130905767724496	2.9489214444173006	6.276808528300188e-9	3.9252154740356105e-8
Surfin4.2_K1A	Intercept	-3.386224963673258	0.6264789069743362	6.474697114570997e-8	1.982596909565188e-7
Surfin4.2_K1A	log (peak MFI)	0.5383032920442407	0.085434064399269	2.961056970088093e-10	1.0955910789325944e-8
Surfin4.2_K1A	Previously exposed	-0.5210875735765884	0.1519760630369534	6.063729747403113e-4	0.0011747109082476228
Surfin4.2_K1A	Phi (precision parameter)	12.000323333410295	2.0464952480721252	4.5227980802870175e-9	3.603128159546211e-8
TLP	Intercept	-2.216520303244699	0.8023864739861334	0.005737640329982157	0.009435230764859547
TLP	log (peak MFI)	0.258661787114957	0.09295664292370684	0.0053924113422941814	0.00890048563560824
TLP	Previously exposed	0.5673170574718419	0.19159114503206304	0.0030656048127673976	0.005296219987816049
TLP	Phi (precision parameter)	7.07388534999726	1.1804718014878237	2.0673843517379665e-9	3.341507540582763e-8
