# Supplementary material for: Distinct kinetics of antibodies to 111 Plasmodium falciparum proteins identifies markers of recent malaria exposure
Source: Nat Commun. 2022 Jan 17;13:331. doi: 10.1038/s41467-021-27863-8 (PMC8764098; doi:10.1038/s41467-021-27863-8)
Supplement: Supplementary file 11 — Supplementary Data 8 [file 41467_2021_27863_MOESM11_ESM.xlsx]

## Sheet: Supplementary_Data_8
antigen_name	auc	auc_lb	auc_ub	roc_sens	roc_spec
MSP11	0.8126282557221783	0.76643067521830055	0.8588258362260561	0.7428571428571429	0.7403314917127072
MSP2_CHO	0.787904498816101	0.7380592201214616	0.8377497775107404	0.7071428571428572	0.7071823204419889
MSP2	0.7865035516969219	0.7373985786961051	0.8356085246977386	0.7142857142857143	0.712707182320442
MSP2_CH15019DBL2	0.7864246250986583	0.7374564273702016	0.835392822827115	0.6928571428571428	0.6961325966850829
MSP2_DD2	0.7832478295185478	0.7335474068295278	0.8329482522075677	0.7214285714285714	0.7182320441988951
MSP10	0.7770323599052881	0.725954732467681	0.8281099873428951	0.7214285714285714	0.7182320441988951
MSP4	0.7769534333070245	0.7265138718123697	0.8273929948016793	0.7142857142857143	0.712707182320442
SERA5	0.7751381215469614	0.7241589564237418	0.8261172866701809	0.7214285714285714	0.7237569060773481
AMA1	0.7729281767955801	0.7219791823542633	0.823877171236897	0.7071428571428572	0.7071823204419889
MSP3.5	0.7691397000789266	0.7175728424420779	0.8207065577157754	0.7071428571428572	0.7071823204419889
MSP1	0.7653512233622731	0.7140309396450193	0.816671507079527	0.6928571428571428	0.6906077348066298
EBA175	0.764542225730071	0.7124616632185559	0.8166227882415864	0.7142857142857143	0.712707182320442
RAMA	0.7638318863456985	0.7112642876653832	0.8163994850260139	0.7214285714285714	0.7237569060773481
PTEX150	0.7566890292028413	0.703952065914853	0.8094259924908298	0.7071428571428572	0.7071823204419889
P12	0.7526835043409629	0.699010191021111	0.806356817660815	0.7	0.7016574585635359
GAMA	0.7474546172059985	0.6940308986998166	0.8008783357121801	0.7	0.7016574585635359
MSP3	0.7466850828729282	0.6929377391038027	0.8004324266420537	0.7	0.7016574585635359
P41	0.7427190213101815	0.6876381319361025	0.7977999106842606	0.7071428571428572	0.7071823204419889
ASP	0.7404498816101026	0.6864561729431395	0.7944435902770657	0.7071428571428572	0.7071823204419889
MSP7	0.7397000789265983	0.6843539569864975	0.7950462008666989	0.7214285714285714	0.7237569060773481
MSRP4	0.7385556432517758	0.6840002799435734	0.7931110065599782	0.7	0.7016574585635359
Surfin4.2_Conserved	0.7380426203630623	0.683093631042223	0.7929916096839017	0.6928571428571428	0.6961325966850829
PF113	0.7374112075769534	0.6833023518701133	0.7915200632837933	0.6785714285714286	0.6795580110497238
MSP5	0.7346882399368587	0.6807378753641606	0.7886386045095568	0.6928571428571428	0.6906077348066298
MSP8	0.7310576164167324	0.6758023838183708	0.7863128490150942	0.7	0.7016574585635359
MSP1_19	0.7279794790844515	0.6724729662389315	0.7834859919299713	0.6857142857142857	0.6850828729281768
MSP9	0.7275256511444357	0.6715439933392015	0.7835073089496699	0.6714285714285714	0.6740331491712708
MSP3_3D7	0.7268547750591949	0.6710011193235945	0.7827084307947954	0.6571428571428571	0.6629834254143646
PF3D7_1136200	0.7265982636148383	0.671296738275941	0.7818997889537352	0.6785714285714286	0.6795580110497238
EBA181	0.7220402525651144	0.6658431573691157	0.7782373477611133	0.6785714285714286	0.6795580110497238
MSPDBL2_N_terminal	0.7215864246250987	0.6660519308139561	0.7771209184362413	0.6785714285714286	0.6795580110497238
PF3D7_0206200	0.7189621152328335	0.6636375009639497	0.7742867295017173	0.6714285714285714	0.6685082872928176
MSP1_Block2_3D7_full	0.7175217048145225	0.6615749611997187	0.7734684484293263	0.6714285714285714	0.6685082872928176
MSP1_Block2_K1_flank	0.7162983425414364	0.6604781717655167	0.7721185133173564	0.6714285714285714	0.6685082872928176
MSP1_Block2_PaloAlto_repeat	0.7162786108918705	0.6607916314239574	0.7717655903597839	0.6714285714285714	0.6740331491712708
MSP1_Block2_MAD20_full	0.7160023677979479	0.6607842356380815	0.7712204999578143	0.6571428571428571	0.6574585635359116
PF10_0166	0.7156669297553275	0.6595450025982501	0.771788856912405	0.6714285714285714	0.6740331491712708
MSPDBL_N_terminal	0.714759273875296	0.658850100873001	0.7706684468775908	0.6714285714285714	0.6740331491712708
SPATR	0.711681136543015	0.6555783536587925	0.7677839194272376	0.6642857142857143	0.6629834254143646
MSPDBL_C_terminal	0.7088989739542225	0.6515588808248508	0.7662390670835942	0.6857142857142857	0.6850828729281768
PFSEA1	0.7072020520915548	0.6510232401226014	0.7633808640605083	0.6571428571428571	0.6574585635359116
PF3D7_0730800_2	0.7069850039463299	0.6503141883354933	0.7636558195571665	0.6714285714285714	0.6740331491712708
Surfin4.2_3D7A	0.6960536700868193	0.6377518978945096	0.7543554422791288	0.6714285714285714	0.6685082872928176
H101	0.6904301499605366	0.6319577607001976	0.7489025392208757	0.6571428571428571	0.6574585635359116
MSP6	0.6878255722178375	0.6291763141952984	0.7464748302403763	0.65	0.6519337016574586
MSP1_Block2_Wellcome_full	0.6863456985003946	0.6284215566093301	0.7442698403914592	0.6214285714285714	0.6187845303867403
RH1	0.6806629834254143	0.6231336984687931	0.7381922683820358	0.6142857142857143	0.6132596685082873
P38	0.6783346487766377	0.6190308467060324	0.7376384508472431	0.6357142857142857	0.6298342541436464
MSP1_Block2_3D7_repeat	0.6745067087608524	0.6150206138880356	0.7339928036336691	0.6	0.6022099447513812
SERA9	0.6737963693764799	0.6141432277810397	0.7334495109719201	0.6214285714285714	0.6187845303867403
PF3D7_0629500_SEG2	0.6702052091554854	0.6110034737803688	0.7294069445306021	0.6071428571428571	0.6077348066298343
MSP1_Block2_Wellcome_repeat	0.6683898973954222	0.6079890740309655	0.7287907207598789	0.6428571428571429	0.6408839779005525
Surfin4.2_K1A	0.6618981846882399	0.6018502609870469	0.721946108389433	0.6142857142857143	0.6132596685082873
SERA4	0.6613259668508287	0.6017097571226507	0.7209421765790068	0.6071428571428571	0.6077348066298343
PFD1160W19	0.6601223362273086	0.6010469276454447	0.7191977448091726	0.6071428571428571	0.6077348066298343
SERA7	0.6600236779794791	0.6005517434143155	0.7194956125446426	0.6285714285714286	0.6298342541436464
ETRAMP10.2	0.6585832675611681	0.5990768897966334	0.7180896453257026	0.6214285714285714	0.6187845303867403
PTRAMP	0.6560378847671665	0.596581875113796	0.715493894420537	0.6	0.6022099447513812
PF3D7_0831400	0.6552683504340963	0.5955679155345333	0.7149687853336593	0.6214285714285714	0.6243093922651933
MSP1_Block2_MAD20_repeat	0.6536108918705603	0.5931322269996835	0.7140895567414374	0.6285714285714286	0.6298342541436464
PF3D7_0525800_IMC1g	0.6532162588792423	0.5931670083206579	0.7132655094378266	0.6357142857142857	0.6353591160220995
MSP1_Block2_R033	0.6530386740331492	0.5921838115582684	0.71389353650803	0.6214285714285714	0.6187845303867403
Surfin4.2_K1	0.6529202841357538	0.5927766234559604	0.7130639448155471	0.6	0.6022099447513812
MSPDBL2_C_terminal	0.6524269928966061	0.5914950049053765	0.7133589808878357	0.6214285714285714	0.6187845303867403
RON6	0.6522099447513812	0.5925277364629344	0.7118921530398279	0.6285714285714286	0.6243093922651933
MTRAP	0.6494475138121547	0.5882843383921854	0.710610689232124	0.6	0.6022099447513812
RHOPH3	0.6490331491712708	0.5894183894721756	0.7086479088703657	0.5928571428571429	0.5911602209944752
PF3D7_1105800	0.6480662983425415	0.5876279758468753	0.7085046208382074	0.6428571428571429	0.6408839779005525
TLP	0.6451065509076559	0.5845670953101954	0.7056460065051164	0.6285714285714286	0.6298342541436464
PF3D7_1137300	0.6408050513022888	0.5799052854980875	0.7017048171064901	0.6214285714285714	0.6243093922651933
PF3D7_0606800	0.6393054459352802	0.5789379549368333	0.699672936933727	0.5928571428571429	0.5911602209944752
SERA3	0.6392659826361484	0.578527726055179	0.7000042392171179	0.6214285714285714	0.6243093922651933
PF3D7_1462300	0.6389897395422257	0.5787171610535717	0.6992623180308797	0.6	0.6022099447513812
PF1400044	0.6367008681925809	0.5761854765410119	0.6972162598441498	0.6071428571428571	0.6077348066298343
RON3	0.6366416732438832	0.5763886778635071	0.6968946686242593	0.6071428571428571	0.6077348066298343
SERA2	0.6344909234411997	0.5731468345552199	0.6958350123271796	0.6071428571428571	0.6077348066298343
PFD1160W18	0.634431728492502	0.5732592995450578	0.6956041574399461	0.6	0.6022099447513812
PF3D7_1229300	0.6330505130228887	0.5726711508882547	0.6934298751575227	0.5785714285714286	0.580110497237569
PFA0210c	0.6330110497237569	0.5724844540032912	0.6935376454442226	0.5857142857142857	0.585635359116022
PF3D7_1460600_ISP3	0.6321033938437254	0.5710863690475962	0.6931204186398545	0.6285714285714286	0.6298342541436464
PF3D7_1455300	0.6300118389897396	0.5695124563197117	0.6905112216597674	0.5928571428571429	0.5911602209944752
MSP3_K1	0.622947908445146	0.5611621403359311	0.6847336765543609	0.6	0.5966850828729282
CLAG3.2	0.6180741910023678	0.5568984179057803	0.6792499640989553	0.5928571428571429	0.5911602209944752
PFA0135W	0.6090568271507498	0.5477044287633257	0.670409225538174	0.5714285714285714	0.569060773480663
PF3D7_1345100	0.6074782951854775	0.5454266437628124	0.6695299466081426	0.6071428571428571	0.6077348066298343
MSRP1	0.605327545382794	0.5437958667131151	0.6668592240524729	0.5571428571428572	0.5580110497237569
PF3D7_1431400	0.6036108918705604	0.5418004957176721	0.6654212880234487	0.5928571428571429	0.5911602209944752
PF92	0.6016574585635359	0.5393806685368799	0.6639342485901919	0.5785714285714286	0.580110497237569
PFD1130W	0.5866614048934491	0.5246296015631221	0.6486932082237761	0.5714285714285714	0.569060773480663
RH2b	0.5839384372533544	0.5207962640868805	0.6470806104198282	0.5571428571428572	0.5580110497237569
PF3D7_1401600_PHISTB	0.5826953433307025	0.5204403348439829	0.6449503518174219	0.5642857142857143	0.56353591160221
Surfin4.2_3D7B	0.5825769534333071	0.5190208939242037	0.6461330129424104	0.5857142857142857	0.585635359116022
RH5	0.5823993685872139	0.5200072565516753	0.6447914806227524	0.5857142857142857	0.585635359116022
MSRP2	0.575	0.5121224814773132	0.6378775185226869	0.5642857142857143	0.56353591160221
PF3D7_1252300	0.5688831886345699	0.5043620658096084	0.6334043114595314	0.5428571428571428	0.5414364640883977
EBA140	0.5566101026045778	0.49220149170804517	0.6210187135011102	0.5642857142857143	0.56353591160221
P34	0.554715864246251	0.49151953045162755	0.6179121980408744	0.55	0.5524861878453039
PFA0445W	0.5537884767166535	0.49009072281371296	0.6174862306195938	0.55	0.5524861878453039
PF3D7_1343700_KELCH	0.5532359905288082	0.489997271943202	0.6164747091144145	0.5428571428571428	0.5469613259668509
PF13_0125	0.551854775059195	0.48889883349574553	0.6148107166226445	0.5142857142857142	0.5193370165745856
PF3D7_0629500_SEG1	0.5511444356748224	0.48765503080323064	0.6146338405464141	0.5285714285714286	0.5303867403314917
MSRP3	0.5510655090765588	0.4879681897508946	0.614162828402223	0.55	0.5524861878453039
MSP3.6	0.5383977900552486	0.474981345727868	0.6018142343826294	0.5285714285714286	0.5303867403314917
PF3D7_0925900	0.5351420678768745	0.47212610743256256	0.5981580283211864	0.55	0.5524861878453039
AARP	0.5312746645619574	0.46624761455647007	0.5963017145674446	0.5285714285714286	0.5303867403314917
PF3D7_1237900	0.5293804262036307	0.4647966426067754	0.5939642098004858	0.5428571428571428	0.5414364640883977
MSRP5	0.5208760852407261	0.45744907475208824	0.5843030957293641	0.5	0.5027624309392266
RIPR	0.513930544593528	0.4491755203840328	0.5786855688030232	0.5214285714285715	0.5193370165745856
PF3D7_1407800_PM4	0.49804656669297553	0.434633906487388	0.5614592268985631	0.5	0.5082872928176796
PF3D7_1025300	0.49692186266771904	0.4312804241000555	0.5625633012353825	0.5071428571428571	0.5082872928176796
PF3D7_0830500	0.49682320441988953	0.43368038406144505	0.5599660247783339	0.5071428571428571	0.5082872928176796
