# Supplementary material for: Distinct kinetics of antibodies to 111 Plasmodium falciparum proteins identifies markers of recent malaria exposure
Source: Nat Commun. 2022 Jan 17;13:331. doi: 10.1038/s41467-021-27863-8 (PMC8764098; doi:10.1038/s41467-021-27863-8)
Supplement: Supplementary file 12 — Supplementary Data 9 [file 41467_2021_27863_MOESM12_ESM.xlsx]

## Sheet: Supplementary_Data_9
antigen_name	t_cat	est	ci_lb	ci_ub	pval	qval
PFSEA1	infected (ref.)	10.425525484111802	10.292906244858093	10.55814472336551	2.3422872357843374e-299	1.1711436178921688e-297
PFSEA1	<3 months	-0.09329220433878559	-0.29257724767445337	0.10599283899688218	0.3595576004131209	0.3995084449034677
PFSEA1	3-12 months	-0.1704389721321594	-0.38969565084906377	0.04881770658474499	0.12860773477850324	0.16075966847312906
PFSEA1	no episode	-0.44712053131578583	-0.6260853980031409	-0.26815566462843077	1.5570870643878259e-6	2.883494563681159e-6
PFSEA1	neg. controls	-1.435378814172246	-1.6613161922763928	-1.2094414360680994	3.13635302418932e-29	1.4256150109951456e-28
MSP1_19	infected (ref.)	9.922371815750198	9.698844061784717	10.145899569715679	8.130915683595823e-223	8.130915683595822e-222
MSP1_19	<3 months	0.25337155552788765	-0.08252041901825585	0.5892635300740312	0.14027646335269348	0.17106885774718716
MSP1_19	3-12 months	-0.26202021378349705	-0.6315740825231752	0.10753365495618106	0.16560599203922305	0.19256510702235238
MSP1_19	no episode	-0.9630383254459652	-1.2646809446803216	-0.6613957062116089	1.2712101852306995e-9	2.889114057342499e-9
MSP1_19	neg. controls	-0.8881771652670892	-1.2689912533938807	-0.5073630771402977	6.963228640816305e-6	1.2005566622097078e-5
PTEX150	infected (ref.)	9.874876475823056	9.65670318570459	10.093049765941522	2.2173616563979808e-225	2.771702070497476e-224
PTEX150	<3 months	-0.0769766554851743	-0.4048225534153135	0.2508692424449649	0.6456901253849037	0.6725938806092747
PTEX150	3-12 months	-0.37116263681989087	-0.7318640798782527	-0.01046119376152893	0.04455718805930189	0.0602124162963539
PTEX150	no episode	-1.0952623273207458	-1.389679291258362	-0.8008453633831296	2.480654227017671e-12	7.752044459430222e-12
PTEX150	neg. controls	-1.6538886325824667	-2.025580563701303	-1.2821967014636302	1.596408896694545e-16	6.651703736227271e-16
MSRP4	infected (ref.)	9.862009819247127	9.65882596540753	10.065193673086725	1.2638982162760563e-234	2.1064970271267606e-233
MSRP4	<3 months	-0.4394152634562199	-0.7447367488258476	-0.13409377808659212	0.0050932094501040075	0.007716984015309102
MSRP4	3-12 months	-0.5989903806382249	-0.9349100949456307	-0.263070666330819	5.419182745077982e-4	8.740617330770938e-4
MSRP4	no episode	-1.1663475616537597	-1.4405368234837315	-0.892158299823788	2.3664395191984727e-15	9.101690458455665e-15
MSRP4	neg. controls	-1.25993441592944	-1.6060895248559248	-0.9137793070029554	6.694692596961193e-12	1.8596368324892204e-11
ASP	infected (ref.)	9.754882360668574	9.578011213908958	9.93175350742819	1.2292357295115254e-251	3.0730893237788136e-250
ASP	<3 months	-0.19838115115018368	-0.4641629060838574	0.06740060378349005	0.14447327057182263	0.17199198877597932
ASP	3-12 months	-0.4873172175105859	-0.7797346707970947	-0.194899764224077	0.0012090712083255564	0.001889173763008682
ASP	no episode	-0.8011656576194209	-1.039846872945343	-0.562484442293499	1.965001326349144e-10	4.678574586545581e-10
ASP	neg. controls	-1.2165561484774587	-1.5178834927302196	-0.915228804224698	4.2718908026137714e-14	1.5256752866477757e-13
GAMA	infected (ref.)	9.451827415536854	9.224578446974265	9.679076384099444	2.9070116016224335e-214	2.4225096680186948e-213
GAMA	<3 months	-0.057619690192545474	-0.39910348095192744	0.2838641005668365	0.7410772177518961	0.7410772177518961
GAMA	3-12 months	-0.4213884340727818	-0.7970945108777933	-0.04568235726777037	0.02865123619547987	0.03979338360483315
GAMA	no episode	-1.1060565258652406	-1.4127207896063392	-0.7993922621241422	1.0031429712924973e-11	2.6398499244539405e-11
GAMA	neg. controls	-1.3032031846693704	-1.6903569371930094	-0.9160494321457313	1.7603650166027734e-10	4.400912541506933e-10
MSP8	infected (ref.)	8.939235953429604	8.699996258478343	9.178475648380864	2.716050096669555e-200	1.6975313104184717e-199
MSP8	<3 months	0.2068764648658977	-0.15262561978085062	0.566378549512646	0.260223106975817	0.295708076108883
MSP8	3-12 months	-0.3395430939709018	-0.7350731937319901	0.055987005790186506	0.09344740350065145	0.12295710986927823
MSP8	no episode	-0.8635294218233579	-1.1863747371351687	-0.5406841065115471	2.9042604029142457e-7	5.916001395714154e-7
MSP8	neg. controls	-1.053429377010783	-1.4610111858033739	-0.6458475682181921	6.929635081261239e-7	1.3326221310117768e-6
PF3D7_0206200	infected (ref.)	8.843944868378793	8.624351228731161	9.063538508026426	4.75612015821821e-210	3.3972286844415785e-209
PF3D7_0206200	<3 months	-0.06811684209328507	-0.3980970790459115	0.2618633948593414	0.6860474953823239	0.7000484646758407
PF3D7_0206200	3-12 months	-0.2987188444778124	-0.6617685223936103	0.06433083343798546	0.10780867116200185	0.13821624507948957
PF3D7_0206200	no episode	-0.6758758008802627	-0.9722094751350785	-0.3795421266254468	1.0898324024925563e-5	1.816387337487594e-5
PF3D7_0206200	neg. controls	-1.4122334249877206	-1.786345141127322	-1.0381217088481194	1.2495250656910413e-12	4.165083552303471e-12
PF3D7_1136200	infected (ref.)	8.710298263143082	8.466546992300191	8.954049533985973	1.599397449121707e-194	8.885541384009483e-194
PF3D7_1136200	<3 months	-0.09178000037876713	-0.45806156590728775	0.27450156514975343	0.6236813289599519	0.6634907754893105
PF3D7_1136200	3-12 months	-0.4595658983366788	-0.8625548943434749	-0.05657690232988272	0.026104574279775507	0.03729224897110787
PF3D7_1136200	no episode	-1.034263625025644	-1.363197148824693	-0.705330101226595	2.175810214362258e-9	4.730022205135344e-9
PF3D7_1136200	neg. controls	-1.1099574116981845	-1.5252253875492576	-0.6946894358471114	2.958000697857077e-7	5.916001395714154e-7
MSP3_3D7	infected (ref.)	7.937707849638653	7.6677523230444775	8.20766337623283	1.0408788473289328e-169	5.204394236644664e-169
MSP3_3D7	<3 months	-0.18304734678250797	-0.5887056744788742	0.22261098091385825	0.37714133879242384	0.409936237817852
MSP3_3D7	3-12 months	-0.6284180946587857	-1.0747300513205125	-0.182106137997059	0.006122497831440768	0.009003673281530542
MSP3_3D7	no episode	-0.9032661895561879	-1.267561408713771	-0.5389709703986046	1.8537776280520261e-6	3.310317192950047e-6
MSP3_3D7	neg. controls	-1.6888706245950922	-2.1487816015139796	-1.228959647676205	4.494769761325144e-12	1.3219911062721013e-11
