# Supplementary material for: Distinct kinetics of antibodies to 111 Plasmodium falciparum proteins identifies markers of recent malaria exposure
Source: Nat Commun. 2022 Jan 17;13:331. doi: 10.1038/s41467-021-27863-8 (PMC8764098; doi:10.1038/s41467-021-27863-8)
Supplement: Supplementary file 13 — Supplementary Data 10 [file 41467_2021_27863_MOESM13_ESM.xlsx]

## Sheet: Supplementary_Data_10
study_idn	idn	sample_id	exposure	years_in_endemic	years_since_endemic	t_id	t_d	t_bin	antigen	MFI	log_MFI	sero_thr	sero_pos
trav_2	2	2021-02-03	Previously exposed	24	25	1 month	41	recent	AARP	291.0000000000001	5.673323267171493	6.945631377789321	0
trav_2	2	2021-02-03	Previously exposed	24	25	1 month	41	recent	AMA1	56145.95958202235	10.93571	10.679817333634348	1
trav_2	2	2021-02-03	Previously exposed	24	25	1 month	41	recent	ASP	17067.088291841334	9.744907226654414	10.588796143929455	0
trav_2	2	2021-02-03	Previously exposed	24	25	1 month	41	recent	CLAG3.2	2029.6846337479465	7.615635707133808	9.11199833047798	0
trav_2	2	2021-02-03	Previously exposed	24	25	1 month	41	recent	EBA140	1679.5520438814158	7.426282396295617	10.220846228872656	0
trav_2	2	2021-02-03	Previously exposed	24	25	1 month	41	recent	EBA175	39946.351161120416	10.595292611882195	9.594490574016802	1
trav_2	2	2021-02-03	Previously exposed	24	25	1 month	41	recent	EBA181	1909.9226288538448	7.554818011766701	8.254710618301257	0
trav_2	2	2021-02-03	Previously exposed	24	25	1 month	41	recent	ETRAMP10.2	1834	7.51425465281641	9.38447403260792	0
trav_2	2	2021-02-03	Previously exposed	24	25	1 month	41	recent	GAMA	21334.511143234187	9.968081281988797	10.36609070511192	0
trav_2	2	2021-02-03	Previously exposed	24	25	1 month	41	recent	H101	3458.0402796226854	8.14845731441793	9.6208256008884	0
trav_2	2	2021-02-03	Previously exposed	24	25	1 month	41	recent	MSP1	56145.95958202235	10.93571	8.981253529331273	1
trav_2	2	2021-02-03	Previously exposed	24	25	1 month	41	recent	MSP10	56145.95958202235	10.93571	10.555116144246409	1
trav_2	2	2021-02-03	Previously exposed	24	25	1 month	41	recent	MSP11	10066.117207782376	9.216930331196826	11.022145919962448	0
trav_2	2	2021-02-03	Previously exposed	24	25	1 month	41	recent	MSP1_19	32625.002282471258	10.392834214585797	11.102979720269351	0
trav_2	2	2021-02-03	Previously exposed	24	25	1 month	41	recent	MSP1_Block2_3D7_full	24392.707286883604	10.102039484922162	9.56759399651018	1
trav_2	2	2021-02-03	Previously exposed	24	25	1 month	41	recent	MSP1_Block2_3D7_repeat	9781.75103289494	9.188273789221014	11.319988889456534	0
trav_2	2	2021-02-03	Previously exposed	24	25	1 month	41	recent	MSP1_Block2_K1_flank	20886.163747403687	9.946842197064475	11.586345555466425	0
trav_2	2	2021-02-03	Previously exposed	24	25	1 month	41	recent	MSP1_Block2_MAD20_full	4255.735334436305	8.356022842630187	11.105687319253722	0
trav_2	2	2021-02-03	Previously exposed	24	25	1 month	41	recent	MSP1_Block2_MAD20_repeat	5275.3611948699345	8.570802428961226	9.955056566489883	0
trav_2	2	2021-02-03	Previously exposed	24	25	1 month	41	recent	MSP1_Block2_PaloAlto_repeat	32630.850645806793	10.39301345868694	9.210648175660117	1
trav_2	2	2021-02-03	Previously exposed	24	25	1 month	41	recent	MSP1_Block2_R033	56145.95958202235	10.93571	10.602133732925708	1
trav_2	2	2021-02-03	Previously exposed	24	25	1 month	41	recent	MSP1_Block2_Wellcome_full	8252.132793096178	9.018226966293389	11.372931214431889	0
trav_2	2	2021-02-03	Previously exposed	24	25	1 month	41	recent	MSP1_Block2_Wellcome_repeat	6462.392915039849	8.773754948472797	10.124504690999856	0
trav_2	2	2021-02-03	Previously exposed	24	25	1 month	41	recent	MSP2	54425.15026901874	10.90458164712822	9.818496815588032	1
trav_2	2	2021-02-03	Previously exposed	24	25	1 month	41	recent	MSP2_CH15019DBL2	43492.31784140743	10.680339600133966	9.21036311063868	1
trav_2	2	2021-02-03	Previously exposed	24	25	1 month	41	recent	MSP2_CHO	56145.95958202235	10.93571	10.480997588230846	1
trav_2	2	2021-02-03	Previously exposed	24	25	1 month	41	recent	MSP2_DD2	56145.95958202235	10.93571	11.942789438947823	0
trav_2	2	2021-02-03	Previously exposed	24	25	1 month	41	recent	MSP3	25106.282082309	10.130873375968225	10.064385716241372	1
trav_2	2	2021-02-03	Previously exposed	24	25	1 month	41	recent	MSP3.5	11384.183585801484	9.339980266291226	10.213345120546386	0
trav_2	2	2021-02-03	Previously exposed	24	25	1 month	41	recent	MSP3.6	20281.23425348258	9.91745131647856	9.89422733624469	1
trav_2	2	2021-02-03	Previously exposed	24	25	1 month	41	recent	MSP3_3D7	7111.360842844607	8.869448902913971	7.844964983092014	1
trav_2	2	2021-02-03	Previously exposed	24	25	1 month	41	recent	MSP3_K1	157.98546691403834	5.062503047239685	8.020670400594128	0
trav_2	2	2021-02-03	Previously exposed	24	25	1 month	41	recent	MSP4	56145.95958202235	10.93571	10.606525047108477	1
trav_2	2	2021-02-03	Previously exposed	24	25	1 month	41	recent	MSP5	23193.266828414995	10.051617292618436	10.611652437794762	0
trav_2	2	2021-02-03	Previously exposed	24	25	1 month	41	recent	MSP6	4576.945199473906	8.428787067559004	9.168334903172852	0
trav_2	2	2021-02-03	Previously exposed	24	25	1 month	41	recent	MSP7	56145.95958202235	10.93571	9.480988832770183	1
trav_2	2	2021-02-03	Previously exposed	24	25	1 month	41	recent	MSP8	15577.930023491108	9.653610449461274	9.800021619066118	0
trav_2	2	2021-02-03	Previously exposed	24	25	1 month	41	recent	MSP9	44613.87451437445	10.705800177396632	9.34804019265978	1
trav_2	2	2021-02-03	Previously exposed	24	25	1 month	41	recent	MSPDBL2_C_terminal	15193.566629339331	9.62862736916984	12.132107654342844	0
trav_2	2	2021-02-03	Previously exposed	24	25	1 month	41	recent	MSPDBL2_N_terminal	19857.20808542589	9.896322347929685	11.554234399841487	0
trav_2	2	2021-02-03	Previously exposed	24	25	1 month	41	recent	MSPDBL_C_terminal	9081.380716998772	9.113981521378662	13.4141690551778	0
trav_2	2	2021-02-03	Previously exposed	24	25	1 month	41	recent	MSPDBL_N_terminal	3472.1105205565136	8.152517907231136	9.21621165865156	0
trav_2	2	2021-02-03	Previously exposed	24	25	1 month	41	recent	MSRP1	36887.20961149243	10.515620146946198	14.932332297073554	0
trav_2	2	2021-02-03	Previously exposed	24	25	1 month	41	recent	MSRP2	23938.37911798757	10.083238270804252	12.446033048206012	0
trav_2	2	2021-02-03	Previously exposed	24	25	1 month	41	recent	MSRP3	2746.9527010658844	7.918247467550925	9.184495183920612	0
trav_2	2	2021-02-03	Previously exposed	24	25	1 month	41	recent	MSRP4	25951.379104218577	10.163980031853145	10.606699638788452	0
trav_2	2	2021-02-03	Previously exposed	24	25	1 month	41	recent	MSRP5	2684.9538718043814	7.895418826834264	10.992639412202106	0
trav_2	2	2021-02-03	Previously exposed	24	25	1 month	41	recent	MTRAP	9733.753182011063	9.183354833796091	9.95626647791117	0
trav_2	2	2021-02-03	Previously exposed	24	25	1 month	41	recent	P12	1671.1613949716127	7.421274109791012	8.9871819014936	0
trav_2	2	2021-02-03	Previously exposed	24	25	1 month	41	recent	P34	1050	6.956545443151569	8.29091562514107	0
trav_2	2	2021-02-03	Previously exposed	24	25	1 month	41	recent	P38	4145.209141380531	8.329708522600628	9.13272975331327	0
trav_2	2	2021-02-03	Previously exposed	24	25	1 month	41	recent	P41	1464.7020496224377	7.289407121669522	9.182849149953965	0
trav_2	2	2021-02-03	Previously exposed	24	25	1 month	41	recent	PF10_0166	6885.173272135596	8.83712557745982	10.11289575982535	0
trav_2	2	2021-02-03	Previously exposed	24	25	1 month	41	recent	PF113	56145.95958202235	10.93571	9.811741693637728	1
trav_2	2	2021-02-03	Previously exposed	24	25	1 month	41	recent	PF13_0125	476.33333333333275	6.1661178892617565	8.657654815478882	0
trav_2	2	2021-02-03	Previously exposed	24	25	1 month	41	recent	PF1400044	3777.9475434059777	8.236936163212805	8.988721079988169	0
trav_2	2	2021-02-03	Previously exposed	24	25	1 month	41	recent	PF3D7_0206200	2852.758916194069	7.956041845783244	9.227737028240629	0
trav_2	2	2021-02-03	Previously exposed	24	25	1 month	41	recent	PF3D7_0525800_IMC1g	3527.762756318554	8.16841916892412	9.682254692242385	0
trav_2	2	2021-02-03	Previously exposed	24	25	1 month	41	recent	PF3D7_0606800	905.8600522193188	6.808884826362512	9.153844866125064	0
trav_2	2	2021-02-03	Previously exposed	24	25	1 month	41	recent	PF3D7_0629500_SEG1	1034.3333333333303	6.941512375780268	8.854684237300487	0
trav_2	2	2021-02-03	Previously exposed	24	25	1 month	41	recent	PF3D7_0629500_SEG2	9855.763147410376	9.19581165417472	10.56643900590789	0
trav_2	2	2021-02-03	Previously exposed	24	25	1 month	41	recent	PF3D7_0730800_2	26172.28770373241	10.172456408735735	11.54044508012548	0
trav_2	2	2021-02-03	Previously exposed	24	25	1 month	41	recent	PF3D7_0830500	763.6666666666669	6.638131393785386	9.046763774021857	0
trav_2	2	2021-02-03	Previously exposed	24	25	1 month	41	recent	PF3D7_0831400	2803.404426097919	7.9385898240598145	9.584856423136484	0
trav_2	2	2021-02-03	Previously exposed	24	25	1 month	41	recent	PF3D7_0925900	1367.4928689883943	7.220734319648825	9.577917504393634	0
trav_2	2	2021-02-03	Previously exposed	24	25	1 month	41	recent	PF3D7_1025300	250.33333333333297	5.5227933630960235	7.0292677418975655	0
trav_2	2	2021-02-03	Previously exposed	24	25	1 month	41	recent	PF3D7_1105800	2251.639410629381	7.719413856825115	9.341486885462263	0
trav_2	2	2021-02-03	Previously exposed	24	25	1 month	41	recent	PF3D7_1136200	31110.714000582033	10.345307540466695	9.82869584436338	1
trav_2	2	2021-02-03	Previously exposed	24	25	1 month	41	recent	PF3D7_1229300	3530.9234129500605	8.169314705789464	9.718773559628517	0
trav_2	2	2021-02-03	Previously exposed	24	25	1 month	41	recent	PF3D7_1237900	244.00000000000009	5.497168225293202	7.651315309078903	0
trav_2	2	2021-02-03	Previously exposed	24	25	1 month	41	recent	PF3D7_1252300	275.50000000000006	5.6185876285929695	6.843515310319575	0
trav_2	2	2021-02-03	Previously exposed	24	25	1 month	41	recent	PF3D7_1343700_KELCH	65.99999999999997	4.189654742026425	7.085986003451458	0
trav_2	2	2021-02-03	Previously exposed	24	25	1 month	41	recent	PF3D7_1345100	3757.719401041671	8.231567510086608	9.034283774153131	0
trav_2	2	2021-02-03	Previously exposed	24	25	1 month	41	recent	PF3D7_1401600_PHISTB	7033.598905463842	8.85845378915388	9.806491041282984	0
trav_2	2	2021-02-03	Previously exposed	24	25	1 month	41	recent	PF3D7_1407800_PM4	123.5	4.816241156068032	7.715783127887363	0
trav_2	2	2021-02-03	Previously exposed	24	25	1 month	41	recent	PF3D7_1455300	2092.366597961757	7.646051047863856	10.11361571534809	0
trav_2	2	2021-02-03	Previously exposed	24	25	1 month	41	recent	PF3D7_1460600_ISP3	2620.786360473199	7.871229689308058	9.306462392765935	0
trav_2	2	2021-02-03	Previously exposed	24	25	1 month	41	recent	PF3D7_1462300	767.5014232849403	6.643140333902552	8.97324810638121	0
trav_2	2	2021-02-03	Previously exposed	24	25	1 month	41	recent	PF3D7_1137300	2436.748480725633	7.798419839733236	9.827929421218649	0
trav_2	2	2021-02-03	Previously exposed	24	25	1 month	41	recent	PF3D7_1431400	3761.484489986028	8.232568969633016	10.202268691239828	0
trav_2	2	2021-02-03	Previously exposed	24	25	1 month	41	recent	PF92	4845.4400595681245	8.485793347768533	9.222814901461106	0
trav_2	2	2021-02-03	Previously exposed	24	25	1 month	41	recent	PFA0135W	1386.7308404294704	7.23470434267222	9.058414904915974	0
trav_2	2	2021-02-03	Previously exposed	24	25	1 month	41	recent	PFA0210c	2912.2021834061184	7.976664838021087	9.671538845839642	0
trav_2	2	2021-02-03	Previously exposed	24	25	1 month	41	recent	PFA0445W	4617.526511218084	8.43761445352266	9.739126370410698	0
trav_2	2	2021-02-03	Previously exposed	24	25	1 month	41	recent	PFD1130W	940	6.84587987526405	9.460369625426166	0
trav_2	2	2021-02-03	Previously exposed	24	25	1 month	41	recent	PFD1160W18	13194.92483786783	9.487587552662603	11.221036970177137	0
trav_2	2	2021-02-03	Previously exposed	24	25	1 month	41	recent	PFD1160W19	947.1010293556996	6.853405771081533	10.827452947394216	0
trav_2	2	2021-02-03	Previously exposed	24	25	1 month	41	recent	PFSEA1	19150.18641317659	9.860067728930948	10.987776225265092	0
trav_2	2	2021-02-03	Previously exposed	24	25	1 month	41	recent	PTEX150	43715.98948798221	10.68546920633497	10.24209944842331	1
trav_2	2	2021-02-03	Previously exposed	24	25	1 month	41	recent	PTRAMP	3481.8181818181724	8.155309902370364	9.46940070250866	0
trav_2	2	2021-02-03	Previously exposed	24	25	1 month	41	recent	RAMA	5282.321317877489	8.572120923622807	9.33151576709956	0
trav_2	2	2021-02-03	Previously exposed	24	25	1 month	41	recent	RH1	38715.354256425504	10.56399155114511	9.145567028987822	1
trav_2	2	2021-02-03	Previously exposed	24	25	1 month	41	recent	RH2b	2077.0244698205465	7.638691605135816	8.294754697808065	0
trav_2	2	2021-02-03	Previously exposed	24	25	1 month	41	recent	RH5	6612.699549921906	8.79674725339317	8.804582252239008	0
trav_2	2	2021-02-03	Previously exposed	24	25	1 month	41	recent	RHOPH3	32589.12179993227	10.391733824550222	9.204606712680455	1
trav_2	2	2021-02-03	Previously exposed	24	25	1 month	41	recent	RIPR	299.99999999999994	5.703782474656201	7.781966955861456	0
trav_2	2	2021-02-03	Previously exposed	24	25	1 month	41	recent	RON3	2491.914327027358	7.820806500113861	9.455418092845017	0
trav_2	2	2021-02-03	Previously exposed	24	25	1 month	41	recent	RON6	4209.606053005606	8.345124348190165	9.117288164460144	0
trav_2	2	2021-02-03	Previously exposed	24	25	1 month	41	recent	SERA2	4982.884609659885	8.513764241212135	9.801397302709926	0
trav_2	2	2021-02-03	Previously exposed	24	25	1 month	41	recent	SERA3	31495.661877101833	10.35760509714246	9.85585350578221	1
trav_2	2	2021-02-03	Previously exposed	24	25	1 month	41	recent	SERA4	56145.95958202235	10.93571	9.864614966752525	1
trav_2	2	2021-02-03	Previously exposed	24	25	1 month	41	recent	SERA5	56145.95958202235	10.93571	9.925531386286451	1
trav_2	2	2021-02-03	Previously exposed	24	25	1 month	41	recent	SERA7	7183.228026875074	8.879504146924551	9.288337310252125	0
trav_2	2	2021-02-03	Previously exposed	24	25	1 month	41	recent	SERA9	14447.585739460372	9.578282602727732	9.01111737496083	1
trav_2	2	2021-02-03	Previously exposed	24	25	1 month	41	recent	SPATR	16684.51322410981	9.722236216298388	10.065238814287127	0
trav_2	2	2021-02-03	Previously exposed	24	25	1 month	41	recent	Surfin4.2_3D7A	9356.609545992282	9.143838275858954	10.583187645269142	0
trav_2	2	2021-02-03	Previously exposed	24	25	1 month	41	recent	Surfin4.2_3D7B	129.50000000000006	4.863680881139593	7.131782400385388	0
trav_2	2	2021-02-03	Previously exposed	24	25	1 month	41	recent	Surfin4.2_Conserved	20314.36620832646	9.919083609723312	12.471635760747066	0
trav_2	2	2021-02-03	Previously exposed	24	25	1 month	41	recent	Surfin4.2_K1	3510.421568627452	8.163491414269947	11.359083261632108	0
trav_2	2	2021-02-03	Previously exposed	24	25	1 month	41	recent	Surfin4.2_K1A	769.0701030927835	6.645182126719728	8.503299225011292	0
trav_2	2	2021-02-03	Previously exposed	24	25	1 month	41	recent	TLP	7075.500427460016	8.864393451806531	9.080976006737483	0
trav_2	2	2021-02-04	Previously exposed	24	25	3 months	100	old	AARP	99.49999999999996	4.600157644164547	6.945631377789321	0
trav_2	2	2021-02-04	Previously exposed	24	25	3 months	100	old	AMA1	33768.03508012599	10.427269926318878	10.679817333634348	0
trav_2	2	2021-02-04	Previously exposed	24	25	3 months	100	old	ASP	8560.596204091718	9.054925116721051	10.588796143929455	0
trav_2	2	2021-02-04	Previously exposed	24	25	3 months	100	old	CLAG3.2	1410.649579092842	7.25180557167722	9.11199833047798	0
trav_2	2	2021-02-04	Previously exposed	24	25	3 months	100	old	EBA140	315.4662400417917	5.7540516716339685	10.220846228872656	0
trav_2	2	2021-02-04	Previously exposed	24	25	3 months	100	old	EBA175	15387.582879791407	9.641316156654735	9.594490574016802	1
trav_2	2	2021-02-04	Previously exposed	24	25	3 months	100	old	EBA181	928.5617204047996	6.8336368518250845	8.254710618301257	0
trav_2	2	2021-02-04	Previously exposed	24	25	3 months	100	old	ETRAMP10.2	1311.9999999999995	7.179307969504034	9.38447403260792	0
trav_2	2	2021-02-04	Previously exposed	24	25	3 months	100	old	GAMA	8015.964230197113	8.98919036101393	10.36609070511192	0
trav_2	2	2021-02-04	Previously exposed	24	25	3 months	100	old	H101	1960.1028056192815	7.580752202695585	9.6208256008884	0
trav_2	2	2021-02-04	Previously exposed	24	25	3 months	100	old	MSP1	47337.89694626709	10.765066457625478	8.981253529331273	1
trav_2	2	2021-02-04	Previously exposed	24	25	3 months	100	old	MSP10	39444.72062194586	10.582655492779956	10.555116144246409	1
trav_2	2	2021-02-04	Previously exposed	24	25	3 months	100	old	MSP11	6214.999471714047	8.734720918943045	11.022145919962448	0
trav_2	2	2021-02-04	Previously exposed	24	25	3 months	100	old	MSP1_19	13051.958159834714	9.476693452056429	11.102979720269351	0
trav_2	2	2021-02-04	Previously exposed	24	25	3 months	100	old	MSP1_Block2_3D7_full	24247.677407333456	10.09607611476154	9.56759399651018	1
trav_2	2	2021-02-04	Previously exposed	24	25	3 months	100	old	MSP1_Block2_3D7_repeat	6074.844986911414	8.711911751325404	11.319988889456534	0
trav_2	2	2021-02-04	Previously exposed	24	25	3 months	100	old	MSP1_Block2_K1_flank	22103.604101435365	10.003495955722412	11.586345555466425	0
trav_2	2	2021-02-04	Previously exposed	24	25	3 months	100	old	MSP1_Block2_MAD20_full	2668.5627668793854	7.889295316906177	11.105687319253722	0
trav_2	2	2021-02-04	Previously exposed	24	25	3 months	100	old	MSP1_Block2_MAD20_repeat	2830.593394443779	7.948241648672971	9.955056566489883	0
trav_2	2	2021-02-04	Previously exposed	24	25	3 months	100	old	MSP1_Block2_PaloAlto_repeat	12542.82420714325	9.436904004710264	9.210648175660117	1
trav_2	2	2021-02-04	Previously exposed	24	25	3 months	100	old	MSP1_Block2_R033	56145.95958202235	10.93571	10.602133732925708	1
trav_2	2	2021-02-04	Previously exposed	24	25	3 months	100	old	MSP1_Block2_Wellcome_full	4933.229993685526	8.503749223638794	11.372931214431889	0
trav_2	2	2021-02-04	Previously exposed	24	25	3 months	100	old	MSP1_Block2_Wellcome_repeat	3988.601616549082	8.291195976411393	10.124504690999856	0
trav_2	2	2021-02-04	Previously exposed	24	25	3 months	100	old	MSP2	22930.226966871644	10.040211274052924	9.818496815588032	1
trav_2	2	2021-02-04	Previously exposed	24	25	3 months	100	old	MSP2_CH15019DBL2	16354.751653391895	9.70227375510586	9.21036311063868	1
trav_2	2	2021-02-04	Previously exposed	24	25	3 months	100	old	MSP2_CHO	24336.470788830313	10.099731359678092	10.480997588230846	0
trav_2	2	2021-02-04	Previously exposed	24	25	3 months	100	old	MSP2_DD2	56145.95958202235	10.93571	11.942789438947823	0
trav_2	2	2021-02-04	Previously exposed	24	25	3 months	100	old	MSP3	14895.515163866548	9.608815450911594	10.064385716241372	0
trav_2	2	2021-02-04	Previously exposed	24	25	3 months	100	old	MSP3.5	5648.939709096396	8.6392231444229175	10.213345120546386	0
trav_2	2	2021-02-04	Previously exposed	24	25	3 months	100	old	MSP3.6	21226.804204768807	9.96302001132518	9.89422733624469	1
trav_2	2	2021-02-04	Previously exposed	24	25	3 months	100	old	MSP3_3D7	1826.4530289727832	7.510131129492282	7.844964983092014	0
trav_2	2	2021-02-04	Previously exposed	24	25	3 months	100	old	MSP3_K1	85.6369820655535	4.450117223324198	8.020670400594128	0
trav_2	2	2021-02-04	Previously exposed	24	25	3 months	100	old	MSP4	25803.26340310014	10.158256251402968	10.606525047108477	0
trav_2	2	2021-02-04	Previously exposed	24	25	3 months	100	old	MSP5	8725.677443623144	9.07402538802476	10.611652437794762	0
trav_2	2	2021-02-04	Previously exposed	24	25	3 months	100	old	MSP6	3092.9137074382493	8.036868872987196	9.168334903172852	0
trav_2	2	2021-02-04	Previously exposed	24	25	3 months	100	old	MSP7	56145.95958202235	10.93571	9.480988832770183	1
trav_2	2	2021-02-04	Previously exposed	24	25	3 months	100	old	MSP8	6540.681988615808	8.785796718619368	9.800021619066118	0
trav_2	2	2021-02-04	Previously exposed	24	25	3 months	100	old	MSP9	13991.876845376868	9.546232214871312	9.34804019265978	1
trav_2	2	2021-02-04	Previously exposed	24	25	3 months	100	old	MSPDBL2_C_terminal	6665.387458006747	8.804683364157459	12.132107654342844	0
trav_2	2	2021-02-04	Previously exposed	24	25	3 months	100	old	MSPDBL2_N_terminal	9957.414534942352	9.20607273203552	11.554234399841487	0
trav_2	2	2021-02-04	Previously exposed	24	25	3 months	100	old	MSPDBL_C_terminal	5657.8954159945715	8.640807267419657	13.4141690551778	0
trav_2	2	2021-02-04	Previously exposed	24	25	3 months	100	old	MSPDBL_N_terminal	1529.0615913709569	7.332409487243957	9.21621165865156	0
trav_2	2	2021-02-04	Previously exposed	24	25	3 months	100	old	MSRP1	27802.244745161785	10.232872042647768	14.932332297073554	0
trav_2	2	2021-02-04	Previously exposed	24	25	3 months	100	old	MSRP2	24519.923085019316	10.107241253218936	12.446033048206012	0
trav_2	2	2021-02-04	Previously exposed	24	25	3 months	100	old	MSRP3	1683.505511143413	7.428633512218232	9.184495183920612	0
trav_2	2	2021-02-04	Previously exposed	24	25	3 months	100	old	MSRP4	10761.51390502026	9.2837315213114	10.606699638788452	0
trav_2	2	2021-02-04	Previously exposed	24	25	3 months	100	old	MSRP5	2428.3425342719624	7.794964218947276	10.992639412202106	0
trav_2	2	2021-02-04	Previously exposed	24	25	3 months	100	old	MTRAP	448.00328807806653	6.104800571848021	9.95626647791117	0
trav_2	2	2021-02-04	Previously exposed	24	25	3 months	100	old	P12	1617.1358024691312	7.388411840261596	8.9871819014936	0
trav_2	2	2021-02-04	Previously exposed	24	25	3 months	100	old	P34	528.5	6.270042805310292	8.29091562514107	0
trav_2	2	2021-02-04	Previously exposed	24	25	3 months	100	old	P38	3644.401102696608	8.200947324412539	9.13272975331327	0
trav_2	2	2021-02-04	Previously exposed	24	25	3 months	100	old	P41	1020.0603559870576	6.927617077064022	9.182849149953965	0
trav_2	2	2021-02-04	Previously exposed	24	25	3 months	100	old	PF10_0166	4109.56498008644	8.321072457627174	10.11289575982535	0
trav_2	2	2021-02-04	Previously exposed	24	25	3 months	100	old	PF113	40288.87883061585	10.603830750312866	9.811741693637728	1
trav_2	2	2021-02-04	Previously exposed	24	25	3 months	100	old	PF13_0125	551.5000000000001	6.312641838693557	8.657654815478882	0
trav_2	2	2021-02-04	Previously exposed	24	25	3 months	100	old	PF1400044	2715.856667898038	7.906862714052613	8.988721079988169	0
trav_2	2	2021-02-04	Previously exposed	24	25	3 months	100	old	PF3D7_0206200	1723.4853182104644	7.452103867330828	9.227737028240629	0
trav_2	2	2021-02-04	Previously exposed	24	25	3 months	100	old	PF3D7_0525800_IMC1g	2960.2513113972377	7.99302944621316	9.682254692242385	0
trav_2	2	2021-02-04	Previously exposed	24	25	3 months	100	old	PF3D7_0606800	796.5321148825043	6.680267448540418	9.153844866125064	0
trav_2	2	2021-02-04	Previously exposed	24	25	3 months	100	old	PF3D7_0629500_SEG1	961	6.8679744089702925	8.854684237300487	0
trav_2	2	2021-02-04	Previously exposed	24	25	3 months	100	old	PF3D7_0629500_SEG2	6561.355677290837	8.78895251871089	10.56643900590789	0
trav_2	2	2021-02-04	Previously exposed	24	25	3 months	100	old	PF3D7_0730800_2	14294.721297660635	9.567645608075315	11.54044508012548	0
trav_2	2	2021-02-04	Previously exposed	24	25	3 months	100	old	PF3D7_0830500	624.0000000000001	6.436150368369428	9.046763774021857	0
trav_2	2	2021-02-04	Previously exposed	24	25	3 months	100	old	PF3D7_0831400	2062.9474830867985	7.631891056172724	9.584856423136484	0
trav_2	2	2021-02-04	Previously exposed	24	25	3 months	100	old	PF3D7_0925900	1305.8487562189082	7.174608496253449	9.577917504393634	0
trav_2	2	2021-02-04	Previously exposed	24	25	3 months	100	old	PF3D7_1025300	69.00000000000001	4.23410650459726	7.0292677418975655	0
trav_2	2	2021-02-04	Previously exposed	24	25	3 months	100	old	PF3D7_1105800	2081.1286541448885	7.640665647714223	9.341486885462263	0
trav_2	2	2021-02-04	Previously exposed	24	25	3 months	100	old	PF3D7_1136200	11568.824608091769	9.35606922540673	9.82869584436338	0
trav_2	2	2021-02-04	Previously exposed	24	25	3 months	100	old	PF3D7_1229300	3232.258296343277	8.080936334870723	9.718773559628517	0
trav_2	2	2021-02-04	Previously exposed	24	25	3 months	100	old	PF3D7_1237900	143.50000000000003	4.966335035199676	7.651315309078903	0
trav_2	2	2021-02-04	Previously exposed	24	25	3 months	100	old	PF3D7_1252300	201.50000000000009	5.305789381386738	6.843515310319575	0
trav_2	2	2021-02-04	Previously exposed	24	25	3 months	100	old	PF3D7_1343700_KELCH	66.49999999999999	4.197201947661808	7.085986003451458	0
trav_2	2	2021-02-04	Previously exposed	24	25	3 months	100	old	PF3D7_1345100	2371.5553385416715	7.771301279872148	9.034283774153131	0
trav_2	2	2021-02-04	Previously exposed	24	25	3 months	100	old	PF3D7_1401600_PHISTB	6399.385294377255	8.763957216981328	9.806491041282984	0
trav_2	2	2021-02-04	Previously exposed	24	25	3 months	100	old	PF3D7_1407800_PM4	108.99999999999996	4.6913478822291435	7.715783127887363	0
trav_2	2	2021-02-04	Previously exposed	24	25	3 months	100	old	PF3D7_1455300	1644.2774533379174	7.405056328613713	10.11361571534809	0
trav_2	2	2021-02-04	Previously exposed	24	25	3 months	100	old	PF3D7_1460600_ISP3	2098.4959986082117	7.648976175985176	9.306462392765935	0
trav_2	2	2021-02-04	Previously exposed	24	25	3 months	100	old	PF3D7_1462300	569.8505550811259	6.345374142384144	8.97324810638121	0
trav_2	2	2021-02-04	Previously exposed	24	25	3 months	100	old	PF3D7_1137300	1900.3297959183724	7.549782726890966	9.827929421218649	0
trav_2	2	2021-02-04	Previously exposed	24	25	3 months	100	old	PF3D7_1431400	2775.583294519479	7.92861620031564	10.202268691239828	0
trav_2	2	2021-02-04	Previously exposed	24	25	3 months	100	old	PF92	3658.568213783409	8.204827151437515	9.222814901461106	0
trav_2	2	2021-02-04	Previously exposed	24	25	3 months	100	old	PFA0135W	887.2247315808954	6.788098311640523	9.058414904915974	0
trav_2	2	2021-02-04	Previously exposed	24	25	3 months	100	old	PFA0210c	2058.0086462882114	7.629494117691395	9.671538845839642	0
trav_2	2	2021-02-04	Previously exposed	24	25	3 months	100	old	PFA0445W	3915.662481512947	8.272739810332428	9.739126370410698	0
trav_2	2	2021-02-04	Previously exposed	24	25	3 months	100	old	PFD1130W	797.4999999999999	6.6814818346589995	9.460369625426166	0
trav_2	2	2021-02-04	Previously exposed	24	25	3 months	100	old	PFD1160W18	7966.861070201251	8.983045851071077	11.221036970177137	0
trav_2	2	2021-02-04	Previously exposed	24	25	3 months	100	old	PFD1160W19	205.27296988181465	5.3243406537971465	10.827452947394216	0
trav_2	2	2021-02-04	Previously exposed	24	25	3 months	100	old	PFSEA1	12622.283913482752	9.443219095432864	10.987776225265092	0
trav_2	2	2021-02-04	Previously exposed	24	25	3 months	100	old	PTEX150	17419.892615996465	9.765368085978563	10.24209944842331	0
trav_2	2	2021-02-04	Previously exposed	24	25	3 months	100	old	PTRAMP	3090.4618181818128	8.036075814446667	9.46940070250866	0
trav_2	2	2021-02-04	Previously exposed	24	25	3 months	100	old	RAMA	3068.0577113810887	8.028799973060256	9.33151576709956	0
trav_2	2	2021-02-04	Previously exposed	24	25	3 months	100	old	RH1	16551.30109443869	9.714219993693304	9.145567028987822	1
trav_2	2	2021-02-04	Previously exposed	24	25	3 months	100	old	RH2b	2307.132137030994	7.74376053309658	8.294754697808065	0
trav_2	2	2021-02-04	Previously exposed	24	25	3 months	100	old	RH5	3816.2215486359814	8.24701608870154	8.804582252239008	0
trav_2	2	2021-02-04	Previously exposed	24	25	3 months	100	old	RHOPH3	14219.779745122352	9.56238921414602	9.204606712680455	1
trav_2	2	2021-02-04	Previously exposed	24	25	3 months	100	old	RIPR	386.5000000000001	5.957131868027477	7.781966955861456	0
trav_2	2	2021-02-04	Previously exposed	24	25	3 months	100	old	RON3	2140.699522030775	7.668887934056081	9.455418092845017	0
trav_2	2	2021-02-04	Previously exposed	24	25	3 months	100	old	RON6	2402.957612239783	7.78445559606353	9.117288164460144	0
trav_2	2	2021-02-04	Previously exposed	24	25	3 months	100	old	SERA2	3334.994492818342	8.112226307019528	9.801397302709926	0
trav_2	2	2021-02-04	Previously exposed	24	25	3 months	100	old	SERA3	15142.77101803732	9.625278536534616	9.85585350578221	0
trav_2	2	2021-02-04	Previously exposed	24	25	3 months	100	old	SERA4	34509.32089197258	10.448984737311712	9.864614966752525	1
trav_2	2	2021-02-04	Previously exposed	24	25	3 months	100	old	SERA5	56145.95958202235	10.93571	9.925531386286451	1
trav_2	2	2021-02-04	Previously exposed	24	25	3 months	100	old	SERA7	7028.219388454678	8.85768866516221	9.288337310252125	0
trav_2	2	2021-02-04	Previously exposed	24	25	3 months	100	old	SERA9	5934.90036600241	8.68860551937167	9.01111737496083	0
trav_2	2	2021-02-04	Previously exposed	24	25	3 months	100	old	SPATR	9367.562904385297	9.145008245818532	10.065238814287127	0
trav_2	2	2021-02-04	Previously exposed	24	25	3 months	100	old	Surfin4.2_3D7A	5472.54695356401	8.607499409271405	10.583187645269142	0
trav_2	2	2021-02-04	Previously exposed	24	25	3 months	100	old	Surfin4.2_3D7B	20.5	3.0204248861443626	7.131782400385388	0
trav_2	2	2021-02-04	Previously exposed	24	25	3 months	100	old	Surfin4.2_Conserved	8050.674769465811	8.993511189193606	12.471635760747066	0
trav_2	2	2021-02-04	Previously exposed	24	25	3 months	100	old	Surfin4.2_K1	2579.056170703578	7.855178785676571	11.359083261632108	0
trav_2	2	2021-02-04	Previously exposed	24	25	3 months	100	old	Surfin4.2_K1A	745.0666666666659	6.613473699834587	8.503299225011292	0
trav_2	2	2021-02-04	Previously exposed	24	25	3 months	100	old	TLP	3396.511926134898	8.130504279926502	9.080976006737483	0
trav_2	2	2021-02-05	Previously exposed	24	25	6 months	194	old	AARP	255.99999999999991	5.545177444479562	6.945631377789321	0
trav_2	2	2021-02-05	Previously exposed	24	25	6 months	194	old	AMA1	20618.67183871905	9.93395234418312	10.679817333634348	0
trav_2	2	2021-02-05	Previously exposed	24	25	6 months	194	old	ASP	8154.263248705954	9.006296167467573	10.588796143929455	0
trav_2	2	2021-02-05	Previously exposed	24	25	6 months	194	old	CLAG3.2	1920.6969468526129	7.560443392308154	9.11199833047798	0
trav_2	2	2021-02-05	Previously exposed	24	25	6 months	194	old	EBA140	130.0992555831265	4.868297663619895	10.220846228872656	0
trav_2	2	2021-02-05	Previously exposed	24	25	6 months	194	old	EBA175	8438.464054478227	9.040555586962332	9.594490574016802	0
trav_2	2	2021-02-05	Previously exposed	24	25	6 months	194	old	EBA181	1239.0209461049635	7.122076787139967	8.254710618301257	0
trav_2	2	2021-02-05	Previously exposed	24	25	6 months	194	old	ETRAMP10.2	1138	7.037027614686276	9.38447403260792	0
trav_2	2	2021-02-05	Previously exposed	24	25	6 months	194	old	GAMA	6057.156650535242	8.70899576937315	10.36609070511192	0
trav_2	2	2021-02-05	Previously exposed	24	25	6 months	194	old	H101	1818.8442082947545	7.505956527953436	9.6208256008884	0
trav_2	2	2021-02-05	Previously exposed	24	25	6 months	194	old	MSP1	15661.393093345576	9.658953924294815	8.981253529331273	1
trav_2	2	2021-02-05	Previously exposed	24	25	6 months	194	old	MSP10	29724.98512844348	10.29974322125418	10.555116144246409	0
trav_2	2	2021-02-05	Previously exposed	24	25	6 months	194	old	MSP11	6017.921345770679	8.702497187275846	11.022145919962448	0
trav_2	2	2021-02-05	Previously exposed	24	25	6 months	194	old	MSP1_19	8681.541084482304	9.068954336190467	11.102979720269351	0
trav_2	2	2021-02-05	Previously exposed	24	25	6 months	194	old	MSP1_Block2_3D7_full	21501.99809675922	9.975901144530576	9.56759399651018	1
trav_2	2	2021-02-05	Previously exposed	24	25	6 months	194	old	MSP1_Block2_3D7_repeat	5214.3908285236685	8.559177549207032	11.319988889456534	0
trav_2	2	2021-02-05	Previously exposed	24	25	6 months	194	old	MSP1_Block2_K1_flank	17406.00596769697	9.764570596202264	11.586345555466425	0
trav_2	2	2021-02-05	Previously exposed	24	25	6 months	194	old	MSP1_Block2_MAD20_full	3138.166138816667	8.051393876065056	11.105687319253722	0
trav_2	2	2021-02-05	Previously exposed	24	25	6 months	194	old	MSP1_Block2_MAD20_repeat	2863.147428939015	7.959676798337113	9.955056566489883	0
trav_2	2	2021-02-05	Previously exposed	24	25	6 months	194	old	MSP1_Block2_PaloAlto_repeat	5901.432296404101	8.68295036253425	9.210648175660117	0
trav_2	2	2021-02-05	Previously exposed	24	25	6 months	194	old	MSP1_Block2_R033	51023.08675388867	10.840033490725924	10.602133732925708	1
trav_2	2	2021-02-05	Previously exposed	24	25	6 months	194	old	MSP1_Block2_Wellcome_full	4969.6091980635565	8.511096483818632	11.372931214431889	0
trav_2	2	2021-02-05	Previously exposed	24	25	6 months	194	old	MSP1_Block2_Wellcome_repeat	2867.452165673446	7.961179167320689	10.124504690999856	0
trav_2	2	2021-02-05	Previously exposed	24	25	6 months	194	old	MSP2	18550.100661063323	9.828230494493274	9.818496815588032	1
trav_2	2	2021-02-05	Previously exposed	24	25	6 months	194	old	MSP2_CH15019DBL2	10924.42890811102	9.29875674474035	9.21036311063868	1
trav_2	2	2021-02-05	Previously exposed	24	25	6 months	194	old	MSP2_CHO	16827.00210183159	9.730740143084716	10.480997588230846	0
trav_2	2	2021-02-05	Previously exposed	24	25	6 months	194	old	MSP2_DD2	39873.23341278164	10.593460535978	11.942789438947823	0
trav_2	2	2021-02-05	Previously exposed	24	25	6 months	194	old	MSP3	12644.42590446104	9.444971757081795	10.064385716241372	0
trav_2	2	2021-02-05	Previously exposed	24	25	6 months	194	old	MSP3.5	4966.47290677519	8.510465190445764	10.213345120546386	0
trav_2	2	2021-02-05	Previously exposed	24	25	6 months	194	old	MSP3.6	21205.239894026166	9.962003594932469	9.89422733624469	1
trav_2	2	2021-02-05	Previously exposed	24	25	6 months	194	old	MSP3_3D7	1067.938737684127	6.973485656155912	7.844964983092014	0
trav_2	2	2021-02-05	Previously exposed	24	25	6 months	194	old	MSP3_K1	106.89857761286328	4.671880512169449	8.020670400594128	0
trav_2	2	2021-02-05	Previously exposed	24	25	6 months	194	old	MSP4	14611.142213270254	9.589539681926356	10.606525047108477	0
trav_2	2	2021-02-05	Previously exposed	24	25	6 months	194	old	MSP5	5474.152457258916	8.607792740374446	10.611652437794762	0
trav_2	2	2021-02-05	Previously exposed	24	25	6 months	194	old	MSP6	2929.1900482244573	7.982481229743091	9.168334903172852	0
trav_2	2	2021-02-05	Previously exposed	24	25	6 months	194	old	MSP7	56145.95958202235	10.93571	9.480988832770183	1
trav_2	2	2021-02-05	Previously exposed	24	25	6 months	194	old	MSP8	5170.475424647619	8.550719921620333	9.800021619066118	0
trav_2	2	2021-02-05	Previously exposed	24	25	6 months	194	old	MSP9	6136.004467754464	8.72192907116848	9.34804019265978	0
trav_2	2	2021-02-05	Previously exposed	24	25	6 months	194	old	MSPDBL2_C_terminal	5580.132698768216	8.626967836233847	12.132107654342844	0
trav_2	2	2021-02-05	Previously exposed	24	25	6 months	194	old	MSPDBL2_N_terminal	8130.066696919784	9.003324406311377	11.554234399841487	0
trav_2	2	2021-02-05	Previously exposed	24	25	6 months	194	old	MSPDBL_C_terminal	5756.582756647056	8.658099306219373	13.4141690551778	0
trav_2	2	2021-02-05	Previously exposed	24	25	6 months	194	old	MSPDBL_N_terminal	1652.5314991402197	7.410063633051114	9.21621165865156	0
trav_2	2	2021-02-05	Previously exposed	24	25	6 months	194	old	MSRP1	23925.150032408572	10.08268548724856	14.932332297073554	0
trav_2	2	2021-02-05	Previously exposed	24	25	6 months	194	old	MSRP2	24104.230000080883	10.0901426227527	12.446033048206012	0
trav_2	2	2021-02-05	Previously exposed	24	25	6 months	194	old	MSRP3	1128.197401889534	7.028376418422116	9.184495183920612	0
trav_2	2	2021-02-05	Previously exposed	24	25	6 months	194	old	MSRP4	10321.588638116336	9.241992964990317	10.606699638788452	0
trav_2	2	2021-02-05	Previously exposed	24	25	6 months	194	old	MSRP5	893.4070952204556	6.795042350704767	10.992639412202106	0
trav_2	2	2021-02-05	Previously exposed	24	25	6 months	194	old	MTRAP	237.1340687314389	5.468625672042331	9.95626647791117	0
trav_2	2	2021-02-05	Previously exposed	24	25	6 months	194	old	P12	1513.1705866450388	7.321962454719731	8.9871819014936	0
trav_2	2	2021-02-05	Previously exposed	24	25	6 months	194	old	P34	511.50000000000017	6.2373475853916815	8.29091562514107	0
trav_2	2	2021-02-05	Previously exposed	24	25	6 months	194	old	P38	2247.5557232768697	7.717598559487531	9.13272975331327	0
trav_2	2	2021-02-05	Previously exposed	24	25	6 months	194	old	P41	548.5983009708752	6.307366481471502	9.182849149953965	0
trav_2	2	2021-02-05	Previously exposed	24	25	6 months	194	old	PF10_0166	4109.19991257467	8.320983620066597	10.11289575982535	0
trav_2	2	2021-02-05	Previously exposed	24	25	6 months	194	old	PF113	25099.918161567908	10.130619864619256	9.811741693637728	1
trav_2	2	2021-02-05	Previously exposed	24	25	6 months	194	old	PF13_0125	199.50000000000003	5.295814236329918	8.657654815478882	0
trav_2	2	2021-02-05	Previously exposed	24	25	6 months	194	old	PF1400044	1887.3971185814453	7.542953972925818	8.988721079988169	0
trav_2	2	2021-02-05	Previously exposed	24	25	6 months	194	old	PF3D7_0206200	1579.6806553245108	7.364977988709421	9.227737028240629	0
trav_2	2	2021-02-05	Previously exposed	24	25	6 months	194	old	PF3D7_0525800_IMC1g	2601.196709585121	7.86372689103384	9.682254692242385	0
trav_2	2	2021-02-05	Previously exposed	24	25	6 months	194	old	PF3D7_0606800	901.6005221932094	6.804171541910414	9.153844866125064	0
trav_2	2	2021-02-05	Previously exposed	24	25	6 months	194	old	PF3D7_0629500_SEG1	734.9999999999999	6.5998704992128365	8.854684237300487	0
trav_2	2	2021-02-05	Previously exposed	24	25	6 months	194	old	PF3D7_0629500_SEG2	6907.060756972124	8.840299465484645	10.56643900590789	0
trav_2	2	2021-02-05	Previously exposed	24	25	6 months	194	old	PF3D7_0730800_2	13381.551578195924	9.501632289455047	11.54044508012548	0
trav_2	2	2021-02-05	Previously exposed	24	25	6 months	194	old	PF3D7_0830500	698	6.548219102762372	9.046763774021857	0
trav_2	2	2021-02-05	Previously exposed	24	25	6 months	194	old	PF3D7_0831400	2619.2659863165445	7.87064939960914	9.584856423136484	0
trav_2	2	2021-02-05	Previously exposed	24	25	6 months	194	old	PF3D7_0925900	1158.0286898839177	7.054474433200749	9.577917504393634	0
trav_2	2	2021-02-05	Previously exposed	24	25	6 months	194	old	PF3D7_1025300	136.00000000000006	4.912654885736052	7.0292677418975655	0
trav_2	2	2021-02-05	Previously exposed	24	25	6 months	194	old	PF3D7_1105800	2042.0906651602816	7.621729397915388	9.341486885462263	0
trav_2	2	2021-02-05	Previously exposed	24	25	6 months	194	old	PF3D7_1136200	6399.466949422676	8.763969976726322	9.82869584436338	0
trav_2	2	2021-02-05	Previously exposed	24	25	6 months	194	old	PF3D7_1229300	2190.78137109844	7.692013549631876	9.718773559628517	0
trav_2	2	2021-02-05	Previously exposed	24	25	6 months	194	old	PF3D7_1237900	72.99999999999999	4.290459441148391	7.651315309078903	0
trav_2	2	2021-02-05	Previously exposed	24	25	6 months	194	old	PF3D7_1252300	143.66666666666694	4.96749580143564	6.843515310319575	0
trav_2	2	2021-02-05	Previously exposed	24	25	6 months	194	old	PF3D7_1343700_KELCH	17.500000000000004	2.862200880929469	7.085986003451458	0
trav_2	2	2021-02-05	Previously exposed	24	25	6 months	194	old	PF3D7_1345100	2331.4238281249995	7.754234444955507	9.034283774153131	0
trav_2	2	2021-02-05	Previously exposed	24	25	6 months	194	old	PF3D7_1401600_PHISTB	4740.948009533047	8.463992396702578	9.806491041282984	0
trav_2	2	2021-02-05	Previously exposed	24	25	6 months	194	old	PF3D7_1407800_PM4	42.00000000000001	3.737669618283368	7.715783127887363	0
trav_2	2	2021-02-05	Previously exposed	24	25	6 months	194	old	PF3D7_1455300	1907.053704339855	7.553314766892326	10.11361571534809	0
trav_2	2	2021-02-05	Previously exposed	24	25	6 months	194	old	PF3D7_1460600_ISP3	2324.303235908136	7.751175589627017	9.306462392765935	0
trav_2	2	2021-02-05	Previously exposed	24	25	6 months	194	old	PF3D7_1462300	419.60166998766425	6.039305856465758	8.97324810638121	0
trav_2	2	2021-02-05	Previously exposed	24	25	6 months	194	old	PF3D7_1137300	1570.28716553288	7.359013789599454	9.827929421218649	0
trav_2	2	2021-02-05	Previously exposed	24	25	6 months	194	old	PF3D7_1431400	2473.5087719298185	7.813392977024854	10.202268691239828	0
trav_2	2	2021-02-05	Previously exposed	24	25	6 months	194	old	PF92	3473.38760651939	8.152885652194536	9.222814901461106	0
trav_2	2	2021-02-05	Previously exposed	24	25	6 months	194	old	PFA0135W	1007.5024065161052	6.915229682419579	9.058414904915974	0
trav_2	2	2021-02-05	Previously exposed	24	25	6 months	194	old	PFA0210c	2031.6592139738036	7.616608084974974	9.671538845839642	0
trav_2	2	2021-02-05	Previously exposed	24	25	6 months	194	old	PFA0445W	3321.488561628732	8.10816832336272	9.739126370410698	0
trav_2	2	2021-02-05	Previously exposed	24	25	6 months	194	old	PFD1130W	807.4999999999999	6.6939430550968115	9.460369625426166	0
trav_2	2	2021-02-05	Previously exposed	24	25	6 months	194	old	PFD1160W18	6473.301191122121	8.775441487838739	11.221036970177137	0
trav_2	2	2021-02-05	Previously exposed	24	25	6 months	194	old	PFD1160W19	2699.71216164697	7.900900439512093	10.827452947394216	0
trav_2	2	2021-02-05	Previously exposed	24	25	6 months	194	old	PFSEA1	10755.713017389196	9.2831923358678	10.987776225265092	0
trav_2	2	2021-02-05	Previously exposed	24	25	6 months	194	old	PTEX150	10590.65139077545	9.26772694669203	10.24209944842331	0
trav_2	2	2021-02-05	Previously exposed	24	25	6 months	194	old	PTRAMP	3027.324848484849	8.015434620239168	9.46940070250866	0
trav_2	2	2021-02-05	Previously exposed	24	25	6 months	194	old	RAMA	2920.6612323332392	7.979565319055717	9.33151576709956	0
trav_2	2	2021-02-05	Previously exposed	24	25	6 months	194	old	RH1	9619.454018719372	9.1715427872382609	9.145567028987822	1
trav_2	2	2021-02-05	Previously exposed	24	25	6 months	194	old	RH2b	1339.771615008155	7.2002544418579175	8.294754697808065	0
trav_2	2	2021-02-05	Previously exposed	24	25	6 months	194	old	RH5	2426.210710021117	7.794085940646224	8.804582252239008	0
trav_2	2	2021-02-05	Previously exposed	24	25	6 months	194	old	RHOPH3	8175.756512913022	9.008928531289785	9.204606712680455	0
trav_2	2	2021-02-05	Previously exposed	24	25	6 months	194	old	RIPR	116.50000000000004	4.757891273005756	7.781966955861456	0
trav_2	2	2021-02-05	Previously exposed	24	25	6 months	194	old	RON3	2006.251676908865	7.6040234227204015	9.455418092845017	0
trav_2	2	2021-02-05	Previously exposed	24	25	6 months	194	old	RON6	2114.5495359919773	7.656597083449196	9.117288164460144	0
trav_2	2	2021-02-05	Previously exposed	24	25	6 months	194	old	SERA2	2752.5736213440496	7.920291615321445	9.801397302709926	0
trav_2	2	2021-02-05	Previously exposed	24	25	6 months	194	old	SERA3	12277.735860593091	9.415542808528556	9.85585350578221	0
trav_2	2	2021-02-05	Previously exposed	24	25	6 months	194	old	SERA4	20844.34393760457	9.944837916449709	9.864614966752525	1
trav_2	2	2021-02-05	Previously exposed	24	25	6 months	194	old	SERA5	37051.87057979945	10.520074117433548	9.925531386286451	1
trav_2	2	2021-02-05	Previously exposed	24	25	6 months	194	old	SERA7	7777.137529137521	8.958943622624671	9.288337310252125	0
trav_2	2	2021-02-05	Previously exposed	24	25	6 months	194	old	SERA9	2636.60946184085	7.877249075969805	9.01111737496083	0
trav_2	2	2021-02-05	Previously exposed	24	25	6 months	194	old	SPATR	7193.059896325981	8.880871936862574	10.065238814287127	0
trav_2	2	2021-02-05	Previously exposed	24	25	6 months	194	old	Surfin4.2_3D7A	4751.142413487118	8.4661403762138	10.583187645269142	0
trav_2	2	2021-02-05	Previously exposed	24	25	6 months	194	old	Surfin4.2_3D7B	142.00000000000003	4.955827057601261	7.131782400385388	0
trav_2	2	2021-02-05	Previously exposed	24	25	6 months	194	old	Surfin4.2_Conserved	6560.614994270753	8.7888396266706	12.471635760747066	0
trav_2	2	2021-02-05	Previously exposed	24	25	6 months	194	old	Surfin4.2_K1	3046.637677816221	8.021793860794848	11.359083261632108	0
trav_2	2	2021-02-05	Previously exposed	24	25	6 months	194	old	Surfin4.2_K1A	768.1099656357384	6.643932907319296	8.503299225011292	0
trav_2	2	2021-02-05	Previously exposed	24	25	6 months	194	old	TLP	3177.436906899197	8.063830146658509	9.080976006737483	0
trav_1	1	2021-01-01	Previously exposed	28	23	Acute	0	recent	AARP	15.499999999999998	2.740840023925201	6.945631377789321	0
trav_1	1	2021-01-01	Previously exposed	28	23	Acute	0	recent	AMA1	17776.70419607465	9.785644126085456	10.679817333634348	0
trav_1	1	2021-01-01	Previously exposed	28	23	Acute	0	recent	ASP	26450.341291680063	10.183024340480328	10.588796143929455	0
trav_1	1	2021-01-01	Previously exposed	28	23	Acute	0	recent	CLAG3.2	2341.701195754405	7.758632950943018	9.11199833047798	0
trav_1	1	2021-01-01	Previously exposed	28	23	Acute	0	recent	EBA140	194.75277067348657	5.271730911471154	10.220846228872656	0
trav_1	1	2021-01-01	Previously exposed	28	23	Acute	0	recent	EBA175	2349.470469413098	7.761945249582459	9.594490574016802	0
trav_1	1	2021-01-01	Previously exposed	28	23	Acute	0	recent	EBA181	1467.0540905315595	7.291011648991232	8.254710618301257	0
trav_1	1	2021-01-01	Previously exposed	28	23	Acute	0	recent	ETRAMP10.2	1127.3182850653016	7.027596892148959	9.38447403260792	0
trav_1	1	2021-01-01	Previously exposed	28	23	Acute	0	recent	GAMA	56145.95958202235	10.93571	10.36609070511192	1
trav_1	1	2021-01-01	Previously exposed	28	23	Acute	0	recent	H101	4416.1410460667	8.393021527226464	9.6208256008884	0
trav_1	1	2021-01-01	Previously exposed	28	23	Acute	0	recent	MSP1	12233.75779431958	9.411954441855968	8.981253529331273	1
trav_1	1	2021-01-01	Previously exposed	28	23	Acute	0	recent	MSP10	54621.418098437214	10.90818135767926	10.555116144246409	1
trav_1	1	2021-01-01	Previously exposed	28	23	Acute	0	recent	MSP11	14983.656465570808	9.614715317110624	11.022145919962448	0
trav_1	1	2021-01-01	Previously exposed	28	23	Acute	0	recent	MSP1_19	21734.586295897643	9.986660109236574	11.102979720269351	0
trav_1	1	2021-01-01	Previously exposed	28	23	Acute	0	recent	MSP1_Block2_3D7_full	2581.203776071943	7.856011148973966	9.56759399651018	0
trav_1	1	2021-01-01	Previously exposed	28	23	Acute	0	recent	MSP1_Block2_3D7_repeat	12661.910040862684	9.446353556424173	11.319988889456534	0
trav_1	1	2021-01-01	Previously exposed	28	23	Acute	0	recent	MSP1_Block2_K1_flank	7906.997380216853	8.975503390746331	11.586345555466425	0
trav_1	1	2021-01-01	Previously exposed	28	23	Acute	0	recent	MSP1_Block2_MAD20_full	5022.818135648007	8.52174643677326	11.105687319253722	0
trav_1	1	2021-01-01	Previously exposed	28	23	Acute	0	recent	MSP1_Block2_MAD20_repeat	4523.2209000851235	8.416979607570038	9.955056566489883	0
trav_1	1	2021-01-01	Previously exposed	28	23	Acute	0	recent	MSP1_Block2_PaloAlto_repeat	3933.18194565001	8.277204032650884	9.210648175660117	0
trav_1	1	2021-01-01	Previously exposed	28	23	Acute	0	recent	MSP1_Block2_R033	13484.053249366894	9.50926302542409	10.602133732925708	0
trav_1	1	2021-01-01	Previously exposed	28	23	Acute	0	recent	MSP1_Block2_Wellcome_full	8711.33872039882	9.072380757278143	11.372931214431889	0
trav_1	1	2021-01-01	Previously exposed	28	23	Acute	0	recent	MSP1_Block2_Wellcome_repeat	6619.168179168157	8.79772498834246	10.124504690999856	0
trav_1	1	2021-01-01	Previously exposed	28	23	Acute	0	recent	MSP2	12177.604030219818	9.407353808466612	9.818496815588032	0
trav_1	1	2021-01-01	Previously exposed	28	23	Acute	0	recent	MSP2_CH15019DBL2	18912.92114398917	9.847600625871904	9.21036311063868	1
trav_1	1	2021-01-01	Previously exposed	28	23	Acute	0	recent	MSP2_CHO	56145.95958202235	10.93571	10.480997588230846	1
trav_1	1	2021-01-01	Previously exposed	28	23	Acute	0	recent	MSP2_DD2	56145.95958202235	10.93571	11.942789438947823	0
trav_1	1	2021-01-01	Previously exposed	28	23	Acute	0	recent	MSP3	6299.7519808608095	8.748265543487348	10.064385716241372	0
trav_1	1	2021-01-01	Previously exposed	28	23	Acute	0	recent	MSP3.5	2939.2204449347405	7.98589967038888	10.213345120546386	0
trav_1	1	2021-01-01	Previously exposed	28	23	Acute	0	recent	MSP3.6	19003.54116025564	9.85238061763813	9.89422733624469	0
trav_1	1	2021-01-01	Previously exposed	28	23	Acute	0	recent	MSP3_3D7	3761.161453765956	8.232483085963178	7.844964983092014	1
trav_1	1	2021-01-01	Previously exposed	28	23	Acute	0	recent	MSP3_K1	340.0000000000001	5.8289456176102075	8.020670400594128	0
trav_1	1	2021-01-01	Previously exposed	28	23	Acute	0	recent	MSP4	16616.246918727127	9.718136225744471	10.606525047108477	0
trav_1	1	2021-01-01	Previously exposed	28	23	Acute	0	recent	MSP5	14494.197613340128	9.581503683724216	10.611652437794762	0
trav_1	1	2021-01-01	Previously exposed	28	23	Acute	0	recent	MSP6	7067.294621067784	8.863233029515904	9.168334903172852	0
trav_1	1	2021-01-01	Previously exposed	28	23	Acute	0	recent	MSP7	19265.42248897101	9.866067187210188	9.480988832770183	1
trav_1	1	2021-01-01	Previously exposed	28	23	Acute	0	recent	MSP8	18157.810816054374	9.806856095111836	9.800021619066118	1
trav_1	1	2021-01-01	Previously exposed	28	23	Acute	0	recent	MSP9	1690.0794020578485	7.432530790279613	9.34804019265978	0
trav_1	1	2021-01-01	Previously exposed	28	23	Acute	0	recent	MSPDBL2_C_terminal	12295.71088578336	9.417005772074674	12.132107654342844	0
trav_1	1	2021-01-01	Previously exposed	28	23	Acute	0	recent	MSPDBL2_N_terminal	11989.45819977431	9.391783059325364	11.554234399841487	0
trav_1	1	2021-01-01	Previously exposed	28	23	Acute	0	recent	MSPDBL_C_terminal	13246.100050140803	9.491458452250644	13.4141690551778	0
trav_1	1	2021-01-01	Previously exposed	28	23	Acute	0	recent	MSPDBL_N_terminal	1669.8807629229182	7.420507503414385	9.21621165865156	0
trav_1	1	2021-01-01	Previously exposed	28	23	Acute	0	recent	MSRP1	9236.5419720448	9.130922849138727	14.932332297073554	0
trav_1	1	2021-01-01	Previously exposed	28	23	Acute	0	recent	MSRP2	10411.839410008555	9.250698842446583	12.446033048206012	0
trav_1	1	2021-01-01	Previously exposed	28	23	Acute	0	recent	MSRP3	1210.1453364457566	7.098495744142914	9.184495183920612	0
trav_1	1	2021-01-01	Previously exposed	28	23	Acute	0	recent	MSRP4	17697.749616528516	9.781192770169785	10.606699638788452	0
trav_1	1	2021-01-01	Previously exposed	28	23	Acute	0	recent	MSRP5	464.5746402877715	6.141122234877052	10.992639412202106	0
trav_1	1	2021-01-01	Previously exposed	28	23	Acute	0	recent	MTRAP	32637.488890684355	10.39321687262232	9.95626647791117	1
trav_1	1	2021-01-01	Previously exposed	28	23	Acute	0	recent	P12	835.0186923385478	6.727454110634481	8.9871819014936	0
trav_1	1	2021-01-01	Previously exposed	28	23	Acute	0	recent	P34	439.99999999999983	6.0867747269123065	8.29091562514107	0
trav_1	1	2021-01-01	Previously exposed	28	23	Acute	0	recent	P38	5821.893505445751	8.66938083239072	9.13272975331327	0
trav_1	1	2021-01-01	Previously exposed	28	23	Acute	0	recent	P41	1584.3468230694025	7.367927502365408	9.182849149953965	0
trav_1	1	2021-01-01	Previously exposed	28	23	Acute	0	recent	PF10_0166	42231.29188262015	10.650916739044735	10.11289575982535	1
trav_1	1	2021-01-01	Previously exposed	28	23	Acute	0	recent	PF113	9551.345136139427	9.164437275507844	9.811741693637728	0
trav_1	1	2021-01-01	Previously exposed	28	23	Acute	0	recent	PF13_0125	191	5.25227342804663	8.657654815478882	0
trav_1	1	2021-01-01	Previously exposed	28	23	Acute	0	recent	PF1400044	2527.211636744869	7.834871854077175	8.988721079988169	0
trav_1	1	2021-01-01	Previously exposed	28	23	Acute	0	recent	PF3D7_0206200	10921.313960721578	9.2984715681337	9.227737028240629	1
trav_1	1	2021-01-01	Previously exposed	28	23	Acute	0	recent	PF3D7_0525800_IMC1g	4855.853070431321	8.487940074956885	9.682254692242385	0
trav_1	1	2021-01-01	Previously exposed	28	23	Acute	0	recent	PF3D7_0606800	1128.9500200454413	7.029043293945164	9.153844866125064	0
trav_1	1	2021-01-01	Previously exposed	28	23	Acute	0	recent	PF3D7_0629500_SEG1	1882.9910141206708	7.540616756537784	8.854684237300487	0
trav_1	1	2021-01-01	Previously exposed	28	23	Acute	0	recent	PF3D7_0629500_SEG2	8375.135871743509	9.03302258005343	10.56643900590789	0
trav_1	1	2021-01-01	Previously exposed	28	23	Acute	0	recent	PF3D7_0730800_2	33116.04836082097	10.407773288603716	11.54044508012548	0
trav_1	1	2021-01-01	Previously exposed	28	23	Acute	0	recent	PF3D7_0830500	951.85185185185	6.85840940487898	9.046763774021857	0
trav_1	1	2021-01-01	Previously exposed	28	23	Acute	0	recent	PF3D7_0831400	3323.749892280662	8.108848910148252	9.584856423136484	0
trav_1	1	2021-01-01	Previously exposed	28	23	Acute	0	recent	PF3D7_0925900	1175.392135642137	7.0693571033633615	9.577917504393634	0
trav_1	1	2021-01-01	Previously exposed	28	23	Acute	0	recent	PF3D7_1025300	32	3.4657359027997265	7.0292677418975655	0
trav_1	1	2021-01-01	Previously exposed	28	23	Acute	0	recent	PF3D7_1105800	2576.4784932552707	7.854178820462053	9.341486885462263	0
trav_1	1	2021-01-01	Previously exposed	28	23	Acute	0	recent	PF3D7_1136200	9811.448229010486	9.191305169493308	9.82869584436338	0
trav_1	1	2021-01-01	Previously exposed	28	23	Acute	0	recent	PF3D7_1229300	3374.0174669715493	8.123859440025397	9.718773559628517	0
trav_1	1	2021-01-01	Previously exposed	28	23	Acute	0	recent	PF3D7_1237900	271.4999999999999	5.60396213937399	7.651315309078903	0
trav_1	1	2021-01-01	Previously exposed	28	23	Acute	0	recent	PF3D7_1252300	60.50000000000001	4.102643365036796	6.843515310319575	0
trav_1	1	2021-01-01	Previously exposed	28	23	Acute	0	recent	PF3D7_1343700_KELCH	266	5.583496308781699	7.085986003451458	0
trav_1	1	2021-01-01	Previously exposed	28	23	Acute	0	recent	PF3D7_1345100	1654.954347414278	7.411528702786759	9.034283774153131	0
trav_1	1	2021-01-01	Previously exposed	28	23	Acute	0	recent	PF3D7_1401600_PHISTB	7661.555381113119	8.943970294486933	9.806491041282984	0
trav_1	1	2021-01-01	Previously exposed	28	23	Acute	0	recent	PF3D7_1407800_PM4	105.5	4.658710952916121	7.715783127887363	0
trav_1	1	2021-01-01	Previously exposed	28	23	Acute	0	recent	PF3D7_1455300	1622.5490641468325	7.391753687964995	10.11361571534809	0
trav_1	1	2021-01-01	Previously exposed	28	23	Acute	0	recent	PF3D7_1460600_ISP3	2841.842987628629	7.952208059991046	9.306462392765935	0
trav_1	1	2021-01-01	Previously exposed	28	23	Acute	0	recent	PF3D7_1462300	1243.3386114494476	7.125555469094345	8.97324810638121	0
trav_1	1	2021-01-01	Previously exposed	28	23	Acute	0	recent	PF3D7_1137300	2314.535313782746	7.746964217984113	9.827929421218649	0
trav_1	1	2021-01-01	Previously exposed	28	23	Acute	0	recent	PF3D7_1431400	3694.0782417826713	8.214486341309827	10.202268691239828	0
trav_1	1	2021-01-01	Previously exposed	28	23	Acute	0	recent	PF92	3441.9814929785507	8.143802599934993	9.222814901461106	0
trav_1	1	2021-01-01	Previously exposed	28	23	Acute	0	recent	PFA0135W	909.9999999999992	6.813444599510895	9.058414904915974	0
trav_1	1	2021-01-01	Previously exposed	28	23	Acute	0	recent	PFA0210c	2991.4934775692127	8.003528032506537	9.671538845839642	0
trav_1	1	2021-01-01	Previously exposed	28	23	Acute	0	recent	PFA0445W	4163.721820952886	8.334164621776285	9.739126370410698	0
trav_1	1	2021-01-01	Previously exposed	28	23	Acute	0	recent	PFD1130W	998.8878533706156	6.90664251345878	9.460369625426166	0
trav_1	1	2021-01-01	Previously exposed	28	23	Acute	0	recent	PFD1160W18	11126.061233365264	9.317045494248106	11.221036970177137	0
trav_1	1	2021-01-01	Previously exposed	28	23	Acute	0	recent	PFD1160W19	4358.3858392999155	8.379857047450553	10.827452947394216	0
trav_1	1	2021-01-01	Previously exposed	28	23	Acute	0	recent	PFSEA1	56145.95958202235	10.93571	10.987776225265092	0
trav_1	1	2021-01-01	Previously exposed	28	23	Acute	0	recent	PTEX150	56145.95958202235	10.93571	10.24209944842331	1
trav_1	1	2021-01-01	Previously exposed	28	23	Acute	0	recent	PTRAMP	4242.230559999999	8.352844485368513	9.46940070250866	0
trav_1	1	2021-01-01	Previously exposed	28	23	Acute	0	recent	RAMA	9299.318657793106	9.13769641385462	9.33151576709956	0
trav_1	1	2021-01-01	Previously exposed	28	23	Acute	0	recent	RH1	1832.2282508154408	7.513288128529718	9.145567028987822	0
trav_1	1	2021-01-01	Previously exposed	28	23	Acute	0	recent	RH2b	1479.947712418304	7.299762036686969	8.294754697808065	0
trav_1	1	2021-01-01	Previously exposed	28	23	Acute	0	recent	RH5	1257.0414823363396	7.1365162091088425	8.804582252239008	0
trav_1	1	2021-01-01	Previously exposed	28	23	Acute	0	recent	RHOPH3	842.8441300022096	6.736782041738886	9.204606712680455	0
trav_1	1	2021-01-01	Previously exposed	28	23	Acute	0	recent	RIPR	245.49999999999991	5.503296947234575	7.781966955861456	0
trav_1	1	2021-01-01	Previously exposed	28	23	Acute	0	recent	RON3	3362.116845025758	8.120326067982646	9.455418092845017	0
trav_1	1	2021-01-01	Previously exposed	28	23	Acute	0	recent	RON6	2041.812230152436	7.621593040604544	9.117288164460144	0
trav_1	1	2021-01-01	Previously exposed	28	23	Acute	0	recent	SERA2	2993.6015617864605	8.004232477228154	9.801397302709926	0
trav_1	1	2021-01-01	Previously exposed	28	23	Acute	0	recent	SERA3	5445.957424833604	8.602628855508252	9.85585350578221	0
trav_1	1	2021-01-01	Previously exposed	28	23	Acute	0	recent	SERA4	1829.3447794528256	7.511713137707555	9.864614966752525	0
trav_1	1	2021-01-01	Previously exposed	28	23	Acute	0	recent	SERA5	4154.488058237891	8.331944488684703	9.925531386286451	0
trav_1	1	2021-01-01	Previously exposed	28	23	Acute	0	recent	SERA7	5722.177060251114	8.652104616901163	9.288337310252125	0
trav_1	1	2021-01-01	Previously exposed	28	23	Acute	0	recent	SERA9	1235.4806828391747	7.119215390210664	9.01111737496083	0
trav_1	1	2021-01-01	Previously exposed	28	23	Acute	0	recent	SPATR	4997.888230749439	8.516770748349616	10.065238814287127	0
trav_1	1	2021-01-01	Previously exposed	28	23	Acute	0	recent	Surfin4.2_3D7A	8357.230060268406	9.030882318672226	10.583187645269142	0
trav_1	1	2021-01-01	Previously exposed	28	23	Acute	0	recent	Surfin4.2_3D7B	48.99999999999999	3.8918202981106265	7.131782400385388	0
trav_1	1	2021-01-01	Previously exposed	28	23	Acute	0	recent	Surfin4.2_Conserved	4158.60270460371	8.332934408515777	12.471635760747066	0
trav_1	1	2021-01-01	Previously exposed	28	23	Acute	0	recent	Surfin4.2_K1	3534.942535158797	8.17045232223215	11.359083261632108	0
trav_1	1	2021-01-01	Previously exposed	28	23	Acute	0	recent	Surfin4.2_K1A	699.6605744125318	6.550595323748056	8.503299225011292	0
trav_1	1	2021-01-01	Previously exposed	28	23	Acute	0	recent	TLP	3335.938934848337	8.112509458409523	9.080976006737483	0
trav_2	2	2021-02-06	Previously exposed	24	25	12 months	457	old	AARP	108.00000000000004	4.68213122712422	6.945631377789321	0
trav_2	2	2021-02-06	Previously exposed	24	25	12 months	457	old	AMA1	24039.379153372654	10.087448562748795	10.679817333634348	0
trav_2	2	2021-02-06	Previously exposed	24	25	12 months	457	old	ASP	4989.065676594366	8.515003932054679	10.588796143929455	0
trav_2	2	2021-02-06	Previously exposed	24	25	12 months	457	old	CLAG3.2	1853.0611312642811	7.524594216169834	9.11199833047798	0
trav_2	2	2021-02-06	Previously exposed	24	25	12 months	457	old	EBA140	201.67021881216215	5.306633783152214	10.220846228872656	0
trav_2	2	2021-02-06	Previously exposed	24	25	12 months	457	old	EBA175	4315.184003261632	8.369895245310934	9.594490574016802	0
trav_2	2	2021-02-06	Previously exposed	24	25	12 months	457	old	EBA181	780.110049833886	6.659434999262069	8.254710618301257	0
trav_2	2	2021-02-06	Previously exposed	24	25	12 months	457	old	ETRAMP10.2	1814.1659568426996	7.503381113173286	9.38447403260792	0
trav_2	2	2021-02-06	Previously exposed	24	25	12 months	457	old	GAMA	4074.7710793328	8.312569847246138	10.36609070511192	0
trav_2	2	2021-02-06	Previously exposed	24	25	12 months	457	old	H101	2100.078380108125	7.649729946876008	9.6208256008884	0
trav_2	2	2021-02-06	Previously exposed	24	25	12 months	457	old	MSP1	6358.051998298223	8.757477319842184	8.981253529331273	0
trav_2	2	2021-02-06	Previously exposed	24	25	12 months	457	old	MSP10	18924.306648022808	9.84820244080612	10.555116144246409	0
trav_2	2	2021-02-06	Previously exposed	24	25	12 months	457	old	MSP11	4248.521923337453	8.35432641868389	11.022145919962448	0
trav_2	2	2021-02-06	Previously exposed	24	25	12 months	457	old	MSP1_19	6864.980480149427	8.834188474811201	11.102979720269351	0
trav_2	2	2021-02-06	Previously exposed	24	25	12 months	457	old	MSP1_Block2_3D7_full	10251.077397844434	9.2351380910275	9.56759399651018	0
trav_2	2	2021-02-06	Previously exposed	24	25	12 months	457	old	MSP1_Block2_3D7_repeat	5985.40398813222	8.697079115819678	11.319988889456534	0
trav_2	2	2021-02-06	Previously exposed	24	25	12 months	457	old	MSP1_Block2_K1_flank	7190.165212914175	8.880469428603279	11.586345555466425	0
trav_2	2	2021-02-06	Previously exposed	24	25	12 months	457	old	MSP1_Block2_MAD20_full	2324.829077981445	7.751401800472418	11.105687319253722	0
trav_2	2	2021-02-06	Previously exposed	24	25	12 months	457	old	MSP1_Block2_MAD20_repeat	2615.367870133888	7.869160043520399	9.955056566489883	0
trav_2	2	2021-02-06	Previously exposed	24	25	12 months	457	old	MSP1_Block2_PaloAlto_repeat	2795.066435200654	7.935611154609274	9.210648175660117	0
trav_2	2	2021-02-06	Previously exposed	24	25	12 months	457	old	MSP1_Block2_R033	20221.076205332713	9.914480715951976	10.602133732925708	0
trav_2	2	2021-02-06	Previously exposed	24	25	12 months	457	old	MSP1_Block2_Wellcome_full	3362.464894058996	8.120429583427041	11.372931214431889	0
trav_2	2	2021-02-06	Previously exposed	24	25	12 months	457	old	MSP1_Block2_Wellcome_repeat	2837.6383526383465	7.950727419240059	10.124504690999856	0
trav_2	2	2021-02-06	Previously exposed	24	25	12 months	457	old	MSP2	11830.0902414033	9.378401585126204	9.818496815588032	0
trav_2	2	2021-02-06	Previously exposed	24	25	12 months	457	old	MSP2_CH15019DBL2	5943.170001938736	8.689997940365364	9.21036311063868	0
trav_2	2	2021-02-06	Previously exposed	24	25	12 months	457	old	MSP2_CHO	11890.195404223672	9.383469423883149	10.480997588230846	0
trav_2	2	2021-02-06	Previously exposed	24	25	12 months	457	old	MSP2_DD2	19488.419666586095	9.877575704893218	11.942789438947823	0
trav_2	2	2021-02-06	Previously exposed	24	25	12 months	457	old	MSP3	10950.795636619028	9.301167393483423	10.064385716241372	0
trav_2	2	2021-02-06	Previously exposed	24	25	12 months	457	old	MSP3.5	4144.765581908448	8.329601511545151	10.213345120546386	0
trav_2	2	2021-02-06	Previously exposed	24	25	12 months	457	old	MSP3.6	9229.913294073434	9.130204933527905	9.89422733624469	0
trav_2	2	2021-02-06	Previously exposed	24	25	12 months	457	old	MSP3_3D7	1291.7431550228969	7.163747868158013	7.844964983092014	0
trav_2	2	2021-02-06	Previously exposed	24	25	12 months	457	old	MSP3_K1	104	4.6443908991413725	8.020670400594128	0
trav_2	2	2021-02-06	Previously exposed	24	25	12 months	457	old	MSP4	6962.153481063401	8.848244113670384	10.606525047108477	0
trav_2	2	2021-02-06	Previously exposed	24	25	12 months	457	old	MSP5	13887.296647061688	9.538729790964831	10.611652437794762	0
trav_2	2	2021-02-06	Previously exposed	24	25	12 months	457	old	MSP6	2430.5333467054556	7.79586599649238	9.168334903172852	0
trav_2	2	2021-02-06	Previously exposed	24	25	12 months	457	old	MSP7	56145.95958202235	10.93571	9.480988832770183	1
trav_2	2	2021-02-06	Previously exposed	24	25	12 months	457	old	MSP8	3636.1581423548023	8.198682947848475	9.800021619066118	0
trav_2	2	2021-02-06	Previously exposed	24	25	12 months	457	old	MSP9	3334.2667443214905	8.112008067405315	9.34804019265978	0
trav_2	2	2021-02-06	Previously exposed	24	25	12 months	457	old	MSPDBL2_C_terminal	5190.766155301044	8.554636586710249	12.132107654342844	0
trav_2	2	2021-02-06	Previously exposed	24	25	12 months	457	old	MSPDBL2_N_terminal	7488.266778506756	8.921092644994307	11.554234399841487	0
trav_2	2	2021-02-06	Previously exposed	24	25	12 months	457	old	MSPDBL_C_terminal	3284.390326686464	8.096936320600259	13.4141690551778	0
trav_2	2	2021-02-06	Previously exposed	24	25	12 months	457	old	MSPDBL_N_terminal	486.0732551782785	6.186359343361248	9.21621165865156	0
trav_2	2	2021-02-06	Previously exposed	24	25	12 months	457	old	MSRP1	20446.39397707041	9.925561812282757	14.932332297073554	0
trav_2	2	2021-02-06	Previously exposed	24	25	12 months	457	old	MSRP2	22069.376263331123	10.001946237108372	12.446033048206012	0
trav_2	2	2021-02-06	Previously exposed	24	25	12 months	457	old	MSRP3	1862.167427856163	7.529496372084704	9.184495183920612	0
trav_2	2	2021-02-06	Previously exposed	24	25	12 months	457	old	MSRP4	5795.6357547656025	8.664860457222451	10.606699638788452	0
trav_2	2	2021-02-06	Previously exposed	24	25	12 months	457	old	MSRP5	2246.805485611519	7.717264702177248	10.992639412202106	0
trav_2	2	2021-02-06	Previously exposed	24	25	12 months	457	old	MTRAP	1704.5851175567595	7.4410770272961	9.95626647791117	0
trav_2	2	2021-02-06	Previously exposed	24	25	12 months	457	old	P12	1448.1471319695108	7.278040178259848	8.9871819014936	0
trav_2	2	2021-02-06	Previously exposed	24	25	12 months	457	old	P34	659.9999999999999	6.492239835020471	8.29091562514107	0
trav_2	2	2021-02-06	Previously exposed	24	25	12 months	457	old	P38	2816.6152623211483	7.943291181453078	9.13272975331327	0
trav_2	2	2021-02-06	Previously exposed	24	25	12 months	457	old	P41	838.169281524924	6.731220086674487	9.182849149953965	0
trav_2	2	2021-02-06	Previously exposed	24	25	12 months	457	old	PF10_0166	3399.875914126302	8.131494214093058	10.11289575982535	0
trav_2	2	2021-02-06	Previously exposed	24	25	12 months	457	old	PF113	15615.971428972583	9.656049479051596	9.811741693637728	0
trav_2	2	2021-02-06	Previously exposed	24	25	12 months	457	old	PF13_0125	360.33333333333286	5.887029528971097	8.657654815478882	0
trav_2	2	2021-02-06	Previously exposed	24	25	12 months	457	old	PF1400044	3137.354475167089	8.051135199947478	8.988721079988169	0
trav_2	2	2021-02-06	Previously exposed	24	25	12 months	457	old	PF3D7_0206200	1442.2210965964573	7.273939632441443	9.227737028240629	0
trav_2	2	2021-02-06	Previously exposed	24	25	12 months	457	old	PF3D7_0525800_IMC1g	2330.8764049313677	7.753999615292558	9.682254692242385	0
trav_2	2	2021-02-06	Previously exposed	24	25	12 months	457	old	PF3D7_0606800	767.4098623546713	6.643021029378265	9.153844866125064	0
trav_2	2	2021-02-06	Previously exposed	24	25	12 months	457	old	PF3D7_0629500_SEG1	1820.8224219084263	7.507043558173209	8.854684237300487	0
trav_2	2	2021-02-06	Previously exposed	24	25	12 months	457	old	PF3D7_0629500_SEG2	4523.782231128936	8.417103699722189	10.56643900590789	0
trav_2	2	2021-02-06	Previously exposed	24	25	12 months	457	old	PF3D7_0730800_2	10390.607345262346	9.248657537174305	11.54044508012548	0
trav_2	2	2021-02-06	Previously exposed	24	25	12 months	457	old	PF3D7_0830500	1459.5061728395026	7.285853419705919	9.046763774021857	0
trav_2	2	2021-02-06	Previously exposed	24	25	12 months	457	old	PF3D7_0831400	2282.4648834974023	7.733011227245581	9.584856423136484	0
trav_2	2	2021-02-06	Previously exposed	24	25	12 months	457	old	PF3D7_0925900	1267.7541486291502	7.145002227104521	9.577917504393634	0
trav_2	2	2021-02-06	Previously exposed	24	25	12 months	457	old	PF3D7_1025300	131.5	4.879006851617819	7.0292677418975655	0
trav_2	2	2021-02-06	Previously exposed	24	25	12 months	457	old	PF3D7_1105800	1815.9078645965824	7.504340822519852	9.341486885462263	0
trav_2	2	2021-02-06	Previously exposed	24	25	12 months	457	old	PF3D7_1136200	3899.186203773116	8.26852314464482	9.82869584436338	0
trav_2	2	2021-02-06	Previously exposed	24	25	12 months	457	old	PF3D7_1229300	2627.2359629065027	7.873687607846859	9.718773559628517	0
trav_2	2	2021-02-06	Previously exposed	24	25	12 months	457	old	PF3D7_1237900	10.5	2.3513752571634776	7.651315309078903	0
trav_2	2	2021-02-06	Previously exposed	24	25	12 months	457	old	PF3D7_1252300	85.50000000000003	4.448516375942715	6.843515310319575	0
trav_2	2	2021-02-06	Previously exposed	24	25	12 months	457	old	PF3D7_1343700_KELCH	98.00000000000004	4.584967478670572	7.085986003451458	0
trav_2	2	2021-02-06	Previously exposed	24	25	12 months	457	old	PF3D7_1345100	1779.5072299046533	7.484091767827441	9.034283774153131	0
trav_2	2	2021-02-06	Previously exposed	24	25	12 months	457	old	PF3D7_1401600_PHISTB	4170.062642279623	8.335686336809422	9.806491041282984	0
trav_2	2	2021-02-06	Previously exposed	24	25	12 months	457	old	PF3D7_1407800_PM4	151.49999999999994	5.020585624949423	7.715783127887363	0
trav_2	2	2021-02-06	Previously exposed	24	25	12 months	457	old	PF3D7_1455300	1994.9633533224385	7.598380959893311	10.11361571534809	0
trav_2	2	2021-02-06	Previously exposed	24	25	12 months	457	old	PF3D7_1460600_ISP3	1976.882876633137	7.589276578438008	9.306462392765935	0
trav_2	2	2021-02-06	Previously exposed	24	25	12 months	457	old	PF3D7_1462300	751.8244518879386	6.62250285505972	8.97324810638121	0
trav_2	2	2021-02-06	Previously exposed	24	25	12 months	457	old	PF3D7_1137300	1506.0434175447551	7.317241237655264	9.827929421218649	0
trav_2	2	2021-02-06	Previously exposed	24	25	12 months	457	old	PF3D7_1431400	2561.175349392904	7.848221552966479	10.202268691239828	0
trav_2	2	2021-02-06	Previously exposed	24	25	12 months	457	old	PF92	2387.312579453055	7.777923568520893	9.222814901461106	0
trav_2	2	2021-02-06	Previously exposed	24	25	12 months	457	old	PFA0135W	892.0728051391861	6.793547749360465	9.058414904915974	0
trav_2	2	2021-02-06	Previously exposed	24	25	12 months	457	old	PFA0210c	2198.1316417435673	7.695363024773215	9.671538845839642	0
trav_2	2	2021-02-06	Previously exposed	24	25	12 months	457	old	PFA0445W	3320.7813045302987	8.10795536691399	9.739126370410698	0
trav_2	2	2021-02-06	Previously exposed	24	25	12 months	457	old	PFD1130W	1020.3404784094466	6.927891652940906	9.460369625426166	0
trav_2	2	2021-02-06	Previously exposed	24	25	12 months	457	old	PFD1160W18	6420.582934678638	8.767264192356135	11.221036970177137	0
trav_2	2	2021-02-06	Previously exposed	24	25	12 months	457	old	PFD1160W19	3739.192521877485	8.226624963856803	10.827452947394216	0
trav_2	2	2021-02-06	Previously exposed	24	25	12 months	457	old	PFSEA1	7947.332096077679	8.980591565927963	10.987776225265092	0
trav_2	2	2021-02-06	Previously exposed	24	25	12 months	457	old	PTEX150	6345.716713455472	8.755535330972688	10.24209944842331	0
trav_2	2	2021-02-06	Previously exposed	24	25	12 months	457	old	PTRAMP	2585.9240799999993	7.857838200818866	9.46940070250866	0
trav_2	2	2021-02-06	Previously exposed	24	25	12 months	457	old	RAMA	2136.519383813478	7.666933327738208	9.33151576709956	0
trav_2	2	2021-02-06	Previously exposed	24	25	12 months	457	old	RH1	7483.484835207624	8.920453849536685	9.145567028987822	0
trav_2	2	2021-02-06	Previously exposed	24	25	12 months	457	old	RH2b	1694.2570806100214	7.434999623207738	8.294754697808065	0
trav_2	2	2021-02-06	Previously exposed	24	25	12 months	457	old	RH5	2023.2126691030232	7.612441957249467	8.804582252239008	0
trav_2	2	2021-02-06	Previously exposed	24	25	12 months	457	old	RHOPH3	7874.05483086447	8.971328435013152	9.204606712680455	0
trav_2	2	2021-02-06	Previously exposed	24	25	12 months	457	old	RIPR	249.9999999999999	5.521460917862246	7.781966955861456	0
trav_2	2	2021-02-06	Previously exposed	24	25	12 months	457	old	RON3	2265.3771700356697	7.725496545041104	9.455418092845017	0
trav_2	2	2021-02-06	Previously exposed	24	25	12 months	457	old	RON6	1949.8302934179176	7.575497618754095	9.117288164460144	0
trav_2	2	2021-02-06	Previously exposed	24	25	12 months	457	old	SERA2	2189.6932139921437	7.691516728062641	9.801397302709926	0
trav_2	2	2021-02-06	Previously exposed	24	25	12 months	457	old	SERA3	7211.174967485269	8.883387180592061	9.85585350578221	0
trav_2	2	2021-02-06	Previously exposed	24	25	12 months	457	old	SERA4	13718.848129536613	9.526525942182277	9.864614966752525	0
trav_2	2	2021-02-06	Previously exposed	24	25	12 months	457	old	SERA5	18237.380707032047	9.811228651728472	9.925531386286451	0
trav_2	2	2021-02-06	Previously exposed	24	25	12 months	457	old	SERA7	4855.451303154992	8.48785733277085	9.288337310252125	0
trav_2	2	2021-02-06	Previously exposed	24	25	12 months	457	old	SERA9	2153.41763120342	7.674811454959977	9.01111737496083	0
trav_2	2	2021-02-06	Previously exposed	24	25	12 months	457	old	SPATR	4988.040175122341	8.514798361122411	10.065238814287127	0
trav_2	2	2021-02-06	Previously exposed	24	25	12 months	457	old	Surfin4.2_3D7A	4064.443355428876	8.310032076671474	10.583187645269142	0
trav_2	2	2021-02-06	Previously exposed	24	25	12 months	457	old	Surfin4.2_3D7B	88.00000000000003	4.477336814478207	7.131782400385388	0
trav_2	2	2021-02-06	Previously exposed	24	25	12 months	457	old	Surfin4.2_Conserved	3361.5131940189985	8.120146506940507	12.471635760747066	0
trav_2	2	2021-02-06	Previously exposed	24	25	12 months	457	old	Surfin4.2_K1	1723.3898978609843	7.4520485010390285	11.359083261632108	0
trav_2	2	2021-02-06	Previously exposed	24	25	12 months	457	old	Surfin4.2_K1A	579.6240208877285	6.362379653493426	8.503299225011292	0
trav_2	2	2021-02-06	Previously exposed	24	25	12 months	457	old	TLP	2162.9485364962397	7.679227633019172	9.080976006737483	0
trav_3	3	2021-03-01	Primary infected	2	NA	Acute	0	recent	AARP	142.99999999999994	4.962844630259907	6.945631377789321	0
trav_3	3	2021-03-01	Primary infected	2	NA	Acute	0	recent	AMA1	6776.079197417467	8.821153924194146	10.679817333634348	0
trav_3	3	2021-03-01	Primary infected	2	NA	Acute	0	recent	ASP	6693.02488669471	8.808821201410584	10.588796143929455	0
trav_3	3	2021-03-01	Primary infected	2	NA	Acute	0	recent	CLAG3.2	2336.887007926916	7.756574984173128	9.11199833047798	0
trav_3	3	2021-03-01	Primary infected	2	NA	Acute	0	recent	EBA140	373.0100880932076	5.921605465104378	10.220846228872656	0
trav_3	3	2021-03-01	Primary infected	2	NA	Acute	0	recent	EBA175	1385.5366283056285	7.233842800839639	9.594490574016802	0
trav_3	3	2021-03-01	Primary infected	2	NA	Acute	0	recent	EBA181	711.1672030730891	6.566907568222265	8.254710618301257	0
trav_3	3	2021-03-01	Primary infected	2	NA	Acute	0	recent	ETRAMP10.2	3077.564593980686	8.031893846946605	9.38447403260792	0
trav_3	3	2021-03-01	Primary infected	2	NA	Acute	0	recent	GAMA	3340.132295296155	8.113765694556422	10.36609070511192	0
trav_3	3	2021-03-01	Primary infected	2	NA	Acute	0	recent	H101	2005.1360758200924	7.603467205677172	9.6208256008884	0
trav_3	3	2021-03-01	Primary infected	2	NA	Acute	0	recent	MSP1	2463.155235378604	7.809198423084729	8.981253529331273	0
trav_3	3	2021-03-01	Primary infected	2	NA	Acute	0	recent	MSP10	4456.446690989359	8.402107021418974	10.555116144246409	0
trav_3	3	2021-03-01	Primary infected	2	NA	Acute	0	recent	MSP11	2955.461005359074	7.991409926253876	11.022145919962448	0
trav_3	3	2021-03-01	Primary infected	2	NA	Acute	0	recent	MSP1_19	45097.7899638138	10.716588521270433	11.102979720269351	0
trav_3	3	2021-03-01	Primary infected	2	NA	Acute	0	recent	MSP1_Block2_3D7_full	1992.838326742652	7.597315196371744	9.56759399651018	0
trav_3	3	2021-03-01	Primary infected	2	NA	Acute	0	recent	MSP1_Block2_3D7_repeat	10045.863366989455	9.214916223479838	11.319988889456534	0
trav_3	3	2021-03-01	Primary infected	2	NA	Acute	0	recent	MSP1_Block2_K1_flank	5875.912229692896	8.67861660009795	11.586345555466425	0
trav_3	3	2021-03-01	Primary infected	2	NA	Acute	0	recent	MSP1_Block2_MAD20_full	4082.497391384653	8.314464185869438	11.105687319253722	0
trav_3	3	2021-03-01	Primary infected	2	NA	Acute	0	recent	MSP1_Block2_MAD20_repeat	2834.7013389056565	7.949691862783688	9.955056566489883	0
trav_3	3	2021-03-01	Primary infected	2	NA	Acute	0	recent	MSP1_Block2_PaloAlto_repeat	1898.79081257929	7.548972548124952	9.210648175660117	0
trav_3	3	2021-03-01	Primary infected	2	NA	Acute	0	recent	MSP1_Block2_R033	5932.266237205238	8.688161583775498	10.602133732925708	0
trav_3	3	2021-03-01	Primary infected	2	NA	Acute	0	recent	MSP1_Block2_Wellcome_full	5755.890880764435	8.657979110350919	11.372931214431889	0
trav_3	3	2021-03-01	Primary infected	2	NA	Acute	0	recent	MSP1_Block2_Wellcome_repeat	4889.23060423059	8.494790229441438	10.124504690999856	0
trav_3	3	2021-03-01	Primary infected	2	NA	Acute	0	recent	MSP2	2317.6653469404414	7.748315642010542	9.818496815588032	0
trav_3	3	2021-03-01	Primary infected	2	NA	Acute	0	recent	MSP2_CH15019DBL2	654.832836526225	6.4843799916529345	9.21036311063868	0
trav_3	3	2021-03-01	Primary infected	2	NA	Acute	0	recent	MSP2_CHO	2153.9077176614396	7.675039014487267	10.480997588230846	0
trav_3	3	2021-03-01	Primary infected	2	NA	Acute	0	recent	MSP2_DD2	1434.0454215994168	7.268254695413452	11.942789438947823	0
trav_3	3	2021-03-01	Primary infected	2	NA	Acute	0	recent	MSP3	5317.552731502811	8.578768463621897	10.064385716241372	0
trav_3	3	2021-03-01	Primary infected	2	NA	Acute	0	recent	MSP3.5	3478.6173929031115	8.1543901929337	10.213345120546386	0
trav_3	3	2021-03-01	Primary infected	2	NA	Acute	0	recent	MSP3.6	2321.539907279793	7.749985997611511	9.89422733624469	0
trav_3	3	2021-03-01	Primary infected	2	NA	Acute	0	recent	MSP3_3D7	2081.741206274966	7.6409599409086	7.844964983092014	0
trav_3	3	2021-03-01	Primary infected	2	NA	Acute	0	recent	MSP3_K1	1309.0000000000005	7.1770187659099	8.020670400594128	0
trav_3	3	2021-03-01	Primary infected	2	NA	Acute	0	recent	MSP4	3825.144352157687	8.249351484674726	10.606525047108477	0
trav_3	3	2021-03-01	Primary infected	2	NA	Acute	0	recent	MSP5	5002.387707784803	8.517670618986516	10.611652437794762	0
trav_3	3	2021-03-01	Primary infected	2	NA	Acute	0	recent	MSP6	2179.86367131348	7.687017617732938	9.168334903172852	0
trav_3	3	2021-03-01	Primary infected	2	NA	Acute	0	recent	MSP7	3274.0407304811715	8.093780198440493	9.480988832770183	0
trav_3	3	2021-03-01	Primary infected	2	NA	Acute	0	recent	MSP8	3556.549217897423	8.176546032935518	9.800021619066118	0
trav_3	3	2021-03-01	Primary infected	2	NA	Acute	0	recent	MSP9	2020.085032032615	7.610894884574929	9.34804019265978	0
trav_3	3	2021-03-01	Primary infected	2	NA	Acute	0	recent	MSPDBL2_C_terminal	8921.490070400347	9.09621825987421	12.132107654342844	0
trav_3	3	2021-03-01	Primary infected	2	NA	Acute	0	recent	MSPDBL2_N_terminal	24426.35468779657	10.103417938537609	11.554234399841487	0
trav_3	3	2021-03-01	Primary infected	2	NA	Acute	0	recent	MSPDBL_C_terminal	5677.411192964856	8.644250631931328	13.4141690551778	0
trav_3	3	2021-03-01	Primary infected	2	NA	Acute	0	recent	MSPDBL_N_terminal	1009.9964769483082	6.91770212165923	9.21621165865156	0
trav_3	3	2021-03-01	Primary infected	2	NA	Acute	0	recent	MSRP1	56145.95958202235	10.93571	14.932332297073554	0
trav_3	3	2021-03-01	Primary infected	2	NA	Acute	0	recent	MSRP2	56145.95958202235	10.93571	12.446033048206012	0
trav_3	3	2021-03-01	Primary infected	2	NA	Acute	0	recent	MSRP3	2095.956392300148	7.6477652400241904	9.184495183920612	0
trav_3	3	2021-03-01	Primary infected	2	NA	Acute	0	recent	MSRP4	7856.0971675799965	8.969045218539787	10.606699638788452	0
trav_3	3	2021-03-01	Primary infected	2	NA	Acute	0	recent	MSRP5	3979.005215827351	8.28878712126481	10.992639412202106	0
trav_3	3	2021-03-01	Primary infected	2	NA	Acute	0	recent	MTRAP	1021.4934960006468	6.929021047130845	9.95626647791117	0
trav_3	3	2021-03-01	Primary infected	2	NA	Acute	0	recent	P12	1658.1143200962697	7.413436283919143	8.9871819014936	0
trav_3	3	2021-03-01	Primary infected	2	NA	Acute	0	recent	P34	784.9999999999998	6.665683717782408	8.29091562514107	0
trav_3	3	2021-03-01	Primary infected	2	NA	Acute	0	recent	P38	1668.231900908813	7.419519602576842	9.13272975331327	0
trav_3	3	2021-03-01	Primary infected	2	NA	Acute	0	recent	P41	618.232697947212	6.4268649204817585	9.182849149953965	0
trav_3	3	2021-03-01	Primary infected	2	NA	Acute	0	recent	PF10_0166	4289.778820134597	8.363990453514768	10.11289575982535	0
trav_3	3	2021-03-01	Primary infected	2	NA	Acute	0	recent	PF113	3757.080546429677	8.23139748437255	9.811741693637728	0
trav_3	3	2021-03-01	Primary infected	2	NA	Acute	0	recent	PF13_0125	190.50000000000003	5.249652194566756	8.657654815478882	0
trav_3	3	2021-03-01	Primary infected	2	NA	Acute	0	recent	PF1400044	4355.809723496286	8.379265801624106	8.988721079988169	0
trav_3	3	2021-03-01	Primary infected	2	NA	Acute	0	recent	PF3D7_0206200	1144.899315738023	7.043071978268677	9.227737028240629	0
trav_3	3	2021-03-01	Primary infected	2	NA	Acute	0	recent	PF3D7_0525800_IMC1g	3133.715241317628	8.04997455768945	9.682254692242385	0
trav_3	3	2021-03-01	Primary infected	2	NA	Acute	0	recent	PF3D7_0606800	1087.8906855539235	6.991995949531687	9.153844866125064	0
trav_3	3	2021-03-01	Primary infected	2	NA	Acute	0	recent	PF3D7_0629500_SEG1	2459.5449293966662	7.807731623763873	8.854684237300487	0
trav_3	3	2021-03-01	Primary infected	2	NA	Acute	0	recent	PF3D7_0629500_SEG2	5605.145624582519	8.631440316360997	10.56643900590789	0
trav_3	3	2021-03-01	Primary infected	2	NA	Acute	0	recent	PF3D7_0730800_2	14769.50142744952	9.60031961919736	11.54044508012548	0
trav_3	3	2021-03-01	Primary infected	2	NA	Acute	0	recent	PF3D7_0830500	1590.734814814812	7.371951336139199	9.046763774021857	0
trav_3	3	2021-03-01	Primary infected	2	NA	Acute	0	recent	PF3D7_0831400	2457.6715388949624	7.806969651780567	9.584856423136484	0
trav_3	3	2021-03-01	Primary infected	2	NA	Acute	0	recent	PF3D7_0925900	1295.1206709956728	7.166359152028484	9.577917504393634	0
trav_3	3	2021-03-01	Primary infected	2	NA	Acute	0	recent	PF3D7_1025300	223.00000000000003	5.407171771460119	7.0292677418975655	0
trav_3	3	2021-03-01	Primary infected	2	NA	Acute	0	recent	PF3D7_1105800	2032.2317807754196	7.61688986753565	9.341486885462263	0
trav_3	3	2021-03-01	Primary infected	2	NA	Acute	0	recent	PF3D7_1136200	2601.770880184902	7.863947599924375	9.82869584436338	0
trav_3	3	2021-03-01	Primary infected	2	NA	Acute	0	recent	PF3D7_1229300	2894.1640625000027	7.97045159615127	9.718773559628517	0
trav_3	3	2021-03-01	Primary infected	2	NA	Acute	0	recent	PF3D7_1237900	133.99999999999997	4.897839799950911	7.651315309078903	0
trav_3	3	2021-03-01	Primary infected	2	NA	Acute	0	recent	PF3D7_1252300	115.49999999999996	4.749270529961848	6.843515310319575	0
trav_3	3	2021-03-01	Primary infected	2	NA	Acute	0	recent	PF3D7_1343700_KELCH	331	5.802118375377063	7.085986003451458	0
trav_3	3	2021-03-01	Primary infected	2	NA	Acute	0	recent	PF3D7_1345100	1666.3155900738736	7.4183702346034766	9.034283774153131	0
trav_3	3	2021-03-01	Primary infected	2	NA	Acute	0	recent	PF3D7_1401600_PHISTB	7512.795038857064	8.924362851131473	9.806491041282984	0
trav_3	3	2021-03-01	Primary infected	2	NA	Acute	0	recent	PF3D7_1407800_PM4	206.50000000000009	5.330300412401088	7.715783127887363	0
trav_3	3	2021-03-01	Primary infected	2	NA	Acute	0	recent	PF3D7_1455300	2234.938518383912	7.711968998116243	10.11361571534809	0
trav_3	3	2021-03-01	Primary infected	2	NA	Acute	0	recent	PF3D7_1460600_ISP3	2285.684664893819	7.734420892973681	9.306462392765935	0
trav_3	3	2021-03-01	Primary infected	2	NA	Acute	0	recent	PF3D7_1462300	935.249847746647	6.8408137104339595	8.97324810638121	0
trav_3	3	2021-03-01	Primary infected	2	NA	Acute	0	recent	PF3D7_1137300	1822.167830392286	7.50778218685561	9.827929421218649	0
trav_3	3	2021-03-01	Primary infected	2	NA	Acute	0	recent	PF3D7_1431400	2879.265649745777	7.965290557889208	10.202268691239828	0
trav_3	3	2021-03-01	Primary infected	2	NA	Acute	0	recent	PF92	7430.7147967479395	8.913377337222833	9.222814901461106	0
trav_3	3	2021-03-01	Primary infected	2	NA	Acute	0	recent	PFA0135W	1078.3597430406846	6.983196409194823	9.058414904915974	0
trav_3	3	2021-03-01	Primary infected	2	NA	Acute	0	recent	PFA0210c	2682.7449888641554	7.894595798895383	9.671538845839642	0
trav_3	3	2021-03-01	Primary infected	2	NA	Acute	0	recent	PFA0445W	10091.55377377246	9.219454092946346	9.739126370410698	0
trav_3	3	2021-03-01	Primary infected	2	NA	Acute	0	recent	PFD1130W	1382.3535259397363	7.23154277909618	9.460369625426166	0
trav_3	3	2021-03-01	Primary infected	2	NA	Acute	0	recent	PFD1160W18	9519.771418630984	9.161126116849143	11.221036970177137	0
trav_3	3	2021-03-01	Primary infected	2	NA	Acute	0	recent	PFD1160W19	3445.146380270483	8.14472167318961	10.827452947394216	0
trav_3	3	2021-03-01	Primary infected	2	NA	Acute	0	recent	PFSEA1	8182.916917488549	9.009803957413215	10.987776225265092	0
trav_3	3	2021-03-01	Primary infected	2	NA	Acute	0	recent	PTEX150	5840.207216427109	8.672521557457708	10.24209944842331	0
trav_3	3	2021-03-01	Primary infected	2	NA	Acute	0	recent	PTRAMP	2951.7248266666697	7.990144965476667	9.46940070250866	0
trav_3	3	2021-03-01	Primary infected	2	NA	Acute	0	recent	RAMA	2289.971052264162	7.736294455535708	9.33151576709956	0
trav_3	3	2021-03-01	Primary infected	2	NA	Acute	0	recent	RH1	3788.113967187571	8.239623540228138	9.145567028987822	0
trav_3	3	2021-03-01	Primary infected	2	NA	Acute	0	recent	RH2b	3158.0305010893394	8.057703853125291	8.294754697808065	0
trav_3	3	2021-03-01	Primary infected	2	NA	Acute	0	recent	RH5	1285.7585433096035	7.159104129244736	8.804582252239008	0
trav_3	3	2021-03-01	Primary infected	2	NA	Acute	0	recent	RHOPH3	1654.7663055494163	7.411415072734691	9.204606712680455	0
trav_3	3	2021-03-01	Primary infected	2	NA	Acute	0	recent	RIPR	418.9999999999999	6.037870919922137	7.781966955861456	0
trav_3	3	2021-03-01	Primary infected	2	NA	Acute	0	recent	RON3	2342.0416963931766	7.758778347753736	9.455418092845017	0
trav_3	3	2021-03-01	Primary infected	2	NA	Acute	0	recent	RON6	2146.400828266799	7.671547684997847	9.117288164460144	0
trav_3	3	2021-03-01	Primary infected	2	NA	Acute	0	recent	SERA2	2579.7983986361023	7.855466534799043	9.801397302709926	0
trav_3	3	2021-03-01	Primary infected	2	NA	Acute	0	recent	SERA3	6877.308277867046	8.835982615691453	9.85585350578221	0
trav_3	3	2021-03-01	Primary infected	2	NA	Acute	0	recent	SERA4	1964.6684347664273	7.583078774578104	9.864614966752525	0
trav_3	3	2021-03-01	Primary infected	2	NA	Acute	0	recent	SERA5	3066.7661453398987	8.028378912540692	9.925531386286451	0
trav_3	3	2021-03-01	Primary infected	2	NA	Acute	0	recent	SERA7	3076.876437691247	8.031670217769312	9.288337310252125	0
trav_3	3	2021-03-01	Primary infected	2	NA	Acute	0	recent	SERA9	1410.047566196287	7.251378717694189	9.01111737496083	0
trav_3	3	2021-03-01	Primary infected	2	NA	Acute	0	recent	SPATR	5740.0095655053265	8.655216155776566	10.065238814287127	0
trav_3	3	2021-03-01	Primary infected	2	NA	Acute	0	recent	Surfin4.2_3D7A	6592.944898678558	8.793755401529241	10.583187645269142	0
trav_3	3	2021-03-01	Primary infected	2	NA	Acute	0	recent	Surfin4.2_3D7B	127.50000000000006	4.848116364598481	7.131782400385388	0
trav_3	3	2021-03-01	Primary infected	2	NA	Acute	0	recent	Surfin4.2_Conserved	4234.692260567685	8.351065938700343	12.471635760747066	0
trav_3	3	2021-03-01	Primary infected	2	NA	Acute	0	recent	Surfin4.2_K1	3077.6462388625005	8.031920375650182	11.359083261632108	0
trav_3	3	2021-03-01	Primary infected	2	NA	Acute	0	recent	Surfin4.2_K1A	547.1279373368142	6.304682664172571	8.503299225011292	0
trav_3	3	2021-03-01	Primary infected	2	NA	Acute	0	recent	TLP	4981.469351141248	8.51348017692985	9.080976006737483	0
trav_3	3	2021-03-02	Primary infected	2	NA	10 days	6	recent	AARP	190.50000000000003	5.249652194566756	6.945631377789321	0
trav_3	3	2021-03-02	Primary infected	2	NA	10 days	6	recent	AMA1	9018.84508846563	9.107071565886212	10.679817333634348	0
trav_3	3	2021-03-02	Primary infected	2	NA	10 days	6	recent	ASP	29946.176756231787	10.307156941179136	10.588796143929455	0
trav_3	3	2021-03-02	Primary infected	2	NA	10 days	6	recent	CLAG3.2	2330.066908504637	7.7536522622438575	9.11199833047798	0
trav_3	3	2021-03-02	Primary infected	2	NA	10 days	6	recent	EBA140	117.06450696220502	4.76272512442215	10.220846228872656	0
trav_3	3	2021-03-02	Primary infected	2	NA	10 days	6	recent	EBA175	2478.524823483635	7.81541883293746	9.594490574016802	0
trav_3	3	2021-03-02	Primary infected	2	NA	10 days	6	recent	EBA181	763.1331326135092	6.637432501795583	8.254710618301257	0
trav_3	3	2021-03-02	Primary infected	2	NA	10 days	6	recent	ETRAMP10.2	3708.070225250802	8.21826686535506	9.38447403260792	0
trav_3	3	2021-03-02	Primary infected	2	NA	10 days	6	recent	GAMA	40969.62499596706	10.62058621736178	10.36609070511192	1
trav_3	3	2021-03-02	Primary infected	2	NA	10 days	6	recent	H101	2938.294102427929	7.985584454660525	9.6208256008884	0
trav_3	3	2021-03-02	Primary infected	2	NA	10 days	6	recent	MSP1	2681.8709222409743	7.894269935256532	8.981253529331273	0
trav_3	3	2021-03-02	Primary infected	2	NA	10 days	6	recent	MSP10	22229.105878697337	10.009157784768204	10.555116144246409	0
trav_3	3	2021-03-02	Primary infected	2	NA	10 days	6	recent	MSP11	13073.036531547208	9.478307107985188	11.022145919962448	0
trav_3	3	2021-03-02	Primary infected	2	NA	10 days	6	recent	MSP1_19	56145.95958202235	10.93571	11.102979720269351	0
trav_3	3	2021-03-02	Primary infected	2	NA	10 days	6	recent	MSP1_Block2_3D7_full	2692.194386291382	7.898111897032639	9.56759399651018	0
trav_3	3	2021-03-02	Primary infected	2	NA	10 days	6	recent	MSP1_Block2_3D7_repeat	16644.902136663728	9.719859270548389	11.319988889456534	0
trav_3	3	2021-03-02	Primary infected	2	NA	10 days	6	recent	MSP1_Block2_K1_flank	7837.462111575512	8.966670350680753	11.586345555466425	0
trav_3	3	2021-03-02	Primary infected	2	NA	10 days	6	recent	MSP1_Block2_MAD20_full	6871.302845622317	8.835109009976268	11.105687319253722	0
trav_3	3	2021-03-02	Primary infected	2	NA	10 days	6	recent	MSP1_Block2_MAD20_repeat	3838.1422877486175	8.252743749290714	9.955056566489883	0
trav_3	3	2021-03-02	Primary infected	2	NA	10 days	6	recent	MSP1_Block2_PaloAlto_repeat	4537.009013821208	8.420023266397985	9.210648175660117	0
trav_3	3	2021-03-02	Primary infected	2	NA	10 days	6	recent	MSP1_Block2_R033	11543.463731692564	9.353874645086089	10.602133732925708	0
trav_3	3	2021-03-02	Primary infected	2	NA	10 days	6	recent	MSP1_Block2_Wellcome_full	9874.047320315742	9.19766511122334	11.372931214431889	0
trav_3	3	2021-03-02	Primary infected	2	NA	10 days	6	recent	MSP1_Block2_Wellcome_repeat	6084.0047740047685	8.71341843806079	10.124504690999856	0
trav_3	3	2021-03-02	Primary infected	2	NA	10 days	6	recent	MSP2	4016.810555077385	8.298243472449911	9.818496815588032	0
trav_3	3	2021-03-02	Primary infected	2	NA	10 days	6	recent	MSP2_CH15019DBL2	2092.8544476353113	7.646284177569766	9.21036311063868	0
trav_3	3	2021-03-02	Primary infected	2	NA	10 days	6	recent	MSP2_CHO	9087.22399691666	9.11462474965198	10.480997588230846	0
trav_3	3	2021-03-02	Primary infected	2	NA	10 days	6	recent	MSP2_DD2	9008.223947008117	9.105893210972766	11.942789438947823	0
trav_3	3	2021-03-02	Primary infected	2	NA	10 days	6	recent	MSP3	40755.88244331777	10.615355462688155	10.064385716241372	1
trav_3	3	2021-03-02	Primary infected	2	NA	10 days	6	recent	MSP3.5	3213.8481338481456	8.0752242937337	10.213345120546386	0
trav_3	3	2021-03-02	Primary infected	2	NA	10 days	6	recent	MSP3.6	1800.4341561207902	7.495783112645616	9.89422733624469	0
trav_3	3	2021-03-02	Primary infected	2	NA	10 days	6	recent	MSP3_3D7	6430.198772288798	8.768760730018059	7.844964983092014	1
trav_3	3	2021-03-02	Primary infected	2	NA	10 days	6	recent	MSP3_K1	843.4999999999999	6.737559901986023	8.020670400594128	0
trav_3	3	2021-03-02	Primary infected	2	NA	10 days	6	recent	MSP4	6473.372157906545	8.775452450776092	10.606525047108477	0
trav_3	3	2021-03-02	Primary infected	2	NA	10 days	6	recent	MSP5	28079.775306410214	10.242804856199264	10.611652437794762	0
trav_3	3	2021-03-02	Primary infected	2	NA	10 days	6	recent	MSP6	2482.00641861399	7.816822551826475	9.168334903172852	0
trav_3	3	2021-03-02	Primary infected	2	NA	10 days	6	recent	MSP7	11677.118959679914	9.365386561544582	9.480988832770183	0
trav_3	3	2021-03-02	Primary infected	2	NA	10 days	6	recent	MSP8	17914.059779313742	9.793341146046082	9.800021619066118	0
trav_3	3	2021-03-02	Primary infected	2	NA	10 days	6	recent	MSP9	1575.7664531158991	7.362497069789382	9.34804019265978	0
trav_3	3	2021-03-02	Primary infected	2	NA	10 days	6	recent	MSPDBL2_C_terminal	11578.653514763071	9.356918467575564	12.132107654342844	0
trav_3	3	2021-03-02	Primary infected	2	NA	10 days	6	recent	MSPDBL2_N_terminal	25653.88369631432	10.152450250299754	11.554234399841487	0
trav_3	3	2021-03-02	Primary infected	2	NA	10 days	6	recent	MSPDBL_C_terminal	19251.512940178207	9.865344930922532	13.4141690551778	0
trav_3	3	2021-03-02	Primary infected	2	NA	10 days	6	recent	MSPDBL_N_terminal	1788.57693008565	7.489175571520527	9.21621165865156	0
trav_3	3	2021-03-02	Primary infected	2	NA	10 days	6	recent	MSRP1	56145.95958202235	10.93571	14.932332297073554	0
trav_3	3	2021-03-02	Primary infected	2	NA	10 days	6	recent	MSRP2	56145.95958202235	10.93571	12.446033048206012	0
trav_3	3	2021-03-02	Primary infected	2	NA	10 days	6	recent	MSRP3	1896.1818058797664	7.547597567394986	9.184495183920612	0
trav_3	3	2021-03-02	Primary infected	2	NA	10 days	6	recent	MSRP4	30921.7576723574	10.339215346892855	10.606699638788452	0
trav_3	3	2021-03-02	Primary infected	2	NA	10 days	6	recent	MSRP5	1221.6781474820195	7.1079807232745305	10.992639412202106	0
trav_3	3	2021-03-02	Primary infected	2	NA	10 days	6	recent	MTRAP	349.83437020279587	5.857459814483743	9.95626647791117	0
trav_3	3	2021-03-02	Primary infected	2	NA	10 days	6	recent	P12	1512.8146008824742	7.321727168859328	8.9871819014936	0
trav_3	3	2021-03-02	Primary infected	2	NA	10 days	6	recent	P34	653.4999999999998	6.482342533064276	8.29091562514107	0
trav_3	3	2021-03-02	Primary infected	2	NA	10 days	6	recent	P38	1982.499311866742	7.592113606405156	9.13272975331327	0
trav_3	3	2021-03-02	Primary infected	2	NA	10 days	6	recent	P41	929.558455522968	6.8347096943965004	9.182849149953965	0
trav_3	3	2021-03-02	Primary infected	2	NA	10 days	6	recent	PF10_0166	19422.968698333592	9.874211598253508	10.11289575982535	0
trav_3	3	2021-03-02	Primary infected	2	NA	10 days	6	recent	PF113	7864.5980774810705	8.970126711514128	9.811741693637728	0
trav_3	3	2021-03-02	Primary infected	2	NA	10 days	6	recent	PF13_0125	316.5000000000001	5.757323241584231	8.657654815478882	0
trav_3	3	2021-03-02	Primary infected	2	NA	10 days	6	recent	PF1400044	4236.221727165517	8.351427048874916	8.988721079988169	0
trav_3	3	2021-03-02	Primary infected	2	NA	10 days	6	recent	PF3D7_0206200	12650.142539767185	9.445423762057969	9.227737028240629	1
trav_3	3	2021-03-02	Primary infected	2	NA	10 days	6	recent	PF3D7_0525800_IMC1g	3637.706607552607	8.199108709193904	9.682254692242385	0
trav_3	3	2021-03-02	Primary infected	2	NA	10 days	6	recent	PF3D7_0606800	722.7169584391295	6.5830176634060855	9.153844866125064	0
trav_3	3	2021-03-02	Primary infected	2	NA	10 days	6	recent	PF3D7_0629500_SEG1	2455.659392383396	7.806150595766552	8.854684237300487	0
trav_3	3	2021-03-02	Primary infected	2	NA	10 days	6	recent	PF3D7_0629500_SEG2	7338.160320641308	8.900843452678922	10.56643900590789	0
trav_3	3	2021-03-02	Primary infected	2	NA	10 days	6	recent	PF3D7_0730800_2	32755.6632598913	10.39683115007992	11.54044508012548	0
trav_3	3	2021-03-02	Primary infected	2	NA	10 days	6	recent	PF3D7_0830500	2345.3629629629586	7.760195450550253	9.046763774021857	0
trav_3	3	2021-03-02	Primary infected	2	NA	10 days	6	recent	PF3D7_0831400	3590.940041761957	8.186169297278546	9.584856423136484	0
trav_3	3	2021-03-02	Primary infected	2	NA	10 days	6	recent	PF3D7_0925900	1495.5804473304488	7.310269669555645	9.577917504393634	0
trav_3	3	2021-03-02	Primary infected	2	NA	10 days	6	recent	PF3D7_1025300	37.99999999999999	3.6375861597263857	7.0292677418975655	0
trav_3	3	2021-03-02	Primary infected	2	NA	10 days	6	recent	PF3D7_1105800	2131.7003478408305	7.664675225614456	9.341486885462263	0
trav_3	3	2021-03-02	Primary infected	2	NA	10 days	6	recent	PF3D7_1136200	36443.571776611665	10.503520364589424	9.82869584436338	1
trav_3	3	2021-03-02	Primary infected	2	NA	10 days	6	recent	PF3D7_1229300	3414.133828760164	8.135679102574418	9.718773559628517	0
trav_3	3	2021-03-02	Primary infected	2	NA	10 days	6	recent	PF3D7_1237900	202.00000000000009	5.308267697401205	7.651315309078903	0
trav_3	3	2021-03-02	Primary infected	2	NA	10 days	6	recent	PF3D7_1252300	93.5	4.537961436294641	6.843515310319575	0
trav_3	3	2021-03-02	Primary infected	2	NA	10 days	6	recent	PF3D7_1343700_KELCH	147.50000000000006	4.993828175779875	7.085986003451458	0
trav_3	3	2021-03-02	Primary infected	2	NA	10 days	6	recent	PF3D7_1345100	2118.240575866636	7.658341106050211	9.034283774153131	0
trav_3	3	2021-03-02	Primary infected	2	NA	10 days	6	recent	PF3D7_1401600_PHISTB	36241.042311013385	10.497947521084743	9.806491041282984	1
trav_3	3	2021-03-02	Primary infected	2	NA	10 days	6	recent	PF3D7_1407800_PM4	59.000000000000014	4.07753744390572	7.715783127887363	0
trav_3	3	2021-03-02	Primary infected	2	NA	10 days	6	recent	PF3D7_1455300	2273.42510145982	7.729042828565729	10.11361571534809	0
trav_3	3	2021-03-02	Primary infected	2	NA	10 days	6	recent	PF3D7_1460600_ISP3	2836.722549813085	7.950404632991896	9.306462392765935	0
trav_3	3	2021-03-02	Primary infected	2	NA	10 days	6	recent	PF3D7_1462300	988.1539788875316	6.895838534681111	8.97324810638121	0
trav_3	3	2021-03-02	Primary infected	2	NA	10 days	6	recent	PF3D7_1137300	2308.227667047532	7.744235265331387	9.827929421218649	0
trav_3	3	2021-03-02	Primary infected	2	NA	10 days	6	recent	PF3D7_1431400	3809.640604595605	8.245290134168973	10.202268691239828	0
trav_3	3	2021-03-02	Primary infected	2	NA	10 days	6	recent	PF92	8247.265631929022	9.017636985836772	9.222814901461106	0
trav_3	3	2021-03-02	Primary infected	2	NA	10 days	6	recent	PFA0135W	1220.218415417562	7.106785150734306	9.058414904915974	0
trav_3	3	2021-03-02	Primary infected	2	NA	10 days	6	recent	PFA0210c	3049.1599586382545	8.022621408268174	9.671538845839642	0
trav_3	3	2021-03-02	Primary infected	2	NA	10 days	6	recent	PFA0445W	10373.705917434234	9.247029606469647	9.739126370410698	0
trav_3	3	2021-03-02	Primary infected	2	NA	10 days	6	recent	PFD1130W	1456.096924510722	7.283514795573101	9.460369625426166	0
trav_3	3	2021-03-02	Primary infected	2	NA	10 days	6	recent	PFD1160W18	11883.188657910803	9.382879962450358	11.221036970177137	0
trav_3	3	2021-03-02	Primary infected	2	NA	10 days	6	recent	PFD1160W19	9413.717581543357	9.149923221675026	10.827452947394216	0
trav_3	3	2021-03-02	Primary infected	2	NA	10 days	6	recent	PFSEA1	20852.099959947845	9.945209939658774	10.987776225265092	0
trav_3	3	2021-03-02	Primary infected	2	NA	10 days	6	recent	PTEX150	13281.32235439933	9.494113992952643	10.24209944842331	0
trav_3	3	2021-03-02	Primary infected	2	NA	10 days	6	recent	PTRAMP	3673.501093333331	8.208900462687437	9.46940070250866	0
trav_3	3	2021-03-02	Primary infected	2	NA	10 days	6	recent	RAMA	3690.955275282732	8.213640585720803	9.33151576709956	0
trav_3	3	2021-03-02	Primary infected	2	NA	10 days	6	recent	RH1	3522.581641594857	8.16694942067809	9.145567028987822	0
trav_3	3	2021-03-02	Primary infected	2	NA	10 days	6	recent	RH2b	3512.3485838780002	8.164040204920093	8.294754697808065	0
trav_3	3	2021-03-02	Primary infected	2	NA	10 days	6	recent	RH5	1484.4806052445902	7.302820229278179	8.804582252239008	0
trav_3	3	2021-03-02	Primary infected	2	NA	10 days	6	recent	RHOPH3	1050.021224850761	6.956565657090848	9.204606712680455	0
trav_3	3	2021-03-02	Primary infected	2	NA	10 days	6	recent	RIPR	83.99999999999999	4.430816798843313	7.781966955861456	0
trav_3	3	2021-03-02	Primary infected	2	NA	10 days	6	recent	RON3	2753.5673404676995	7.920652564720064	9.455418092845017	0
trav_3	3	2021-03-02	Primary infected	2	NA	10 days	6	recent	RON6	1938.1574588069436	7.569493037244662	9.117288164460144	0
trav_3	3	2021-03-02	Primary infected	2	NA	10 days	6	recent	SERA2	3370.9462964654304	8.122948784067537	9.801397302709926	0
trav_3	3	2021-03-02	Primary infected	2	NA	10 days	6	recent	SERA3	10838.789878356682	9.29088663392406	9.85585350578221	0
trav_3	3	2021-03-02	Primary infected	2	NA	10 days	6	recent	SERA4	1937.0261027359084	7.568909139173662	9.864614966752525	0
trav_3	3	2021-03-02	Primary infected	2	NA	10 days	6	recent	SERA5	3395.1277444446164	8.130096666514547	9.925531386286451	0
trav_3	3	2021-03-02	Primary infected	2	NA	10 days	6	recent	SERA7	3288.643452569372	8.09823043428332	9.288337310252125	0
trav_3	3	2021-03-02	Primary infected	2	NA	10 days	6	recent	SERA9	1293.182707045077	7.164861673541854	9.01111737496083	0
trav_3	3	2021-03-02	Primary infected	2	NA	10 days	6	recent	SPATR	14741.1324086679	9.598396988346527	10.065238814287127	0
trav_3	3	2021-03-02	Primary infected	2	NA	10 days	6	recent	Surfin4.2_3D7A	18472.601514877897	9.824043914107326	10.583187645269142	0
trav_3	3	2021-03-02	Primary infected	2	NA	10 days	6	recent	Surfin4.2_3D7B	98.00000000000004	4.584967478670572	7.131782400385388	0
trav_3	3	2021-03-02	Primary infected	2	NA	10 days	6	recent	Surfin4.2_Conserved	5390.019626528695	8.592304305181885	12.471635760747066	0
trav_3	3	2021-03-02	Primary infected	2	NA	10 days	6	recent	Surfin4.2_K1	3650.704045201958	8.202675317072254	11.359083261632108	0
trav_3	3	2021-03-02	Primary infected	2	NA	10 days	6	recent	Surfin4.2_K1A	1959.0496083550877	7.580214740929214	8.503299225011292	0
trav_3	3	2021-03-02	Primary infected	2	NA	10 days	6	recent	TLP	12332.678494302168	9.420007806492078	9.080976006737483	1
trav_1	1	2021-01-02	Previously exposed	28	23	10 days	10	recent	AARP	108.99999999999996	4.6913478822291435	6.945631377789321	0
trav_1	1	2021-01-02	Previously exposed	28	23	10 days	10	recent	AMA1	37437.58520254619	10.530430430716216	10.679817333634348	0
trav_1	1	2021-01-02	Previously exposed	28	23	10 days	10	recent	ASP	31779.00672726537	10.366561184953603	10.588796143929455	0
trav_1	1	2021-01-02	Previously exposed	28	23	10 days	10	recent	CLAG3.2	2094.0572646157884	7.646858738055504	9.11199833047798	0
trav_1	1	2021-01-02	Previously exposed	28	23	10 days	10	recent	EBA140	642.5036520045462	6.465372500806989	10.220846228872656	0
trav_1	1	2021-01-02	Previously exposed	28	23	10 days	10	recent	EBA175	5500.025968396566	8.612508092736064	9.594490574016802	0
trav_1	1	2021-01-02	Previously exposed	28	23	10 days	10	recent	EBA181	3183.375229389558	8.065697305784843	8.254710618301257	0
trav_1	1	2021-01-02	Previously exposed	28	23	10 days	10	recent	ETRAMP10.2	1165.866930171276	7.06122023533016	9.38447403260792	0
trav_1	1	2021-01-02	Previously exposed	28	23	10 days	10	recent	GAMA	56145.95958202235	10.93571	10.36609070511192	1
trav_1	1	2021-01-02	Previously exposed	28	23	10 days	10	recent	H101	4466.127246871468	8.404276924352347	9.6208256008884	0
trav_1	1	2021-01-02	Previously exposed	28	23	10 days	10	recent	MSP1	15078.260141992178	9.62100925970626	8.981253529331273	1
trav_1	1	2021-01-02	Previously exposed	28	23	10 days	10	recent	MSP10	56145.95958202235	10.93571	10.555116144246409	1
trav_1	1	2021-01-02	Previously exposed	28	23	10 days	10	recent	MSP11	16306.208949322758	9.699301231400703	11.022145919962448	0
trav_1	1	2021-01-02	Previously exposed	28	23	10 days	10	recent	MSP1_19	34474.339255648454	10.447970536579312	11.102979720269351	0
trav_1	1	2021-01-02	Previously exposed	28	23	10 days	10	recent	MSP1_Block2_3D7_full	2775.2675747713547	7.928502444873132	9.56759399651018	0
trav_1	1	2021-01-02	Previously exposed	28	23	10 days	10	recent	MSP1_Block2_3D7_repeat	18780.800241278812	9.840590363211115	11.319988889456534	0
trav_1	1	2021-01-02	Previously exposed	28	23	10 days	10	recent	MSP1_Block2_K1_flank	9641.84448551032	9.17386770597326	11.586345555466425	0
trav_1	1	2021-01-02	Previously exposed	28	23	10 days	10	recent	MSP1_Block2_MAD20_full	6312.685433556858	8.750316448765128	11.105687319253722	0
trav_1	1	2021-01-02	Previously exposed	28	23	10 days	10	recent	MSP1_Block2_MAD20_repeat	4047.0736017633008	8.305749331457042	9.955056566489883	0
trav_1	1	2021-01-02	Previously exposed	28	23	10 days	10	recent	MSP1_Block2_PaloAlto_repeat	4542.595082205714	8.421253731742118	9.210648175660117	0
trav_1	1	2021-01-02	Previously exposed	28	23	10 days	10	recent	MSP1_Block2_R033	16358.967411654628	9.702531491517773	10.602133732925708	0
trav_1	1	2021-01-02	Previously exposed	28	23	10 days	10	recent	MSP1_Block2_Wellcome_full	9570.100039598983	9.166398937850982	11.372931214431889	0
trav_1	1	2021-01-02	Previously exposed	28	23	10 days	10	recent	MSP1_Block2_Wellcome_repeat	6702.060932584396	8.810170359957567	10.124504690999856	0
trav_1	1	2021-01-02	Previously exposed	28	23	10 days	10	recent	MSP2	16090.24001954554	9.685968157186885	9.818496815588032	0
trav_1	1	2021-01-02	Previously exposed	28	23	10 days	10	recent	MSP2_CH15019DBL2	35244.3727078379	10.470061156002714	9.21036311063868	1
trav_1	1	2021-01-02	Previously exposed	28	23	10 days	10	recent	MSP2_CHO	56145.95958202235	10.93571	10.480997588230846	1
trav_1	1	2021-01-02	Previously exposed	28	23	10 days	10	recent	MSP2_DD2	55145.89757108988	10.917737635171209	11.942789438947823	0
trav_1	1	2021-01-02	Previously exposed	28	23	10 days	10	recent	MSP3	16570.660904908058	9.715388995256342	10.064385716241372	0
trav_1	1	2021-01-02	Previously exposed	28	23	10 days	10	recent	MSP3.5	4146.738776988703	8.330077467422901	10.213345120546386	0
trav_1	1	2021-01-02	Previously exposed	28	23	10 days	10	recent	MSP3.6	15714.701585451838	9.662351959897814	9.89422733624469	0
trav_1	1	2021-01-02	Previously exposed	28	23	10 days	10	recent	MSP3_3D7	7384.437913299056	8.907130080125564	7.844964983092014	1
trav_1	1	2021-01-02	Previously exposed	28	23	10 days	10	recent	MSP3_K1	726.6666666666671	6.588467867115026	8.020670400594128	0
trav_1	1	2021-01-02	Previously exposed	28	23	10 days	10	recent	MSP4	56145.95958202235	10.93571	10.606525047108477	1
trav_1	1	2021-01-02	Previously exposed	28	23	10 days	10	recent	MSP5	19894.933753185513	9.898220393033194	10.611652437794762	0
trav_1	1	2021-01-02	Previously exposed	28	23	10 days	10	recent	MSP6	4595.137619371179	8.432753984150045	9.168334903172852	0
trav_1	1	2021-01-02	Previously exposed	28	23	10 days	10	recent	MSP7	37377.31938035338	10.528819365766951	9.480988832770183	1
trav_1	1	2021-01-02	Previously exposed	28	23	10 days	10	recent	MSP8	24154.455092942622	10.092224117965378	9.800021619066118	1
trav_1	1	2021-01-02	Previously exposed	28	23	10 days	10	recent	MSP9	3068.2579948808143	8.028865251155251	9.34804019265978	0
trav_1	1	2021-01-02	Previously exposed	28	23	10 days	10	recent	MSPDBL2_C_terminal	15136.229594710814	9.624846459960365	12.132107654342844	0
trav_1	1	2021-01-02	Previously exposed	28	23	10 days	10	recent	MSPDBL2_N_terminal	16807.41869918696	9.729575657156836	11.554234399841487	0
trav_1	1	2021-01-02	Previously exposed	28	23	10 days	10	recent	MSPDBL_C_terminal	21865.50229287685	9.99266543604494	13.4141690551778	0
trav_1	1	2021-01-02	Previously exposed	28	23	10 days	10	recent	MSPDBL_N_terminal	2417.9130702835946	7.790660079446429	9.21621165865156	0
trav_1	1	2021-01-02	Previously exposed	28	23	10 days	10	recent	MSRP1	10448.6995124222	9.254232801076553	14.932332297073554	0
trav_1	1	2021-01-02	Previously exposed	28	23	10 days	10	recent	MSRP2	11759.222547999603	9.372393109403284	12.446033048206012	0
trav_1	1	2021-01-02	Previously exposed	28	23	10 days	10	recent	MSRP3	1234.4381423677191	7.118371200091758	9.184495183920612	0
trav_1	1	2021-01-02	Previously exposed	28	23	10 days	10	recent	MSRP4	30556.60065153431	10.327336001868698	10.606699638788452	0
trav_1	1	2021-01-02	Previously exposed	28	23	10 days	10	recent	MSRP5	370.4275996112729	5.914658012985467	10.992639412202106	0
trav_1	1	2021-01-02	Previously exposed	28	23	10 days	10	recent	MTRAP	56145.95958202235	10.93571	9.95626647791117	1
trav_1	1	2021-01-02	Previously exposed	28	23	10 days	10	recent	P12	1348.3353526611832	7.2066260384707155	8.9871819014936	0
trav_1	1	2021-01-02	Previously exposed	28	23	10 days	10	recent	P34	311.7518349259101	5.74220747043187	8.29091562514107	0
trav_1	1	2021-01-02	Previously exposed	28	23	10 days	10	recent	P38	16147.540251704966	9.689523010655028	9.13272975331327	1
trav_1	1	2021-01-02	Previously exposed	28	23	10 days	10	recent	P41	1843.4816944873107	7.519411287864829	9.182849149953965	0
trav_1	1	2021-01-02	Previously exposed	28	23	10 days	10	recent	PF10_0166	56145.95958202235	10.93571	10.11289575982535	1
trav_1	1	2021-01-02	Previously exposed	28	23	10 days	10	recent	PF113	6892.63257770281	8.83820837778047	9.811741693637728	0
trav_1	1	2021-01-02	Previously exposed	28	23	10 days	10	recent	PF13_0125	236.5000000000001	5.465948207931988	8.657654815478882	0
trav_1	1	2021-01-02	Previously exposed	28	23	10 days	10	recent	PF1400044	3779.680608365025	8.23739478990219	8.988721079988169	0
trav_1	1	2021-01-02	Previously exposed	28	23	10 days	10	recent	PF3D7_0206200	11991.593345306745	9.391961128709356	9.227737028240629	1
trav_1	1	2021-01-02	Previously exposed	28	23	10 days	10	recent	PF3D7_0525800_IMC1g	5553.120694223643	8.622115335963743	9.682254692242385	0
trav_1	1	2021-01-02	Previously exposed	28	23	10 days	10	recent	PF3D7_0606800	1792.376444822972	7.4912976411290115	9.153844866125064	0
trav_1	1	2021-01-02	Previously exposed	28	23	10 days	10	recent	PF3D7_0629500_SEG1	1408.0233687405128	7.249942133697099	8.854684237300487	0
trav_1	1	2021-01-02	Previously exposed	28	23	10 days	10	recent	PF3D7_0629500_SEG2	11862.03274215552	9.381098052650763	10.56643900590789	0
trav_1	1	2021-01-02	Previously exposed	28	23	10 days	10	recent	PF3D7_0730800_2	29684.707738366375	10.298387301224825	11.54044508012548	0
trav_1	1	2021-01-02	Previously exposed	28	23	10 days	10	recent	PF3D7_0830500	953.6611570247952	6.860308427040735	9.046763774021857	0
trav_1	1	2021-01-02	Previously exposed	28	23	10 days	10	recent	PF3D7_0831400	3712.859699584523	8.219557667194517	9.584856423136484	0
trav_1	1	2021-01-02	Previously exposed	28	23	10 days	10	recent	PF3D7_0925900	1492.0125940464486	7.307881221777979	9.577917504393634	0
trav_1	1	2021-01-02	Previously exposed	28	23	10 days	10	recent	PF3D7_1025300	163.5	5.096812990337308	7.0292677418975655	0
trav_1	1	2021-01-02	Previously exposed	28	23	10 days	10	recent	PF3D7_1105800	2493.0809849626917	7.821274567938851	9.341486885462263	0
trav_1	1	2021-01-02	Previously exposed	28	23	10 days	10	recent	PF3D7_1136200	13988.728846966118	9.546007201984985	9.82869584436338	0
trav_1	1	2021-01-02	Previously exposed	28	23	10 days	10	recent	PF3D7_1229300	3752.7948438274498	8.230256133059843	9.718773559628517	0
trav_1	1	2021-01-02	Previously exposed	28	23	10 days	10	recent	PF3D7_1237900	114.50000000000004	4.740574822994295	7.651315309078903	0
trav_1	1	2021-01-02	Previously exposed	28	23	10 days	10	recent	PF3D7_1252300	110.50000000000004	4.705015520957808	6.843515310319575	0
trav_1	1	2021-01-02	Previously exposed	28	23	10 days	10	recent	PF3D7_1343700_KELCH	164.99999999999994	5.10594547390058	7.085986003451458	0
trav_1	1	2021-01-02	Previously exposed	28	23	10 days	10	recent	PF3D7_1345100	1514.6211723534552	7.322920635423598	9.034283774153131	0
trav_1	1	2021-01-02	Previously exposed	28	23	10 days	10	recent	PF3D7_1401600_PHISTB	9601.11673236018	9.169634696978068	9.806491041282984	0
trav_1	1	2021-01-02	Previously exposed	28	23	10 days	10	recent	PF3D7_1407800_PM4	94.5	4.548599834499697	7.715783127887363	0
trav_1	1	2021-01-02	Previously exposed	28	23	10 days	10	recent	PF3D7_1455300	1694.3170025670363	7.435034990271022	10.11361571534809	0
trav_1	1	2021-01-02	Previously exposed	28	23	10 days	10	recent	PF3D7_1460600_ISP3	2791.194763951831	7.934225013957875	9.306462392765935	0
trav_1	1	2021-01-02	Previously exposed	28	23	10 days	10	recent	PF3D7_1462300	1277.1881640353536	7.152416193678484	8.97324810638121	0
trav_1	1	2021-01-02	Previously exposed	28	23	10 days	10	recent	PF3D7_1137300	2720.4046227056338	7.908535906574277	9.827929421218649	0
trav_1	1	2021-01-02	Previously exposed	28	23	10 days	10	recent	PF3D7_1431400	4502.008007092802	8.412278800028579	10.202268691239828	0
trav_1	1	2021-01-02	Previously exposed	28	23	10 days	10	recent	PF92	4589.272392850952	8.43147677041291	9.222814901461106	0
trav_1	1	2021-01-02	Previously exposed	28	23	10 days	10	recent	PFA0135W	706.5608736059486	6.560409360629319	9.058414904915974	0
trav_1	1	2021-01-02	Previously exposed	28	23	10 days	10	recent	PFA0210c	4024.758894536221	8.30022028607989	9.671538845839642	0
trav_1	1	2021-01-02	Previously exposed	28	23	10 days	10	recent	PFA0445W	5449.35728048445	8.603252950516639	9.739126370410698	0
trav_1	1	2021-01-02	Previously exposed	28	23	10 days	10	recent	PFD1130W	566.4750000000005	6.339432948867622	9.460369625426166	0
trav_1	1	2021-01-02	Previously exposed	28	23	10 days	10	recent	PFD1160W18	15692.27753852047	9.660923993798098	11.221036970177137	0
trav_1	1	2021-01-02	Previously exposed	28	23	10 days	10	recent	PFD1160W19	4064.000000000002	8.309922989258318	10.827452947394216	0
trav_1	1	2021-01-02	Previously exposed	28	23	10 days	10	recent	PFSEA1	56145.95958202235	10.93571	10.987776225265092	0
trav_1	1	2021-01-02	Previously exposed	28	23	10 days	10	recent	PTEX150	56145.95958202235	10.93571	10.24209944842331	1
trav_1	1	2021-01-02	Previously exposed	28	23	10 days	10	recent	PTRAMP	5238.422541839459	8.563775690359268	9.46940070250866	0
trav_1	1	2021-01-02	Previously exposed	28	23	10 days	10	recent	RAMA	15361.562767852763	9.639623744224972	9.33151576709956	1
trav_1	1	2021-01-02	Previously exposed	28	23	10 days	10	recent	RH1	2159.211835546127	7.677498543138442	9.145567028987822	0
trav_1	1	2021-01-02	Previously exposed	28	23	10 days	10	recent	RH2b	1712.9872050042666	7.445994028946701	8.294754697808065	0
trav_1	1	2021-01-02	Previously exposed	28	23	10 days	10	recent	RH5	1303.1614407098316	7.172548468690054	8.804582252239008	0
trav_1	1	2021-01-02	Previously exposed	28	23	10 days	10	recent	RHOPH3	1544.3981824301654	7.342389587511744	9.204606712680455	0
trav_1	1	2021-01-02	Previously exposed	28	23	10 days	10	recent	RIPR	380.50000000000006	5.941486177301741	7.781966955861456	0
trav_1	1	2021-01-02	Previously exposed	28	23	10 days	10	recent	RON3	4010.558245614045	8.296685723981419	9.455418092845017	0
trav_1	1	2021-01-02	Previously exposed	28	23	10 days	10	recent	RON6	2181.468372073959	7.687753494211467	9.117288164460144	0
trav_1	1	2021-01-02	Previously exposed	28	23	10 days	10	recent	SERA2	3054.7867801498473	8.024465075438362	9.801397302709926	0
trav_1	1	2021-01-02	Previously exposed	28	23	10 days	10	recent	SERA3	6071.46420249097	8.711355074485546	9.85585350578221	0
trav_1	1	2021-01-02	Previously exposed	28	23	10 days	10	recent	SERA4	1958.3916373863945	7.5798788221834785	9.864614966752525	0
trav_1	1	2021-01-02	Previously exposed	28	23	10 days	10	recent	SERA5	7998.108082632981	8.986960303023004	9.925531386286451	0
trav_1	1	2021-01-02	Previously exposed	28	23	10 days	10	recent	SERA7	5754.631427986063	8.65776027531466	9.288337310252125	0
trav_1	1	2021-01-02	Previously exposed	28	23	10 days	10	recent	SERA9	2899.81871246563	7.972403501077664	9.01111737496083	0
trav_1	1	2021-01-02	Previously exposed	28	23	10 days	10	recent	SPATR	7068.354150197603	8.863382938324328	10.065238814287127	0
trav_1	1	2021-01-02	Previously exposed	28	23	10 days	10	recent	Surfin4.2_3D7A	13836.393515066213	9.53505761104219	10.583187645269142	0
trav_1	1	2021-01-02	Previously exposed	28	23	10 days	10	recent	Surfin4.2_3D7B	669.0000000000002	6.505784060128229	7.131782400385388	0
trav_1	1	2021-01-02	Previously exposed	28	23	10 days	10	recent	Surfin4.2_Conserved	5631.417643356712	8.636116491098957	12.471635760747066	0
trav_1	1	2021-01-02	Previously exposed	28	23	10 days	10	recent	Surfin4.2_K1	4341.751494768311	8.376033115905004	11.359083261632108	0
trav_1	1	2021-01-02	Previously exposed	28	23	10 days	10	recent	Surfin4.2_K1A	1146.713756177929	7.044655527290372	8.503299225011292	0
trav_1	1	2021-01-02	Previously exposed	28	23	10 days	10	recent	TLP	4429.026350461145	8.395935053433869	9.080976006737483	0
trav_1	1	2021-01-03	Previously exposed	28	23	3 months	96	old	AARP	198.99999999999997	5.293304824724492	6.945631377789321	0
trav_1	1	2021-01-03	Previously exposed	28	23	3 months	96	old	AMA1	45158.257453360275	10.71792843145537	10.679817333634348	1
trav_1	1	2021-01-03	Previously exposed	28	23	3 months	96	old	ASP	7996.659111840761	8.986779122418302	10.588796143929455	0
trav_1	1	2021-01-03	Previously exposed	28	23	3 months	96	old	CLAG3.2	2100.8174190970826	7.650081795163567	9.11199833047798	0
trav_1	1	2021-01-03	Previously exposed	28	23	3 months	96	old	EBA140	163.5132283720179	5.09689389453859	10.220846228872656	0
trav_1	1	2021-01-03	Previously exposed	28	23	3 months	96	old	EBA175	3460.40115064822	8.149139800825012	9.594490574016802	0
trav_1	1	2021-01-03	Previously exposed	28	23	3 months	96	old	EBA181	1416.4445483189666	7.255905171535701	8.254710618301257	0
trav_1	1	2021-01-03	Previously exposed	28	23	3 months	96	old	ETRAMP10.2	1565.3458498023674	7.355862068848549	9.38447403260792	0
trav_1	1	2021-01-03	Previously exposed	28	23	3 months	96	old	GAMA	10273.062252610254	9.237280433025632	10.36609070511192	0
trav_1	1	2021-01-03	Previously exposed	28	23	3 months	96	old	H101	2780.9601820250437	7.930551536269199	9.6208256008884	0
trav_1	1	2021-01-03	Previously exposed	28	23	3 months	96	old	MSP1	4608.601976585848	8.435679831123336	8.981253529331273	0
trav_1	1	2021-01-03	Previously exposed	28	23	3 months	96	old	MSP10	56145.95958202235	10.93571	10.555116144246409	1
trav_1	1	2021-01-03	Previously exposed	28	23	3 months	96	old	MSP11	10622.699682477612	9.270748469880312	11.022145919962448	0
trav_1	1	2021-01-03	Previously exposed	28	23	3 months	96	old	MSP1_19	25650.60348283445	10.152322377918033	11.102979720269351	0
trav_1	1	2021-01-03	Previously exposed	28	23	3 months	96	old	MSP1_Block2_3D7_full	2915.8279917523296	7.977909103649448	9.56759399651018	0
trav_1	1	2021-01-03	Previously exposed	28	23	3 months	96	old	MSP1_Block2_3D7_repeat	18459.629368988957	9.823341430335727	11.319988889456534	0
trav_1	1	2021-01-03	Previously exposed	28	23	3 months	96	old	MSP1_Block2_K1_flank	8664.857018059658	9.067030700924082	11.586345555466425	0
trav_1	1	2021-01-03	Previously exposed	28	23	3 months	96	old	MSP1_Block2_MAD20_full	5904.569037133408	8.683481743264185	11.105687319253722	0
trav_1	1	2021-01-03	Previously exposed	28	23	3 months	96	old	MSP1_Block2_MAD20_repeat	3571.387039005005	8.180709325648808	9.955056566489883	0
trav_1	1	2021-01-03	Previously exposed	28	23	3 months	96	old	MSP1_Block2_PaloAlto_repeat	4651.193074348882	8.444879040800425	9.210648175660117	0
trav_1	1	2021-01-03	Previously exposed	28	23	3 months	96	old	MSP1_Block2_R033	8801.886213823245	9.082721319978145	10.602133732925708	0
trav_1	1	2021-01-03	Previously exposed	28	23	3 months	96	old	MSP1_Block2_Wellcome_full	7374.137887913949	8.905734277821045	11.372931214431889	0
trav_1	1	2021-01-03	Previously exposed	28	23	3 months	96	old	MSP1_Block2_Wellcome_repeat	7518.7566390279135	8.92515606271883	10.124504690999856	0
trav_1	1	2021-01-03	Previously exposed	28	23	3 months	96	old	MSP2	8599.163715829181	9.059420235167812	9.818496815588032	0
trav_1	1	2021-01-03	Previously exposed	28	23	3 months	96	old	MSP2_CH15019DBL2	13289.847252170026	9.49475565820031	9.21036311063868	1
trav_1	1	2021-01-03	Previously exposed	28	23	3 months	96	old	MSP2_CHO	56145.95958202235	10.93571	10.480997588230846	1
trav_1	1	2021-01-03	Previously exposed	28	23	3 months	96	old	MSP2_DD2	56145.95958202235	10.93571	11.942789438947823	0
trav_1	1	2021-01-03	Previously exposed	28	23	3 months	96	old	MSP3	8338.193670322793	9.028601885602365	10.064385716241372	0
trav_1	1	2021-01-03	Previously exposed	28	23	3 months	96	old	MSP3.5	3508.921672689886	8.163064053501616	10.213345120546386	0
trav_1	1	2021-01-03	Previously exposed	28	23	3 months	96	old	MSP3.6	3190.519181820958	8.067938935458	9.89422733624469	0
trav_1	1	2021-01-03	Previously exposed	28	23	3 months	96	old	MSP3_3D7	3464.724467303454	8.150388389646473	7.844964983092014	1
trav_1	1	2021-01-03	Previously exposed	28	23	3 months	96	old	MSP3_K1	613.4999999999999	6.419180264150966	8.020670400594128	0
trav_1	1	2021-01-03	Previously exposed	28	23	3 months	96	old	MSP4	12942.03231407351	9.468235612451794	10.606525047108477	0
trav_1	1	2021-01-03	Previously exposed	28	23	3 months	96	old	MSP5	5984.353743311925	8.696903632765375	10.611652437794762	0
trav_1	1	2021-01-03	Previously exposed	28	23	3 months	96	old	MSP6	2297.1114910530873	7.739407739192109	9.168334903172852	0
trav_1	1	2021-01-03	Previously exposed	28	23	3 months	96	old	MSP7	17162.89714459725	9.750505190061794	9.480988832770183	1
trav_1	1	2021-01-03	Previously exposed	28	23	3 months	96	old	MSP8	4664.226425424307	8.447677274327132	9.800021619066118	0
trav_1	1	2021-01-03	Previously exposed	28	23	3 months	96	old	MSP9	1956.7451198075669	7.579037718652231	9.34804019265978	0
trav_1	1	2021-01-03	Previously exposed	28	23	3 months	96	old	MSPDBL2_C_terminal	12769.593406267591	9.454822108759908	12.132107654342844	0
trav_1	1	2021-01-03	Previously exposed	28	23	3 months	96	old	MSPDBL2_N_terminal	11706.848030018777	9.367929251274616	11.554234399841487	0
trav_1	1	2021-01-03	Previously exposed	28	23	3 months	96	old	MSPDBL_C_terminal	7792.450932436568	8.960910714853823	13.4141690551778	0
trav_1	1	2021-01-03	Previously exposed	28	23	3 months	96	old	MSPDBL_N_terminal	688.4733662145474	6.534476633636228	9.21621165865156	0
trav_1	1	2021-01-03	Previously exposed	28	23	3 months	96	old	MSRP1	8897.946437578377	9.093575791745527	14.932332297073554	0
trav_1	1	2021-01-03	Previously exposed	28	23	3 months	96	old	MSRP2	10071.625524133791	9.217477395141591	12.446033048206012	0
trav_1	1	2021-01-03	Previously exposed	28	23	3 months	96	old	MSRP3	1274.8673391701543	7.150597404469505	9.184495183920612	0
trav_1	1	2021-01-03	Previously exposed	28	23	3 months	96	old	MSRP4	15240.627448507808	9.631719999555058	10.606699638788452	0
trav_1	1	2021-01-03	Previously exposed	28	23	3 months	96	old	MSRP5	434.6613216715256	6.07456715697492	10.992639412202106	0
trav_1	1	2021-01-03	Previously exposed	28	23	3 months	96	old	MTRAP	6635.785383742271	8.80023230957913	9.95626647791117	0
trav_1	1	2021-01-03	Previously exposed	28	23	3 months	96	old	P12	1245.148276359435	7.127009899284724	8.9871819014936	0
trav_1	1	2021-01-03	Previously exposed	28	23	3 months	96	old	P34	307.3577066888242	5.728012237672864	8.29091562514107	0
trav_1	1	2021-01-03	Previously exposed	28	23	3 months	96	old	P38	17615.958775692	9.776560518796916	9.13272975331327	1
trav_1	1	2021-01-03	Previously exposed	28	23	3 months	96	old	P41	552.6217795857308	6.314673824643756	9.182849149953965	0
trav_1	1	2021-01-03	Previously exposed	28	23	3 months	96	old	PF10_0166	12229.221287175384	9.411583554305349	10.11289575982535	0
trav_1	1	2021-01-03	Previously exposed	28	23	3 months	96	old	PF113	4373.507344370278	8.383320562147462	9.811741693637728	0
trav_1	1	2021-01-03	Previously exposed	28	23	3 months	96	old	PF13_0125	217.99999999999997	5.384495062789089	8.657654815478882	0
trav_1	1	2021-01-03	Previously exposed	28	23	3 months	96	old	PF1400044	3957.921880400969	8.283474388828006	8.988721079988169	0
trav_1	1	2021-01-03	Previously exposed	28	23	3 months	96	old	PF3D7_0206200	1476.3079686170713	7.297299634220436	9.227737028240629	0
trav_1	1	2021-01-03	Previously exposed	28	23	3 months	96	old	PF3D7_0525800_IMC1g	4005.710342695648	8.295476207744281	9.682254692242385	0
trav_1	1	2021-01-03	Previously exposed	28	23	3 months	96	old	PF3D7_0606800	2017.9948898892785	7.609859668645372	9.153844866125064	0
trav_1	1	2021-01-03	Previously exposed	28	23	3 months	96	old	PF3D7_0629500_SEG1	1640.1500758725297	7.402543026309861	8.854684237300487	0
trav_1	1	2021-01-03	Previously exposed	28	23	3 months	96	old	PF3D7_0629500_SEG2	8933.200711067013	9.097530031944558	10.56643900590789	0
trav_1	1	2021-01-03	Previously exposed	28	23	3 months	96	old	PF3D7_0730800_2	15407.450986972608	9.642606501716466	11.54044508012548	0
trav_1	1	2021-01-03	Previously exposed	28	23	3 months	96	old	PF3D7_0830500	1078.9752066115725	6.9837669868769625	9.046763774021857	0
trav_1	1	2021-01-03	Previously exposed	28	23	3 months	96	old	PF3D7_0831400	2834.8790881005575	7.9497545655523485	9.584856423136484	0
trav_1	1	2021-01-03	Previously exposed	28	23	3 months	96	old	PF3D7_0925900	1257.3023661541754	7.136723725530217	9.577917504393634	0
trav_1	1	2021-01-03	Previously exposed	28	23	3 months	96	old	PF3D7_1025300	217.99999999999997	5.384495062789089	7.0292677418975655	0
trav_1	1	2021-01-03	Previously exposed	28	23	3 months	96	old	PF3D7_1105800	1798.879894854841	7.4949194695511006	9.341486885462263	0
trav_1	1	2021-01-03	Previously exposed	28	23	3 months	96	old	PF3D7_1136200	2617.494032255553	7.869972662801521	9.82869584436338	0
trav_1	1	2021-01-03	Previously exposed	28	23	3 months	96	old	PF3D7_1229300	3077.5487026937517	8.031888683341593	9.718773559628517	0
trav_1	1	2021-01-03	Previously exposed	28	23	3 months	96	old	PF3D7_1237900	153.33333333333306	5.032614200815029	7.651315309078903	0
trav_1	1	2021-01-03	Previously exposed	28	23	3 months	96	old	PF3D7_1252300	229.00000000000009	5.43372200355424	6.843515310319575	0
trav_1	1	2021-01-03	Previously exposed	28	23	3 months	96	old	PF3D7_1343700_KELCH	228.00000000000009	5.429345628954441	7.085986003451458	0
trav_1	1	2021-01-03	Previously exposed	28	23	3 months	96	old	PF3D7_1345100	1503.7935258092812	7.315746211714072	9.034283774153131	0
trav_1	1	2021-01-03	Previously exposed	28	23	3 months	96	old	PF3D7_1401600_PHISTB	6860.762333780891	8.83357384191905	9.806491041282984	0
trav_1	1	2021-01-03	Previously exposed	28	23	3 months	96	old	PF3D7_1407800_PM4	67.5	4.212127597878484	7.715783127887363	0
trav_1	1	2021-01-03	Previously exposed	28	23	3 months	96	old	PF3D7_1455300	1664.51335408815	7.417288079865534	10.11361571534809	0
trav_1	1	2021-01-03	Previously exposed	28	23	3 months	96	old	PF3D7_1460600_ISP3	2289.7137988459012	7.736182110067888	9.306462392765935	0
trav_1	1	2021-01-03	Previously exposed	28	23	3 months	96	old	PF3D7_1462300	873.9032866646813	6.7729697135426425	8.97324810638121	0
trav_1	1	2021-01-03	Previously exposed	28	23	3 months	96	old	PF3D7_1137300	2185.94008610922	7.689801260359606	9.827929421218649	0
trav_1	1	2021-01-03	Previously exposed	28	23	3 months	96	old	PF3D7_1431400	3277.1883883301507	8.09474113509348	10.202268691239828	0
trav_1	1	2021-01-03	Previously exposed	28	23	3 months	96	old	PF92	4622.262849210498	8.438639658367164	9.222814901461106	0
trav_1	1	2021-01-03	Previously exposed	28	23	3 months	96	old	PFA0135W	856.9307620817845	6.753357124297584	9.058414904915974	0
trav_1	1	2021-01-03	Previously exposed	28	23	3 months	96	old	PFA0210c	3406.8122617535028	8.133532312460138	9.671538845839642	0
trav_1	1	2021-01-03	Previously exposed	28	23	3 months	96	old	PFA0445W	5859.01750619322	8.675737207455194	9.739126370410698	0
trav_1	1	2021-01-03	Previously exposed	28	23	3 months	96	old	PFD1130W	758.8377049180332	6.631787927018795	9.460369625426166	0
trav_1	1	2021-01-03	Previously exposed	28	23	3 months	96	old	PFD1160W18	13385.544071203018	9.501930602958238	11.221036970177137	0
trav_1	1	2021-01-03	Previously exposed	28	23	3 months	96	old	PFD1160W19	2059.5000000000005	7.630218513876136	10.827452947394216	0
trav_1	1	2021-01-03	Previously exposed	28	23	3 months	96	old	PFSEA1	21353.701623108547	9.968980381760067	10.987776225265092	0
trav_1	1	2021-01-03	Previously exposed	28	23	3 months	96	old	PTEX150	51573.84144280706	10.850769874144866	10.24209944842331	1
trav_1	1	2021-01-03	Previously exposed	28	23	3 months	96	old	PTRAMP	2940.152180946493	7.986216621219808	9.46940070250866	0
trav_1	1	2021-01-03	Previously exposed	28	23	3 months	96	old	RAMA	5498.621948283311	8.61225278496887	9.33151576709956	0
trav_1	1	2021-01-03	Previously exposed	28	23	3 months	96	old	RH1	1866.317193952255	7.531722353002165	9.145567028987822	0
trav_1	1	2021-01-03	Previously exposed	28	23	3 months	96	old	RH2b	1784.229741256754	7.48674208358005	8.294754697808065	0
trav_1	1	2021-01-03	Previously exposed	28	23	3 months	96	old	RH5	1713.1498608918057	7.446088978964481	8.804582252239008	0
trav_1	1	2021-01-03	Previously exposed	28	23	3 months	96	old	RHOPH3	1555.4944463143731	7.349548745977331	9.204606712680455	0
trav_1	1	2021-01-03	Previously exposed	28	23	3 months	96	old	RIPR	219.00000000000003	5.389071729816501	7.781966955861456	0
trav_1	1	2021-01-03	Previously exposed	28	23	3 months	96	old	RON3	2852.313947368431	7.95588585519831	9.455418092845017	0
trav_1	1	2021-01-03	Previously exposed	28	23	3 months	96	old	RON6	2174.951338498753	7.684761570168481	9.117288164460144	0
trav_1	1	2021-01-03	Previously exposed	28	23	3 months	96	old	SERA2	3012.3644001379444	8.01048056438348	9.801397302709926	0
trav_1	1	2021-01-03	Previously exposed	28	23	3 months	96	old	SERA3	5284.85938127763	8.572601290812733	9.85585350578221	0
trav_1	1	2021-01-03	Previously exposed	28	23	3 months	96	old	SERA4	2110.3782924264497	7.654622495910552	9.864614966752525	0
trav_1	1	2021-01-03	Previously exposed	28	23	3 months	96	old	SERA5	4280.97549812795	8.36193618272935	9.925531386286451	0
trav_1	1	2021-01-03	Previously exposed	28	23	3 months	96	old	SERA7	3462.8412210612473	8.149844693239015	9.288337310252125	0
trav_1	1	2021-01-03	Previously exposed	28	23	3 months	96	old	SERA9	1355.4723017343038	7.21190523474566	9.01111737496083	0
trav_1	1	2021-01-03	Previously exposed	28	23	3 months	96	old	SPATR	6405.577865612626	8.764924431277967	10.065238814287127	0
trav_1	1	2021-01-03	Previously exposed	28	23	3 months	96	old	Surfin4.2_3D7A	8711.11295237573	9.07235484037192	10.583187645269142	0
trav_1	1	2021-01-03	Previously exposed	28	23	3 months	96	old	Surfin4.2_3D7B	161.00000000000003	5.081404364984463	7.131782400385388	0
trav_1	1	2021-01-03	Previously exposed	28	23	3 months	96	old	Surfin4.2_Conserved	3536.58710650374	8.170917446882099	12.471635760747066	0
trav_1	1	2021-01-03	Previously exposed	28	23	3 months	96	old	Surfin4.2_K1	4158.031356162518	8.33279700955415	11.359083261632108	0
trav_1	1	2021-01-03	Previously exposed	28	23	3 months	96	old	Surfin4.2_K1A	1095.505766062607	6.9989714224288875	8.503299225011292	0
trav_1	1	2021-01-03	Previously exposed	28	23	3 months	96	old	TLP	3310.979578392635	8.104999369721712	9.080976006737483	0
trav_1	1	2021-01-04	Previously exposed	28	23	6 months	190	old	AARP	105.5	4.658710952916121	6.945631377789321	0
trav_1	1	2021-01-04	Previously exposed	28	23	6 months	190	old	AMA1	32581.447719761753	10.391498317011695	10.679817333634348	0
trav_1	1	2021-01-04	Previously exposed	28	23	6 months	190	old	ASP	7587.677892123476	8.934280880512812	10.588796143929455	0
trav_1	1	2021-01-04	Previously exposed	28	23	6 months	190	old	CLAG3.2	1744.5175123185466	7.464233299165463	9.11199833047798	0
trav_1	1	2021-01-04	Previously exposed	28	23	6 months	190	old	EBA140	19.451387761727045	2.9679184177364784	10.220846228872656	0
trav_1	1	2021-01-04	Previously exposed	28	23	6 months	190	old	EBA175	3112.3491744492944	8.043133081590577	9.594490574016802	0
trav_1	1	2021-01-04	Previously exposed	28	23	6 months	190	old	EBA181	1267.7157993144265	7.144971976842823	8.254710618301257	0
trav_1	1	2021-01-04	Previously exposed	28	23	6 months	190	old	ETRAMP10.2	1166.3100570926626	7.0616002467350745	9.38447403260792	0
trav_1	1	2021-01-04	Previously exposed	28	23	6 months	190	old	GAMA	4199.758169705471	8.342782223972192	10.36609070511192	0
trav_1	1	2021-01-04	Previously exposed	28	23	6 months	190	old	H101	1921.3906712172952	7.56080451076311	9.6208256008884	0
trav_1	1	2021-01-04	Previously exposed	28	23	6 months	190	old	MSP1	3724.822906586051	8.222774587827416	8.981253529331273	0
trav_1	1	2021-01-04	Previously exposed	28	23	6 months	190	old	MSP10	52692.32263644231	10.8722250433941	10.555116144246409	1
trav_1	1	2021-01-04	Previously exposed	28	23	6 months	190	old	MSP11	10363.06241211072	9.2460030717571	11.022145919962448	0
trav_1	1	2021-01-04	Previously exposed	28	23	6 months	190	old	MSP1_19	18331.60734730533	9.816382026422172	11.102979720269351	0
trav_1	1	2021-01-04	Previously exposed	28	23	6 months	190	old	MSP1_Block2_3D7_full	2664.242637814223	7.887675107773319	9.56759399651018	0
trav_1	1	2021-01-04	Previously exposed	28	23	6 months	190	old	MSP1_Block2_3D7_repeat	14047.890821353209	9.550227544016195	11.319988889456534	0
trav_1	1	2021-01-04	Previously exposed	28	23	6 months	190	old	MSP1_Block2_K1_flank	8233.512406551894	9.015967983495068	11.586345555466425	0
trav_1	1	2021-01-04	Previously exposed	28	23	6 months	190	old	MSP1_Block2_MAD20_full	5088.910786374395	8.534819095756134	11.105687319253722	0
trav_1	1	2021-01-04	Previously exposed	28	23	6 months	190	old	MSP1_Block2_MAD20_repeat	4105.698331168571	8.320131124633479	9.955056566489883	0
trav_1	1	2021-01-04	Previously exposed	28	23	6 months	190	old	MSP1_Block2_PaloAlto_repeat	5313.30408846209	8.57796915960739	9.210648175660117	0
trav_1	1	2021-01-04	Previously exposed	28	23	6 months	190	old	MSP1_Block2_R033	7449.406408456212	8.91588963148196	10.602133732925708	0
trav_1	1	2021-01-04	Previously exposed	28	23	6 months	190	old	MSP1_Block2_Wellcome_full	7044.743565161188	8.860037024119015	11.372931214431889	0
trav_1	1	2021-01-04	Previously exposed	28	23	6 months	190	old	MSP1_Block2_Wellcome_repeat	6607.224790798965	8.795918994577942	10.124504690999856	0
trav_1	1	2021-01-04	Previously exposed	28	23	6 months	190	old	MSP2	8386.32985313678	9.034358260744035	9.818496815588032	0
trav_1	1	2021-01-04	Previously exposed	28	23	6 months	190	old	MSP2_CH15019DBL2	9550.337139013249	9.164331735366131	9.21036311063868	0
trav_1	1	2021-01-04	Previously exposed	28	23	6 months	190	old	MSP2_CHO	37368.409037087666	10.528580948308282	10.480997588230846	1
trav_1	1	2021-01-04	Previously exposed	28	23	6 months	190	old	MSP2_DD2	56145.95958202235	10.93571	11.942789438947823	0
trav_1	1	2021-01-04	Previously exposed	28	23	6 months	190	old	MSP3	6227.580749487351	8.736743213649998	10.064385716241372	0
trav_1	1	2021-01-04	Previously exposed	28	23	6 months	190	old	MSP3.5	3115.9907166384332	8.044302427730242	10.213345120546386	0
trav_1	1	2021-01-04	Previously exposed	28	23	6 months	190	old	MSP3.6	2002.847066760702	7.602324980659337	9.89422733624469	0
trav_1	1	2021-01-04	Previously exposed	28	23	6 months	190	old	MSP3_3D7	1660.543717854521	7.414900368597004	7.844964983092014	0
trav_1	1	2021-01-04	Previously exposed	28	23	6 months	190	old	MSP3_K1	286.50000000000006	5.6577385361547945	8.020670400594128	0
trav_1	1	2021-01-04	Previously exposed	28	23	6 months	190	old	MSP4	9735.3274707137	9.18351655573193	10.606525047108477	0
trav_1	1	2021-01-04	Previously exposed	28	23	6 months	190	old	MSP5	3152.235846664968	8.055867272628106	10.611652437794762	0
trav_1	1	2021-01-04	Previously exposed	28	23	6 months	190	old	MSP6	1753.359637009269	7.469289019047657	9.168334903172852	0
trav_1	1	2021-01-04	Previously exposed	28	23	6 months	190	old	MSP7	12307.708611495029	9.41798106143752	9.480988832770183	0
trav_1	1	2021-01-04	Previously exposed	28	23	6 months	190	old	MSP8	4096.91391401831	8.317989265370615	9.800021619066118	0
trav_1	1	2021-01-04	Previously exposed	28	23	6 months	190	old	MSP9	1635.723872081902	7.399840720571324	9.34804019265978	0
trav_1	1	2021-01-04	Previously exposed	28	23	6 months	190	old	MSPDBL2_C_terminal	10830.469744137086	9.290118713397618	12.132107654342844	0
trav_1	1	2021-01-04	Previously exposed	28	23	6 months	190	old	MSPDBL2_N_terminal	10967.753283302089	9.302714726760676	11.554234399841487	0
trav_1	1	2021-01-04	Previously exposed	28	23	6 months	190	old	MSPDBL_C_terminal	6803.721186181605	8.82522497474868	13.4141690551778	0
trav_1	1	2021-01-04	Previously exposed	28	23	6 months	190	old	MSPDBL_N_terminal	1495.230702836	7.3100357901975155	9.21621165865156	0
trav_1	1	2021-01-04	Previously exposed	28	23	6 months	190	old	MSRP1	9415.35184490627	9.150096811068108	14.932332297073554	0
trav_1	1	2021-01-04	Previously exposed	28	23	6 months	190	old	MSRP2	10514.069800435058	9.260469620166091	12.446033048206012	0
trav_1	1	2021-01-04	Previously exposed	28	23	6 months	190	old	MSRP3	911.9029945438392	6.815533618785351	9.184495183920612	0
trav_1	1	2021-01-04	Previously exposed	28	23	6 months	190	old	MSRP4	11919.784969174752	9.385954900957865	10.606699638788452	0
trav_1	1	2021-01-04	Previously exposed	28	23	6 months	190	old	MSRP5	264.0281827016519	5.576055850106429	10.992639412202106	0
trav_1	1	2021-01-04	Previously exposed	28	23	6 months	190	old	MTRAP	793.1808259844607	6.676051223363632	9.95626647791117	0
trav_1	1	2021-01-04	Previously exposed	28	23	6 months	190	old	P12	862.1934227607079	6.759479633845881	8.9871819014936	0
trav_1	1	2021-01-04	Previously exposed	28	23	6 months	190	old	P34	245.6086414624012	5.503739380761503	8.29091562514107	0
trav_1	1	2021-01-04	Previously exposed	28	23	6 months	190	old	P38	10407.036525346262	9.250237445321934	9.13272975331327	1
trav_1	1	2021-01-04	Previously exposed	28	23	6 months	190	old	P41	325.5011455557118	5.7853659810148175	9.182849149953965	0
trav_1	1	2021-01-04	Previously exposed	28	23	6 months	190	old	PF10_0166	5499.619153238976	8.612434123957385	10.11289575982535	0
trav_1	1	2021-01-04	Previously exposed	28	23	6 months	190	old	PF113	3389.327594779877	8.128386831078153	9.811741693637728	0
trav_1	1	2021-01-04	Previously exposed	28	23	6 months	190	old	PF13_0125	127.99999999999996	4.852030263919617	8.657654815478882	0
trav_1	1	2021-01-04	Previously exposed	28	23	6 months	190	old	PF1400044	3226.0463187003033	8.079012616517698	8.988721079988169	0
trav_1	1	2021-01-04	Previously exposed	28	23	6 months	190	old	PF3D7_0206200	1193.623688439361	7.084749075465164	9.227737028240629	0
trav_1	1	2021-01-04	Previously exposed	28	23	6 months	190	old	PF3D7_0525800_IMC1g	3558.815801095222	8.17718312836728	9.682254692242385	0
trav_1	1	2021-01-04	Previously exposed	28	23	6 months	190	old	PF3D7_0606800	1137.355152694976	7.036460804426766	9.153844866125064	0
trav_1	1	2021-01-04	Previously exposed	28	23	6 months	190	old	PF3D7_0629500_SEG1	1413.5350531107667	7.253848975631088	8.854684237300487	0
trav_1	1	2021-01-04	Previously exposed	28	23	6 months	190	old	PF3D7_0629500_SEG2	7704.038116499232	8.949499901090233	10.56643900590789	0
trav_1	1	2021-01-04	Previously exposed	28	23	6 months	190	old	PF3D7_0730800_2	15505.12209375106	9.64892570597959	11.54044508012548	0
trav_1	1	2021-01-04	Previously exposed	28	23	6 months	190	old	PF3D7_0830500	800.4995408631784	6.685235958874054	9.046763774021857	0
trav_1	1	2021-01-04	Previously exposed	28	23	6 months	190	old	PF3D7_0831400	2659.5389368275205	7.885908054732285	9.584856423136484	0
trav_1	1	2021-01-04	Previously exposed	28	23	6 months	190	old	PF3D7_0925900	827.9997819212713	6.719012891005118	9.577917504393634	0
trav_1	1	2021-01-04	Previously exposed	28	23	6 months	190	old	PF3D7_1025300	112.5	4.722953221644475	7.0292677418975655	0
trav_1	1	2021-01-04	Previously exposed	28	23	6 months	190	old	PF3D7_1105800	1773.4553326375149	7.480685087901305	9.341486885462263	0
trav_1	1	2021-01-04	Previously exposed	28	23	6 months	190	old	PF3D7_1136200	1556.3478029627624	7.350097203515613	9.82869584436338	0
trav_1	1	2021-01-04	Previously exposed	28	23	6 months	190	old	PF3D7_1229300	2634.343149892565	7.87638915092214	9.718773559628517	0
trav_1	1	2021-01-04	Previously exposed	28	23	6 months	190	old	PF3D7_1237900	96	4.564348191467836	7.651315309078903	0
trav_1	1	2021-01-04	Previously exposed	28	23	6 months	190	old	PF3D7_1252300	119.99999999999996	4.787491742782046	6.843515310319575	0
trav_1	1	2021-01-04	Previously exposed	28	23	6 months	190	old	PF3D7_1343700_KELCH	59.999999999999986	4.0943445622221	7.085986003451458	0
trav_1	1	2021-01-04	Previously exposed	28	23	6 months	190	old	PF3D7_1345100	1512.1224846894129	7.321269561850944	9.034283774153131	0
trav_1	1	2021-01-04	Previously exposed	28	23	6 months	190	old	PF3D7_1401600_PHISTB	5768.219950621536	8.660118811147164	9.806491041282984	0
trav_1	1	2021-01-04	Previously exposed	28	23	6 months	190	old	PF3D7_1407800_PM4	39.5	3.676300671907076	7.715783127887363	0
trav_1	1	2021-01-04	Previously exposed	28	23	6 months	190	old	PF3D7_1455300	1485.283194057569	7.303360736124351	10.11361571534809	0
trav_1	1	2021-01-04	Previously exposed	28	23	6 months	190	old	PF3D7_1460600_ISP3	2235.0931412416257	7.712038180112948	9.306462392765935	0
trav_1	1	2021-01-04	Previously exposed	28	23	6 months	190	old	PF3D7_1462300	488.8844206136437	6.192126102874456	8.97324810638121	0
trav_1	1	2021-01-04	Previously exposed	28	23	6 months	190	old	PF3D7_1137300	1849.7638794470863	7.522813277195316	9.827929421218649	0
trav_1	1	2021-01-04	Previously exposed	28	23	6 months	190	old	PF3D7_1431400	2732.4551852159784	7.912955819263312	10.202268691239828	0
trav_1	1	2021-01-04	Previously exposed	28	23	6 months	190	old	PF92	3943.8591011626017	8.279914990227025	9.222814901461106	0
trav_1	1	2021-01-04	Previously exposed	28	23	6 months	190	old	PFA0135W	688.8006505576208	6.53495189759278	9.058414904915974	0
trav_1	1	2021-01-04	Previously exposed	28	23	6 months	190	old	PFA0210c	2979.1130876747225	7.999380913615693	9.671538845839642	0
trav_1	1	2021-01-04	Previously exposed	28	23	6 months	190	old	PFA0445W	4989.858711808415	8.515162874077857	9.739126370410698	0
trav_1	1	2021-01-04	Previously exposed	28	23	6 months	190	old	PFD1130W	680.1237704918032	6.522274797036476	9.460369625426166	0
trav_1	1	2021-01-04	Previously exposed	28	23	6 months	190	old	PFD1160W18	11716.61709254476	9.36876337748449	11.221036970177137	0
trav_1	1	2021-01-04	Previously exposed	28	23	6 months	190	old	PFD1160W19	315	5.752572638825633	10.827452947394216	0
trav_1	1	2021-01-04	Previously exposed	28	23	6 months	190	old	PFSEA1	12768.20990954704	9.454713759838524	10.987776225265092	0
trav_1	1	2021-01-04	Previously exposed	28	23	6 months	190	old	PTEX150	35579.90946611646	10.47953641670047	10.24209944842331	1
trav_1	1	2021-01-04	Previously exposed	28	23	6 months	190	old	PTRAMP	3290.686343715995	8.098851437113556	9.46940070250866	0
trav_1	1	2021-01-04	Previously exposed	28	23	6 months	190	old	RAMA	4197.150382818886	8.342161093718333	9.33151576709956	0
trav_1	1	2021-01-04	Previously exposed	28	23	6 months	190	old	RH1	1544.6927594886754	7.342580308383963	9.145567028987822	0
trav_1	1	2021-01-04	Previously exposed	28	23	6 months	190	old	RH2b	1253.8686380437878	7.133988961354699	8.294754697808065	0
trav_1	1	2021-01-04	Previously exposed	28	23	6 months	190	old	RH5	1174.7313331829498	7.06879474782301	8.804582252239008	0
trav_1	1	2021-01-04	Previously exposed	28	23	6 months	190	old	RHOPH3	1109.878576236958	7.012005897545257	9.204606712680455	0
trav_1	1	2021-01-04	Previously exposed	28	23	6 months	190	old	RIPR	62.99999999999999	4.143134726391533	7.781966955861456	0
trav_1	1	2021-01-04	Previously exposed	28	23	6 months	190	old	RON3	2524.4011403508816	7.833759141441436	9.455418092845017	0
trav_1	1	2021-01-04	Previously exposed	28	23	6 months	190	old	RON6	1670.5329397778096	7.420897980116507	9.117288164460144	0
trav_1	1	2021-01-04	Previously exposed	28	23	6 months	190	old	SERA2	2903.117386124965	7.973540399350743	9.801397302709926	0
trav_1	1	2021-01-04	Previously exposed	28	23	6 months	190	old	SERA3	4719.62892728004	8.459485458387428	9.85585350578221	0
trav_1	1	2021-01-04	Previously exposed	28	23	6 months	190	old	SERA4	1655.934403665794	7.41212072284773	9.864614966752525	0
trav_1	1	2021-01-04	Previously exposed	28	23	6 months	190	old	SERA5	4016.924871049682	8.298271931433495	9.925531386286451	0
trav_1	1	2021-01-04	Previously exposed	28	23	6 months	190	old	SERA7	2931.097316123745	7.983132142521953	9.288337310252125	0
trav_1	1	2021-01-04	Previously exposed	28	23	6 months	190	old	SERA9	979.2754111242112	6.88681292178721	9.01111737496083	0
trav_1	1	2021-01-04	Previously exposed	28	23	6 months	190	old	SPATR	5217.568379446629	8.559786744653042	10.065238814287127	0
trav_1	1	2021-01-04	Previously exposed	28	23	6 months	190	old	Surfin4.2_3D7A	7840.147853545845	8.96701297203727	10.583187645269142	0
trav_1	1	2021-01-04	Previously exposed	28	23	6 months	190	old	Surfin4.2_3D7B	52.00000000000001	3.951243718581427	7.131782400385388	0
trav_1	1	2021-01-04	Previously exposed	28	23	6 months	190	old	Surfin4.2_Conserved	4848.762091363556	8.486478712458426	12.471635760747066	0
trav_1	1	2021-01-04	Previously exposed	28	23	6 months	190	old	Surfin4.2_K1	4099.727476559315	8.318675781351354	11.359083261632108	0
trav_1	1	2021-01-04	Previously exposed	28	23	6 months	190	old	Surfin4.2_K1A	1008.4330038440454	6.916152923699293	8.503299225011292	0
trav_1	1	2021-01-04	Previously exposed	28	23	6 months	190	old	TLP	2414.705533596846	7.789332626394296	9.080976006737483	0
trav_3	3	2021-03-03	Primary infected	2	NA	1 month	24	recent	AARP	278.99999999999994	5.631211781821365	6.945631377789321	0
trav_3	3	2021-03-03	Primary infected	2	NA	1 month	24	recent	AMA1	7522.039032653835	8.925592528149208	10.679817333634348	0
trav_3	3	2021-03-03	Primary infected	2	NA	1 month	24	recent	ASP	18188.004725103012	9.808517574737204	10.588796143929455	0
trav_3	3	2021-03-03	Primary infected	2	NA	1 month	24	recent	CLAG3.2	1575.513650286327	7.3623366252577505	9.11199833047798	0
trav_3	3	2021-03-03	Primary infected	2	NA	1 month	24	recent	EBA140	698.4263918195113	6.548829792785507	10.220846228872656	0
trav_3	3	2021-03-03	Primary infected	2	NA	1 month	24	recent	EBA175	2582.424951727932	7.856484140253212	9.594490574016802	0
trav_3	3	2021-03-03	Primary infected	2	NA	1 month	24	recent	EBA181	546.4435095737679	6.303430934613711	8.254710618301257	0
trav_3	3	2021-03-03	Primary infected	2	NA	1 month	24	recent	ETRAMP10.2	2084.469038208165	7.64226944386833	9.38447403260792	0
trav_3	3	2021-03-03	Primary infected	2	NA	1 month	24	recent	GAMA	34834.71597709213	10.458369754053404	10.36609070511192	1
trav_3	3	2021-03-03	Primary infected	2	NA	1 month	24	recent	H101	2660.873265073953	7.88640964303927	9.6208256008884	0
trav_3	3	2021-03-03	Primary infected	2	NA	1 month	24	recent	MSP1	5735.45283056571	8.654421985568545	8.981253529331273	0
trav_3	3	2021-03-03	Primary infected	2	NA	1 month	24	recent	MSP10	35212.21548010171	10.469148332069675	10.555116144246409	0
trav_3	3	2021-03-03	Primary infected	2	NA	1 month	24	recent	MSP11	6294.398129919264	8.747415331092393	11.022145919962448	0
trav_3	3	2021-03-03	Primary infected	2	NA	1 month	24	recent	MSP1_19	56145.95958202235	10.93571	11.102979720269351	0
trav_3	3	2021-03-03	Primary infected	2	NA	1 month	24	recent	MSP1_Block2_3D7_full	2359.2799103390244	7.7661117287225405	9.56759399651018	0
trav_3	3	2021-03-03	Primary infected	2	NA	1 month	24	recent	MSP1_Block2_3D7_repeat	9164.657015515584	9.123109736280092	11.319988889456534	0
trav_3	3	2021-03-03	Primary infected	2	NA	1 month	24	recent	MSP1_Block2_K1_flank	5388.980478790444	8.59211149550913	11.586345555466425	0
trav_3	3	2021-03-03	Primary infected	2	NA	1 month	24	recent	MSP1_Block2_MAD20_full	6354.435491942739	8.756908350715438	11.105687319253722	0
trav_3	3	2021-03-03	Primary infected	2	NA	1 month	24	recent	MSP1_Block2_MAD20_repeat	3152.751387412919	8.05603080690025	9.955056566489883	0
trav_3	3	2021-03-03	Primary infected	2	NA	1 month	24	recent	MSP1_Block2_PaloAlto_repeat	6004.879674086985	8.70032769669251	9.210648175660117	0
trav_3	3	2021-03-03	Primary infected	2	NA	1 month	24	recent	MSP1_Block2_R033	6377.303309540541	8.76050060822959	10.602133732925708	0
trav_3	3	2021-03-03	Primary infected	2	NA	1 month	24	recent	MSP1_Block2_Wellcome_full	8052.669410808425	8.993758919271345	11.372931214431889	0
trav_3	3	2021-03-03	Primary infected	2	NA	1 month	24	recent	MSP1_Block2_Wellcome_repeat	3829.124316992079	8.250391418171995	10.124504690999856	0
trav_3	3	2021-03-03	Primary infected	2	NA	1 month	24	recent	MSP2	2594.5461356787973	7.861166880757537	9.818496815588032	0
trav_3	3	2021-03-03	Primary infected	2	NA	1 month	24	recent	MSP2_CH15019DBL2	1667.641731630447	7.419165770657811	9.21036311063868	0
trav_3	3	2021-03-03	Primary infected	2	NA	1 month	24	recent	MSP2_CHO	5660.8865542990725	8.641335793966414	10.480997588230846	0
trav_3	3	2021-03-03	Primary infected	2	NA	1 month	24	recent	MSP2_DD2	15435.222432859318	9.64440734777245	11.942789438947823	0
trav_3	3	2021-03-03	Primary infected	2	NA	1 month	24	recent	MSP3	19075.790062801363	9.856175274052532	10.064385716241372	0
trav_3	3	2021-03-03	Primary infected	2	NA	1 month	24	recent	MSP3.5	12135.22176451259	9.40386739277844	10.213345120546386	0
trav_3	3	2021-03-03	Primary infected	2	NA	1 month	24	recent	MSP3.6	1692.972614922255	7.434241206528156	9.89422733624469	0
trav_3	3	2021-03-03	Primary infected	2	NA	1 month	24	recent	MSP3_3D7	6634.702424687749	8.800069096429386	7.844964983092014	1
trav_3	3	2021-03-03	Primary infected	2	NA	1 month	24	recent	MSP3_K1	865.9999999999999	6.763884908562435	8.020670400594128	0
trav_3	3	2021-03-03	Primary infected	2	NA	1 month	24	recent	MSP4	8178.126630440609	9.009218385084557	10.606525047108477	0
trav_3	3	2021-03-03	Primary infected	2	NA	1 month	24	recent	MSP5	27004.109659714963	10.20374434302283	10.611652437794762	0
trav_3	3	2021-03-03	Primary infected	2	NA	1 month	24	recent	MSP6	2794.216844581806	7.935307147607709	9.168334903172852	0
trav_3	3	2021-03-03	Primary infected	2	NA	1 month	24	recent	MSP7	8314.551334004838	9.025762431542809	9.480988832770183	0
trav_3	3	2021-03-03	Primary infected	2	NA	1 month	24	recent	MSP8	19426.703782881905	9.87440388221995	9.800021619066118	1
trav_3	3	2021-03-03	Primary infected	2	NA	1 month	24	recent	MSP9	2056.2524285317786	7.628640395561874	9.34804019265978	0
trav_3	3	2021-03-03	Primary infected	2	NA	1 month	24	recent	MSPDBL2_C_terminal	8467.94864953006	9.044043568175203	12.132107654342844	0
trav_3	3	2021-03-03	Primary infected	2	NA	1 month	24	recent	MSPDBL2_N_terminal	56145.95958202235	10.93571	11.554234399841487	0
trav_3	3	2021-03-03	Primary infected	2	NA	1 month	24	recent	MSPDBL_C_terminal	11174.221797615415	9.321364779259667	13.4141690551778	0
trav_3	3	2021-03-03	Primary infected	2	NA	1 month	24	recent	MSPDBL_N_terminal	1416.3747225647294	7.255855873823722	9.21621165865156	0
trav_3	3	2021-03-03	Primary infected	2	NA	1 month	24	recent	MSRP1	28428.21735362959	10.255137499676302	14.932332297073554	0
trav_3	3	2021-03-03	Primary infected	2	NA	1 month	24	recent	MSRP2	33402.0525552508	10.416372630826611	12.446033048206012	0
trav_3	3	2021-03-03	Primary infected	2	NA	1 month	24	recent	MSRP3	1327.425295013322	7.190996476589716	9.184495183920612	0
trav_3	3	2021-03-03	Primary infected	2	NA	1 month	24	recent	MSRP4	34310.8977301388	10.44321830077218	10.606699638788452	0
trav_3	3	2021-03-03	Primary infected	2	NA	1 month	24	recent	MSRP5	1327.628279883381	7.19114938112797	10.992639412202106	0
trav_3	3	2021-03-03	Primary infected	2	NA	1 month	24	recent	MTRAP	2257.229546843628	7.721893476051677	9.95626647791117	0
trav_3	3	2021-03-03	Primary infected	2	NA	1 month	24	recent	P12	1339.0703158805688	7.1997308580394614	8.9871819014936	0
trav_3	3	2021-03-03	Primary infected	2	NA	1 month	24	recent	P34	283.074366431242	5.64570964203189	8.29091562514107	0
trav_3	3	2021-03-03	Primary infected	2	NA	1 month	24	recent	P38	2925.697321240242	7.981288131677106	9.13272975331327	0
trav_3	3	2021-03-03	Primary infected	2	NA	1 month	24	recent	P41	430.7990367980564	6.065641709434925	9.182849149953965	0
trav_3	3	2021-03-03	Primary infected	2	NA	1 month	24	recent	PF10_0166	9242.306557650369	9.13154676093532	10.11289575982535	0
trav_3	3	2021-03-03	Primary infected	2	NA	1 month	24	recent	PF113	3892.102849713485	8.266704868885176	9.811741693637728	0
trav_3	3	2021-03-03	Primary infected	2	NA	1 month	24	recent	PF13_0125	332.5	5.806639860095909	8.657654815478882	0
trav_3	3	2021-03-03	Primary infected	2	NA	1 month	24	recent	PF1400044	5397.129623228491	8.593622539974932	8.988721079988169	0
trav_3	3	2021-03-03	Primary infected	2	NA	1 month	24	recent	PF3D7_0206200	12868.749031099387	9.462557095485131	9.227737028240629	1
trav_3	3	2021-03-03	Primary infected	2	NA	1 month	24	recent	PF3D7_0525800_IMC1g	3103.1809750927428	8.040182985368611	9.682254692242385	0
trav_3	3	2021-03-03	Primary infected	2	NA	1 month	24	recent	PF3D7_0606800	451.89852780143536	6.113457658614705	9.153844866125064	0
trav_3	3	2021-03-03	Primary infected	2	NA	1 month	24	recent	PF3D7_0629500_SEG1	1288.0382397572084	7.160875595476073	8.854684237300487	0
trav_3	3	2021-03-03	Primary infected	2	NA	1 month	24	recent	PF3D7_0629500_SEG2	7084.488734548751	8.865662987848278	10.56643900590789	0
trav_3	3	2021-03-03	Primary infected	2	NA	1 month	24	recent	PF3D7_0730800_2	22286.951936522637	10.011756671247513	11.54044508012548	0
trav_3	3	2021-03-03	Primary infected	2	NA	1 month	24	recent	PF3D7_0830500	1070.9513314967878	6.976302627302048	9.046763774021857	0
trav_3	3	2021-03-03	Primary infected	2	NA	1 month	24	recent	PF3D7_0831400	2459.8815382976395	7.80786847260335	9.584856423136484	0
trav_3	3	2021-03-03	Primary infected	2	NA	1 month	24	recent	PF3D7_0925900	875.5622069567102	6.7748662022648185	9.577917504393634	0
trav_3	3	2021-03-03	Primary infected	2	NA	1 month	24	recent	PF3D7_1025300	98.5	4.590056548178043	7.0292677418975655	0
trav_3	3	2021-03-03	Primary infected	2	NA	1 month	24	recent	PF3D7_1105800	1424.143956086431	7.261326179619718	9.341486885462263	0
trav_3	3	2021-03-03	Primary infected	2	NA	1 month	24	recent	PF3D7_1136200	30807.180972046353	10.335503090229857	9.82869584436338	1
trav_3	3	2021-03-03	Primary infected	2	NA	1 month	24	recent	PF3D7_1229300	2756.786712939998	7.921821046021771	9.718773559628517	0
trav_3	3	2021-03-03	Primary infected	2	NA	1 month	24	recent	PF3D7_1237900	162.49999999999994	5.090678001769792	7.651315309078903	0
trav_3	3	2021-03-03	Primary infected	2	NA	1 month	24	recent	PF3D7_1252300	77.00000000000001	4.343805421853684	6.843515310319575	0
trav_3	3	2021-03-03	Primary infected	2	NA	1 month	24	recent	PF3D7_1343700_KELCH	108.5	4.686750172980514	7.085986003451458	0
trav_3	3	2021-03-03	Primary infected	2	NA	1 month	24	recent	PF3D7_1345100	1529.6132983377065	7.332770236256276	9.034283774153131	0
trav_3	3	2021-03-03	Primary infected	2	NA	1 month	24	recent	PF3D7_1401600_PHISTB	15617.781435439822	9.656165379723356	9.806491041282984	0
trav_3	3	2021-03-03	Primary infected	2	NA	1 month	24	recent	PF3D7_1407800_PM4	10.5	2.3513752571634776	7.715783127887363	0
trav_3	3	2021-03-03	Primary infected	2	NA	1 month	24	recent	PF3D7_1455300	1711.0560380140885	7.444866024971352	10.11361571534809	0
trav_3	3	2021-03-03	Primary infected	2	NA	1 month	24	recent	PF3D7_1460600_ISP3	1849.1863212114176	7.5225009949481745	9.306462392765935	0
trav_3	3	2021-03-03	Primary infected	2	NA	1 month	24	recent	PF3D7_1462300	656.5019362526069	6.4869256430951	8.97324810638121	0
trav_3	3	2021-03-03	Primary infected	2	NA	1 month	24	recent	PF3D7_1137300	1548.158984817583	7.344821752246574	9.827929421218649	0
trav_3	3	2021-03-03	Primary infected	2	NA	1 month	24	recent	PF3D7_1431400	2609.406810184809	7.866878198694422	10.202268691239828	0
trav_3	3	2021-03-03	Primary infected	2	NA	1 month	24	recent	PF92	8275.805934409176	9.021091589389092	9.222814901461106	0
trav_3	3	2021-03-03	Primary infected	2	NA	1 month	24	recent	PFA0135W	579.871282527881	6.362806152235029	9.058414904915974	0
trav_3	3	2021-03-03	Primary infected	2	NA	1 month	24	recent	PFA0210c	2731.6483481575665	7.912660496504748	9.671538845839642	0
trav_3	3	2021-03-03	Primary infected	2	NA	1 month	24	recent	PFA0445W	7823.524497660336	8.964890435028874	9.739126370410698	0
trav_3	3	2021-03-03	Primary infected	2	NA	1 month	24	recent	PFD1130W	878.2352459016399	6.777914491576006	9.460369625426166	0
trav_3	3	2021-03-03	Primary infected	2	NA	1 month	24	recent	PFD1160W18	11181.754809072658	9.322038694058817	11.221036970177137	0
trav_3	3	2021-03-03	Primary infected	2	NA	1 month	24	recent	PFD1160W19	745.5000000000003	6.6140551342047935	10.827452947394216	0
trav_3	3	2021-03-03	Primary infected	2	NA	1 month	24	recent	PFSEA1	56145.95958202235	10.93571	10.987776225265092	0
trav_3	3	2021-03-03	Primary infected	2	NA	1 month	24	recent	PTEX150	15541.265630920872	9.651254064036504	10.24209944842331	0
trav_3	3	2021-03-03	Primary infected	2	NA	1 month	24	recent	PTRAMP	2935.150504426594	7.984514010138808	9.46940070250866	0
trav_3	3	2021-03-03	Primary infected	2	NA	1 month	24	recent	RAMA	4761.248615592031	8.468265227027118	9.33151576709956	0
trav_3	3	2021-03-03	Primary infected	2	NA	1 month	24	recent	RH1	2198.7619400161234	7.695649726402515	9.145567028987822	0
trav_3	3	2021-03-03	Primary infected	2	NA	1 month	24	recent	RH2b	2335.172021609328	7.755840838314194	8.294754697808065	0
trav_3	3	2021-03-03	Primary infected	2	NA	1 month	24	recent	RH5	1489.9688698398425	7.306510505996311	8.804582252239008	0
trav_3	3	2021-03-03	Primary infected	2	NA	1 month	24	recent	RHOPH3	829.6979131605519	6.7210616744935825	9.204606712680455	0
trav_3	3	2021-03-03	Primary infected	2	NA	1 month	24	recent	RIPR	351.5	5.86220971125072	7.781966955861456	0
trav_3	3	2021-03-03	Primary infected	2	NA	1 month	24	recent	RON3	2555.6100000000083	7.846046221695962	9.455418092845017	0
trav_3	3	2021-03-03	Primary infected	2	NA	1 month	24	recent	RON6	1823.9004632476492	7.508732598557336	9.117288164460144	0
trav_3	3	2021-03-03	Primary infected	2	NA	1 month	24	recent	SERA2	3072.8069061726096	8.030346724546941	9.801397302709926	0
trav_3	3	2021-03-03	Primary infected	2	NA	1 month	24	recent	SERA3	9616.175893933336	9.171201948406088	9.85585350578221	0
trav_3	3	2021-03-03	Primary infected	2	NA	1 month	24	recent	SERA4	1284.116676497987	7.157826349668238	9.864614966752525	0
trav_3	3	2021-03-03	Primary infected	2	NA	1 month	24	recent	SERA5	3632.1549655696263	8.19758140554271	9.925531386286451	0
trav_3	3	2021-03-03	Primary infected	2	NA	1 month	24	recent	SERA7	2980.107969678336	7.999714810278791	9.288337310252125	0
trav_3	3	2021-03-03	Primary infected	2	NA	1 month	24	recent	SERA9	979.081495201216	6.88661488237672	9.01111737496083	0
trav_3	3	2021-03-03	Primary infected	2	NA	1 month	24	recent	SPATR	7897.013438735149	8.974239921248083	10.065238814287127	0
trav_3	3	2021-03-03	Primary infected	2	NA	1 month	24	recent	Surfin4.2_3D7A	14036.68259360538	9.549429367153952	10.583187645269142	0
trav_3	3	2021-03-03	Primary infected	2	NA	1 month	24	recent	Surfin4.2_3D7B	6.999999999999999	1.9459101490553132	7.131782400385388	0
trav_3	3	2021-03-03	Primary infected	2	NA	1 month	24	recent	Surfin4.2_Conserved	8463.270350183455	9.043490944118338	12.471635760747066	0
trav_3	3	2021-03-03	Primary infected	2	NA	1 month	24	recent	Surfin4.2_K1	5111.866048376136	8.539319792344756	11.359083261632108	0
trav_3	3	2021-03-03	Primary infected	2	NA	1 month	24	recent	Surfin4.2_K1A	1487.3331960461337	7.304739994020106	8.503299225011292	0
trav_3	3	2021-03-03	Primary infected	2	NA	1 month	24	recent	TLP	6857.5065876152985	8.833099183455161	9.080976006737483	0
trav_3	3	2021-03-04	Primary infected	2	NA	3 months	57	recent	AARP	72.99999999999999	4.290459441148391	6.945631377789321	0
trav_3	3	2021-03-04	Primary infected	2	NA	3 months	57	recent	AMA1	8332.054096428563	9.02786529497003	10.679817333634348	0
trav_3	3	2021-03-04	Primary infected	2	NA	3 months	57	recent	ASP	16152.964401553676	9.689858866082549	10.588796143929455	0
trav_3	3	2021-03-04	Primary infected	2	NA	3 months	57	recent	CLAG3.2	1389.410573977897	7.236634888693256	9.11199833047798	0
trav_3	3	2021-03-04	Primary infected	2	NA	3 months	57	recent	EBA140	179.3174809284212	5.189157871276572	10.220846228872656	0
trav_3	3	2021-03-04	Primary infected	2	NA	3 months	57	recent	EBA175	2556.673129211484	7.846462133412873	9.594490574016802	0
trav_3	3	2021-03-04	Primary infected	2	NA	3 months	57	recent	EBA181	553.0720889165881	6.315488352730746	8.254710618301257	0
trav_3	3	2021-03-04	Primary infected	2	NA	3 months	57	recent	ETRAMP10.2	2190.154808959153	7.6917275093346396	9.38447403260792	0
trav_3	3	2021-03-04	Primary infected	2	NA	3 months	57	recent	GAMA	30230.830828268736	10.316617570964103	10.36609070511192	0
trav_3	3	2021-03-04	Primary infected	2	NA	3 months	57	recent	H101	2214.1025312855563	7.702602422623368	9.6208256008884	0
trav_3	3	2021-03-04	Primary infected	2	NA	3 months	57	recent	MSP1	12562.613606584056	9.438480508070716	8.981253529331273	1
trav_3	3	2021-03-04	Primary infected	2	NA	3 months	57	recent	MSP10	24320.42156728871	10.099071670111147	10.555116144246409	0
trav_3	3	2021-03-04	Primary infected	2	NA	3 months	57	recent	MSP11	6631.204310805156	8.7995417123563	11.022145919962448	0
trav_3	3	2021-03-04	Primary infected	2	NA	3 months	57	recent	MSP1_19	56145.95958202235	10.93571	11.102979720269351	0
trav_3	3	2021-03-04	Primary infected	2	NA	3 months	57	recent	MSP1_Block2_3D7_full	2723.6694470188327	7.909735311528278	9.56759399651018	0
trav_3	3	2021-03-04	Primary infected	2	NA	3 months	57	recent	MSP1_Block2_3D7_repeat	10707.405918032277	9.278690922902456	11.319988889456534	0
trav_3	3	2021-03-04	Primary infected	2	NA	3 months	57	recent	MSP1_Block2_K1_flank	6771.4641915161965	8.820472618964512	11.586345555466425	0
trav_3	3	2021-03-04	Primary infected	2	NA	3 months	57	recent	MSP1_Block2_MAD20_full	4404.8226737396835	8.390455281882288	11.105687319253722	0
trav_3	3	2021-03-04	Primary infected	2	NA	3 months	57	recent	MSP1_Block2_MAD20_repeat	2372.137540835206	7.7715467436115855	9.955056566489883	0
trav_3	3	2021-03-04	Primary infected	2	NA	3 months	57	recent	MSP1_Block2_PaloAlto_repeat	3390.9512585479265	8.128865768252924	9.210648175660117	0
trav_3	3	2021-03-04	Primary infected	2	NA	3 months	57	recent	MSP1_Block2_R033	6892.875536313301	8.838243626188945	10.602133732925708	0
trav_3	3	2021-03-04	Primary infected	2	NA	3 months	57	recent	MSP1_Block2_Wellcome_full	6219.006377524418	8.735365426593702	11.372931214431889	0
trav_3	3	2021-03-04	Primary infected	2	NA	3 months	57	recent	MSP1_Block2_Wellcome_repeat	4770.810375351836	8.47027145946358	10.124504690999856	0
trav_3	3	2021-03-04	Primary infected	2	NA	3 months	57	recent	MSP2	1605.3754214512562	7.3811129156583	9.818496815588032	0
trav_3	3	2021-03-04	Primary infected	2	NA	3 months	57	recent	MSP2_CH15019DBL2	1180.1432889183725	7.073391141374285	9.21036311063868	0
trav_3	3	2021-03-04	Primary infected	2	NA	3 months	57	recent	MSP2_CHO	5553.577448074352	8.622197584323267	10.480997588230846	0
trav_3	3	2021-03-04	Primary infected	2	NA	3 months	57	recent	MSP2_DD2	18491.1045023696	9.825045057717142	11.942789438947823	0
trav_3	3	2021-03-04	Primary infected	2	NA	3 months	57	recent	MSP3	19436.04310309231	9.874884513216909	10.064385716241372	0
trav_3	3	2021-03-04	Primary infected	2	NA	3 months	57	recent	MSP3.5	6200.814105318126	8.732435869722508	10.213345120546386	0
trav_3	3	2021-03-04	Primary infected	2	NA	3 months	57	recent	MSP3.6	1963.977797540549	7.5827271841359245	9.89422733624469	0
trav_3	3	2021-03-04	Primary infected	2	NA	3 months	57	recent	MSP3_3D7	6879.632623071274	8.836320531692268	7.844964983092014	1
trav_3	3	2021-03-04	Primary infected	2	NA	3 months	57	recent	MSP3_K1	670.6666666666672	6.508272242551521	8.020670400594128	0
trav_3	3	2021-03-04	Primary infected	2	NA	3 months	57	recent	MSP4	4839.607558170692	8.484588913400687	10.606525047108477	0
trav_3	3	2021-03-04	Primary infected	2	NA	3 months	57	recent	MSP5	30158.109241641796	10.314209129229738	10.611652437794762	0
trav_3	3	2021-03-04	Primary infected	2	NA	3 months	57	recent	MSP6	2143.9097491652246	7.670386426698918	9.168334903172852	0
trav_3	3	2021-03-04	Primary infected	2	NA	3 months	57	recent	MSP7	7134.116355516016	8.872643675782468	9.480988832770183	0
trav_3	3	2021-03-04	Primary infected	2	NA	3 months	57	recent	MSP8	14264.42461610654	9.565523927475295	9.800021619066118	0
trav_3	3	2021-03-04	Primary infected	2	NA	3 months	57	recent	MSP9	1739.6382644092869	7.461432476577967	9.34804019265978	0
trav_3	3	2021-03-04	Primary infected	2	NA	3 months	57	recent	MSPDBL2_C_terminal	8690.620949331435	9.069999671325874	12.132107654342844	0
trav_3	3	2021-03-04	Primary infected	2	NA	3 months	57	recent	MSPDBL2_N_terminal	56145.95958202235	10.93571	11.554234399841487	0
trav_3	3	2021-03-04	Primary infected	2	NA	3 months	57	recent	MSPDBL_C_terminal	7985.863803118327	8.985428233022231	13.4141690551778	0
trav_3	3	2021-03-04	Primary infected	2	NA	3 months	57	recent	MSPDBL_N_terminal	1638.7890258939526	7.401712849222392	9.21621165865156	0
trav_3	3	2021-03-04	Primary infected	2	NA	3 months	57	recent	MSRP1	39391.213085707415	10.58129805228453	14.932332297073554	0
trav_3	3	2021-03-04	Primary infected	2	NA	3 months	57	recent	MSRP2	44300.87455468334	10.69875969747907	12.446033048206012	0
trav_3	3	2021-03-04	Primary infected	2	NA	3 months	57	recent	MSRP3	1237.5826354523515	7.120915268336532	9.184495183920612	0
trav_3	3	2021-03-04	Primary infected	2	NA	3 months	57	recent	MSRP4	27068.17882163388	10.206114103715468	10.606699638788452	0
trav_3	3	2021-03-04	Primary infected	2	NA	3 months	57	recent	MSRP5	1694.5092322643331	7.435148439403071	10.992639412202106	0
trav_3	3	2021-03-04	Primary infected	2	NA	3 months	57	recent	MTRAP	124.16615733868892	4.821620647172801	9.95626647791117	0
trav_3	3	2021-03-04	Primary infected	2	NA	3 months	57	recent	P12	742.6562815519958	6.610233328733712	8.9871819014936	0
trav_3	3	2021-03-04	Primary infected	2	NA	3 months	57	recent	P34	419.75488159534655	6.0396709256585694	8.29091562514107	0
trav_3	3	2021-03-04	Primary infected	2	NA	3 months	57	recent	P38	2654.54624551782	7.884029013427	9.13272975331327	0
trav_3	3	2021-03-04	Primary infected	2	NA	3 months	57	recent	P41	725.748421938563	6.587203428515276	9.182849149953965	0
trav_3	3	2021-03-04	Primary infected	2	NA	3 months	57	recent	PF10_0166	14238.513116025526	9.563705763504792	10.11289575982535	0
trav_3	3	2021-03-04	Primary infected	2	NA	3 months	57	recent	PF113	4185.669609305597	8.339421972348145	9.811741693637728	0
trav_3	3	2021-03-04	Primary infected	2	NA	3 months	57	recent	PF13_0125	198.666666666667	5.291628378397242	8.657654815478882	0
trav_3	3	2021-03-04	Primary infected	2	NA	3 months	57	recent	PF1400044	3704.0387141375663	8.217179047692433	8.988721079988169	0
trav_3	3	2021-03-04	Primary infected	2	NA	3 months	57	recent	PF3D7_0206200	12058.753757443992	9.397546128079531	9.227737028240629	1
trav_3	3	2021-03-04	Primary infected	2	NA	3 months	57	recent	PF3D7_0525800_IMC1g	3203.504239533654	8.072000564484991	9.682254692242385	0
trav_3	3	2021-03-04	Primary infected	2	NA	3 months	57	recent	PF3D7_0606800	360.2617106703982	5.886830741416932	9.153844866125064	0
trav_3	3	2021-03-04	Primary infected	2	NA	3 months	57	recent	PF3D7_0629500_SEG1	1575.4937784522	7.362324012254083	8.854684237300487	0
trav_3	3	2021-03-04	Primary infected	2	NA	3 months	57	recent	PF3D7_0629500_SEG2	5800.969448923049	8.665780328933156	10.56643900590789	0
trav_3	3	2021-03-04	Primary infected	2	NA	3 months	57	recent	PF3D7_0730800_2	21075.697326610625	9.95587587018082	11.54044508012548	0
trav_3	3	2021-03-04	Primary infected	2	NA	3 months	57	recent	PF3D7_0830500	1219.1570247933912	7.105914935618047	9.046763774021857	0
trav_3	3	2021-03-04	Primary infected	2	NA	3 months	57	recent	PF3D7_0831400	2217.988920847975	7.704356172788718	9.584856423136484	0
trav_3	3	2021-03-04	Primary infected	2	NA	3 months	57	recent	PF3D7_0925900	794.0857049394818	6.67719139615178	9.577917504393634	0
trav_3	3	2021-03-04	Primary infected	2	NA	3 months	57	recent	PF3D7_1025300	125.00000000000004	4.8283137373023015	7.0292677418975655	0
trav_3	3	2021-03-04	Primary infected	2	NA	3 months	57	recent	PF3D7_1105800	1389.5075959642804	7.236704715856555	9.341486885462263	0
trav_3	3	2021-03-04	Primary infected	2	NA	3 months	57	recent	PF3D7_1136200	33364.56383061937	10.41524965258987	9.82869584436338	1
trav_3	3	2021-03-04	Primary infected	2	NA	3 months	57	recent	PF3D7_1229300	2533.176665014032	7.837229392936352	9.718773559628517	0
trav_3	3	2021-03-04	Primary infected	2	NA	3 months	57	recent	PF3D7_1237900	76	4.330733340286331	7.651315309078903	0
trav_3	3	2021-03-04	Primary infected	2	NA	3 months	57	recent	PF3D7_1252300	110.00000000000004	4.700480365792417	6.843515310319575	0
trav_3	3	2021-03-04	Primary infected	2	NA	3 months	57	recent	PF3D7_1343700_KELCH	254.49999999999991	5.539300835990577	7.085986003451458	0
trav_3	3	2021-03-04	Primary infected	2	NA	3 months	57	recent	PF3D7_1345100	1156.267716535436	7.052952611118274	9.034283774153131	0
trav_3	3	2021-03-04	Primary infected	2	NA	3 months	57	recent	PF3D7_1401600_PHISTB	17242.329189587203	9.75512263889635	9.806491041282984	0
trav_3	3	2021-03-04	Primary infected	2	NA	3 months	57	recent	PF3D7_1407800_PM4	64.49999999999999	4.1666652238017265	7.715783127887363	0
trav_3	3	2021-03-04	Primary infected	2	NA	3 months	57	recent	PF3D7_1455300	1466.094543667046	7.290357371272363	10.11361571534809	0
trav_3	3	2021-03-04	Primary infected	2	NA	3 months	57	recent	PF3D7_1460600_ISP3	1881.6420742806315	7.539900118360254	9.306462392765935	0
trav_3	3	2021-03-04	Primary infected	2	NA	3 months	57	recent	PF3D7_1462300	634.4752755436409	6.452798319560922	8.97324810638121	0
trav_3	3	2021-03-04	Primary infected	2	NA	3 months	57	recent	PF3D7_1137300	1497.2954452753177	7.311415723180399	9.827929421218649	0
trav_3	3	2021-03-04	Primary infected	2	NA	3 months	57	recent	PF3D7_1431400	2577.7657994625074	7.854678333547152	10.202268691239828	0
trav_3	3	2021-03-04	Primary infected	2	NA	3 months	57	recent	PF92	6001.263925039058	8.699725380198894	9.222814901461106	0
trav_3	3	2021-03-04	Primary infected	2	NA	3 months	57	recent	PFA0135W	697.0887546468399	6.546912740741006	9.058414904915974	0
trav_3	3	2021-03-04	Primary infected	2	NA	3 months	57	recent	PFA0210c	2744.045425667088	7.91718854325215	9.671538845839642	0
trav_3	3	2021-03-04	Primary infected	2	NA	3 months	57	recent	PFA0445W	7033.778447563989	8.858479315177055	9.739126370410698	0
trav_3	3	2021-03-04	Primary infected	2	NA	3 months	57	recent	PFD1130W	595.6610655737704	6.389671823381251	9.460369625426166	0
trav_3	3	2021-03-04	Primary infected	2	NA	3 months	57	recent	PFD1160W18	9321.485883816656	9.140077324566152	11.221036970177137	0
trav_3	3	2021-03-04	Primary infected	2	NA	3 months	57	recent	PFD1160W19	156	5.049856007249537	10.827452947394216	0
trav_3	3	2021-03-04	Primary infected	2	NA	3 months	57	recent	PFSEA1	54214.46277104389	10.900702992626233	10.987776225265092	0
trav_3	3	2021-03-04	Primary infected	2	NA	3 months	57	recent	PTEX150	17373.685773685847	9.76271202864767	10.24209944842331	0
trav_3	3	2021-03-04	Primary infected	2	NA	3 months	57	recent	PTRAMP	2783.84978969969	7.931590065149446	9.46940070250866	0
trav_3	3	2021-03-04	Primary infected	2	NA	3 months	57	recent	RAMA	5344.048345933438	8.583738761944542	9.33151576709956	0
trav_3	3	2021-03-04	Primary infected	2	NA	3 months	57	recent	RH1	2517.961132224474	7.831204778513939	9.145567028987822	0
trav_3	3	2021-03-04	Primary infected	2	NA	3 months	57	recent	RH2b	2111.945408018197	7.655364796015842	8.294754697808065	0
trav_3	3	2021-03-04	Primary infected	2	NA	3 months	57	recent	RH5	1391.6255357545724	7.238227793033669	8.804582252239008	0
trav_3	3	2021-03-04	Primary infected	2	NA	3 months	57	recent	RHOPH3	1153.7592561427134	7.050780808443787	9.204606712680455	0
trav_3	3	2021-03-04	Primary infected	2	NA	3 months	57	recent	RIPR	193.5	5.2652775124698366	7.781966955861456	0
trav_3	3	2021-03-04	Primary infected	2	NA	3 months	57	recent	RON3	2157.8069298245646	7.676847674635192	9.455418092845017	0
trav_3	3	2021-03-04	Primary infected	2	NA	3 months	57	recent	RON6	1513.689665067843	7.322305436149151	9.117288164460144	0
trav_3	3	2021-03-04	Primary infected	2	NA	3 months	57	recent	SERA2	1714.164487914984	7.446681061831447	9.801397302709926	0
trav_3	3	2021-03-04	Primary infected	2	NA	3 months	57	recent	SERA3	5862.338007231833	8.676303780344078	9.85585350578221	0
trav_3	3	2021-03-04	Primary infected	2	NA	3 months	57	recent	SERA4	1342.106597248929	7.201995746008197	9.864614966752525	0
trav_3	3	2021-03-04	Primary infected	2	NA	3 months	57	recent	SERA5	6206.648579582673	8.733376348020572	9.925531386286451	0
trav_3	3	2021-03-04	Primary infected	2	NA	3 months	57	recent	SERA7	2082.302192173729	7.641229383778655	9.288337310252125	0
trav_3	3	2021-03-04	Primary infected	2	NA	3 months	57	recent	SERA9	863.3136891732648	6.76077811191324	9.01111737496083	0
trav_3	3	2021-03-04	Primary infected	2	NA	3 months	57	recent	SPATR	8953.52569169957	9.09980266573152	10.065238814287127	0
trav_3	3	2021-03-04	Primary infected	2	NA	3 months	57	recent	Surfin4.2_3D7A	10681.475037055505	9.27626621506144	10.583187645269142	0
trav_3	3	2021-03-04	Primary infected	2	NA	3 months	57	recent	Surfin4.2_3D7B	73.49999999999997	4.297285406218791	7.131782400385388	0
trav_3	3	2021-03-04	Primary infected	2	NA	3 months	57	recent	Surfin4.2_Conserved	2880.0691104698767	7.965569569533005	12.471635760747066	0
trav_3	3	2021-03-04	Primary infected	2	NA	3 months	57	recent	Surfin4.2_K1	2123.6873556189753	7.660909175491166	11.359083261632108	0
trav_3	3	2021-03-04	Primary infected	2	NA	3 months	57	recent	Surfin4.2_K1A	1270.4184514003346	7.147101614474563	8.503299225011292	0
trav_3	3	2021-03-04	Primary infected	2	NA	3 months	57	recent	TLP	4871.194334650869	8.491094429264223	9.080976006737483	0
trav_3	3	2021-03-05	Primary infected	2	NA	6 months	127	old	AARP	85.99999999999997	4.454347296253507	6.945631377789321	0
trav_3	3	2021-03-05	Primary infected	2	NA	6 months	127	old	AMA1	7177.47792785174	8.878703336804387	10.679817333634348	0
trav_3	3	2021-03-05	Primary infected	2	NA	6 months	127	old	ASP	8090.383974692644	8.9984314718054	10.588796143929455	0
trav_3	3	2021-03-05	Primary infected	2	NA	6 months	127	old	CLAG3.2	1818.4815554667691	7.505757121657305	9.11199833047798	0
trav_3	3	2021-03-05	Primary infected	2	NA	6 months	127	old	EBA140	68.68771303359861	4.229570333649092	10.220846228872656	0
trav_3	3	2021-03-05	Primary infected	2	NA	6 months	127	old	EBA175	1917.3036607952	7.558675134671712	9.594490574016802	0
trav_3	3	2021-03-05	Primary infected	2	NA	6 months	127	old	EBA181	692.2722551158195	6.53997931049179	8.254710618301257	0
trav_3	3	2021-03-05	Primary infected	2	NA	6 months	127	old	ETRAMP10.2	1939.566534914357	7.570219791480763	9.38447403260792	0
trav_3	3	2021-03-05	Primary infected	2	NA	6 months	127	old	GAMA	6417.124579242641	8.766725411500456	10.36609070511192	0
trav_3	3	2021-03-05	Primary infected	2	NA	6 months	127	old	H101	1955.3626279863556	7.578330942679845	9.6208256008884	0
trav_3	3	2021-03-05	Primary infected	2	NA	6 months	127	old	MSP1	11450.080233855988	9.345752016281502	8.981253529331273	1
trav_3	3	2021-03-05	Primary infected	2	NA	6 months	127	old	MSP10	7167.520115242606	8.877315004205293	10.555116144246409	0
trav_3	3	2021-03-05	Primary infected	2	NA	6 months	127	old	MSP11	3282.5297651801448	8.09636967397442	11.022145919962448	0
trav_3	3	2021-03-05	Primary infected	2	NA	6 months	127	old	MSP1_19	53869.55930599885	10.894320834946832	11.102979720269351	0
trav_3	3	2021-03-05	Primary infected	2	NA	6 months	127	old	MSP1_Block2_3D7_full	2574.5686502719263	7.853437284608218	9.56759399651018	0
trav_3	3	2021-03-05	Primary infected	2	NA	6 months	127	old	MSP1_Block2_3D7_repeat	10145.10036526928	9.224746145288286	11.319988889456534	0
trav_3	3	2021-03-05	Primary infected	2	NA	6 months	127	old	MSP1_Block2_K1_flank	6167.2586308274	8.727009711979386	11.586345555466425	0
trav_3	3	2021-03-05	Primary infected	2	NA	6 months	127	old	MSP1_Block2_MAD20_full	4157.386547893098	8.332641922154298	11.105687319253722	0
trav_3	3	2021-03-05	Primary infected	2	NA	6 months	127	old	MSP1_Block2_MAD20_repeat	2919.0393789113227	7.979009861311704	9.955056566489883	0
trav_3	3	2021-03-05	Primary infected	2	NA	6 months	127	old	MSP1_Block2_PaloAlto_repeat	3740.737814636971	8.227038147593001	9.210648175660117	0
trav_3	3	2021-03-05	Primary infected	2	NA	6 months	127	old	MSP1_Block2_R033	6570.273422263848	8.790310727395632	10.602133732925708	0
trav_3	3	2021-03-05	Primary infected	2	NA	6 months	127	old	MSP1_Block2_Wellcome_full	5436.564973635379	8.600902701738663	11.372931214431889	0
trav_3	3	2021-03-05	Primary infected	2	NA	6 months	127	old	MSP1_Block2_Wellcome_repeat	5552.0576210309	8.62192388056054	10.124504690999856	0
trav_3	3	2021-03-05	Primary infected	2	NA	6 months	127	old	MSP2	2575.2897385780557	7.853717326604093	9.818496815588032	0
trav_3	3	2021-03-05	Primary infected	2	NA	6 months	127	old	MSP2_CH15019DBL2	891.1736237813501	6.792539272439428	9.21036311063868	0
trav_3	3	2021-03-05	Primary infected	2	NA	6 months	127	old	MSP2_CHO	3338.8367279364024	8.11337774025644	10.480997588230846	0
trav_3	3	2021-03-05	Primary infected	2	NA	6 months	127	old	MSP2_DD2	5041.082444707724	8.525376108780815	11.942789438947823	0
trav_3	3	2021-03-05	Primary infected	2	NA	6 months	127	old	MSP3	6642.654904605266	8.801266997588668	10.064385716241372	0
trav_3	3	2021-03-05	Primary infected	2	NA	6 months	127	old	MSP3.5	5059.496238637978	8.529022199743899	10.213345120546386	0
trav_3	3	2021-03-05	Primary infected	2	NA	6 months	127	old	MSP3.6	1445.7208746051651	7.276363351308975	9.89422733624469	0
trav_3	3	2021-03-05	Primary infected	2	NA	6 months	127	old	MSP3_3D7	3503.3321087435725	8.161469825652942	7.844964983092014	1
trav_3	3	2021-03-05	Primary infected	2	NA	6 months	127	old	MSP3_K1	1046.3333333333303	6.953047268173841	8.020670400594128	0
trav_3	3	2021-03-05	Primary infected	2	NA	6 months	127	old	MSP4	5595.298200486581	8.629681916999854	10.606525047108477	0
trav_3	3	2021-03-05	Primary infected	2	NA	6 months	127	old	MSP5	6398.390596021165	8.763801768352346	10.611652437794762	0
trav_3	3	2021-03-05	Primary infected	2	NA	6 months	127	old	MSP6	2547.722101663702	7.842954945462882	9.168334903172852	0
trav_3	3	2021-03-05	Primary infected	2	NA	6 months	127	old	MSP7	4235.705995799275	8.35130529822176	9.480988832770183	0
trav_3	3	2021-03-05	Primary infected	2	NA	6 months	127	old	MSP8	8309.84897150456	9.025196713376824	9.800021619066118	0
trav_3	3	2021-03-05	Primary infected	2	NA	6 months	127	old	MSP9	1521.6036019366518	7.327520058991697	9.34804019265978	0
trav_3	3	2021-03-05	Primary infected	2	NA	6 months	127	old	MSPDBL2_C_terminal	8888.145453467345	9.09247369633715	12.132107654342844	0
trav_3	3	2021-03-05	Primary infected	2	NA	6 months	127	old	MSPDBL2_N_terminal	38756.25390869301	10.565047412951412	11.554234399841487	0
trav_3	3	2021-03-05	Primary infected	2	NA	6 months	127	old	MSPDBL_C_terminal	5406.106389483343	8.595284406532377	13.4141690551778	0
trav_3	3	2021-03-05	Primary infected	2	NA	6 months	127	old	MSPDBL_N_terminal	1229.0075215782972	7.113962229627289	9.21621165865156	0
trav_3	3	2021-03-05	Primary infected	2	NA	6 months	127	old	MSRP1	39355.000193996304	10.580378315505945	14.932332297073554	0
trav_3	3	2021-03-05	Primary infected	2	NA	6 months	127	old	MSRP2	40007.58788108073	10.596824412132886	12.446033048206012	0
trav_3	3	2021-03-05	Primary infected	2	NA	6 months	127	old	MSRP3	1492.5111819566032	7.308215337336918	9.184495183920612	0
trav_3	3	2021-03-05	Primary infected	2	NA	6 months	127	old	MSRP4	13820.316673672489	9.533895011217782	10.606699638788452	0
trav_3	3	2021-03-05	Primary infected	2	NA	6 months	127	old	MSRP5	712.87609329446	6.569307623116712	10.992639412202106	0
trav_3	3	2021-03-05	Primary infected	2	NA	6 months	127	old	MTRAP	198.91294857242693	5.292867284658133	9.95626647791117	0
trav_3	3	2021-03-05	Primary infected	2	NA	6 months	127	old	P12	1152.1345737775828	7.049371651948465	8.9871819014936	0
trav_3	3	2021-03-05	Primary infected	2	NA	6 months	127	old	P34	415.9389281262981	6.030538442095297	8.29091562514107	0
trav_3	3	2021-03-05	Primary infected	2	NA	6 months	127	old	P38	2223.1350101947532	7.706673645450976	9.13272975331327	0
trav_3	3	2021-03-05	Primary infected	2	NA	6 months	127	old	P41	371.232711460234	5.916829120575283	9.182849149953965	0
trav_3	3	2021-03-05	Primary infected	2	NA	6 months	127	old	PF10_0166	6560.926225527527	8.788887064887135	10.11289575982535	0
trav_3	3	2021-03-05	Primary infected	2	NA	6 months	127	old	PF113	3169.6211821094175	8.061367358818668	9.811741693637728	0
trav_3	3	2021-03-05	Primary infected	2	NA	6 months	127	old	PF13_0125	376.49999999999994	5.930918047239948	8.657654815478882	0
trav_3	3	2021-03-05	Primary infected	2	NA	6 months	127	old	PF1400044	3834.400276529548	8.251768319963494	8.988721079988169	0
trav_3	3	2021-03-05	Primary infected	2	NA	6 months	127	old	PF3D7_0206200	1604.5233008791008	7.3805819826502	9.227737028240629	0
trav_3	3	2021-03-05	Primary infected	2	NA	6 months	127	old	PF3D7_0525800_IMC1g	3296.607269033746	8.100649118304151	9.682254692242385	0
trav_3	3	2021-03-05	Primary infected	2	NA	6 months	127	old	PF3D7_0606800	613.3381189925786	6.418916364609772	9.153844866125064	0
trav_3	3	2021-03-05	Primary infected	2	NA	6 months	127	old	PF3D7_0629500_SEG1	1635.6983308042447	7.399825105786026	8.854684237300487	0
trav_3	3	2021-03-05	Primary infected	2	NA	6 months	127	old	PF3D7_0629500_SEG2	6389.541361776012	8.762417770425726	10.56643900590789	0
trav_3	3	2021-03-05	Primary infected	2	NA	6 months	127	old	PF3D7_0730800_2	16984.4739253305	9.740054907217193	11.54044508012548	0
trav_3	3	2021-03-05	Primary infected	2	NA	6 months	127	old	PF3D7_0830500	1566.0716253443554	7.356325613272596	9.046763774021857	0
trav_3	3	2021-03-05	Primary infected	2	NA	6 months	127	old	PF3D7_0831400	2634.795071197754	7.876560686109617	9.584856423136484	0
trav_3	3	2021-03-05	Primary infected	2	NA	6 months	127	old	PF3D7_0925900	1132.3993021480733	7.032093936978347	9.577917504393634	0
trav_3	3	2021-03-05	Primary infected	2	NA	6 months	127	old	PF3D7_1025300	78	4.356708826689592	7.0292677418975655	0
trav_3	3	2021-03-05	Primary infected	2	NA	6 months	127	old	PF3D7_1105800	1888.0500985735816	7.543299881614823	9.341486885462263	0
trav_3	3	2021-03-05	Primary infected	2	NA	6 months	127	old	PF3D7_1136200	3783.323666056604	8.238358179010845	9.82869584436338	0
trav_3	3	2021-03-05	Primary infected	2	NA	6 months	127	old	PF3D7_1229300	2696.167112873899	7.899586455598528	9.718773559628517	0
trav_3	3	2021-03-05	Primary infected	2	NA	6 months	127	old	PF3D7_1237900	125.00000000000004	4.8283137373023015	7.651315309078903	0
trav_3	3	2021-03-05	Primary infected	2	NA	6 months	127	old	PF3D7_1252300	46.49999999999999	3.8394523125933104	6.843515310319575	0
trav_3	3	2021-03-05	Primary infected	2	NA	6 months	127	old	PF3D7_1343700_KELCH	205.00000000000009	5.3230099791384085	7.085986003451458	0
trav_3	3	2021-03-05	Primary infected	2	NA	6 months	127	old	PF3D7_1345100	1843.1986001749783	7.519257711047604	9.034283774153131	0
trav_3	3	2021-03-05	Primary infected	2	NA	6 months	127	old	PF3D7_1401600_PHISTB	7455.537315372274	8.916712299098213	9.806491041282984	0
trav_3	3	2021-03-05	Primary infected	2	NA	6 months	127	old	PF3D7_1407800_PM4	56.50000000000001	4.034240638152395	7.715783127887363	0
trav_3	3	2021-03-05	Primary infected	2	NA	6 months	127	old	PF3D7_1455300	1634.3014364520104	7.3989707360388515	10.11361571534809	0
trav_3	3	2021-03-05	Primary infected	2	NA	6 months	127	old	PF3D7_1460600_ISP3	2098.145695364243	7.64880923142792	9.306462392765935	0
trav_3	3	2021-03-05	Primary infected	2	NA	6 months	127	old	PF3D7_1462300	724.1936252606503	6.585058794835812	8.97324810638121	0
trav_3	3	2021-03-05	Primary infected	2	NA	6 months	127	old	PF3D7_1137300	1794.926625878086	7.492719423138753	9.827929421218649	0
trav_3	3	2021-03-05	Primary infected	2	NA	6 months	127	old	PF3D7_1431400	2578.156429224508	7.854829860178246	10.202268691239828	0
trav_3	3	2021-03-05	Primary infected	2	NA	6 months	127	old	PF92	5273.074579212218	8.570368883032236	9.222814901461106	0
trav_3	3	2021-03-05	Primary infected	2	NA	6 months	127	old	PFA0135W	979.772304832711	6.887320202661594	9.058414904915974	0
trav_3	3	2021-03-05	Primary infected	2	NA	6 months	127	old	PFA0210c	3245.1734434561695	8.084924077157021	9.671538845839642	0
trav_3	3	2021-03-05	Primary infected	2	NA	6 months	127	old	PFA0445W	7347.595706028067	8.902128423867044	9.739126370410698	0
trav_3	3	2021-03-05	Primary infected	2	NA	6 months	127	old	PFD1130W	627.9426229508201	6.442448797566194	9.460369625426166	0
trav_3	3	2021-03-05	Primary infected	2	NA	6 months	127	old	PFD1160W18	9626.40214374583	9.172264825818376	11.221036970177137	0
trav_3	3	2021-03-05	Primary infected	2	NA	6 months	127	old	PFD1160W19	2405.999999999999	7.785720896534624	10.827452947394216	0
trav_3	3	2021-03-05	Primary infected	2	NA	6 months	127	old	PFSEA1	19519.073733637728	9.879147406670995	10.987776225265092	0
trav_3	3	2021-03-05	Primary infected	2	NA	6 months	127	old	PTEX150	8799.80029290375	9.082484306220575	10.24209944842331	0
trav_3	3	2021-03-05	Primary infected	2	NA	6 months	127	old	PTRAMP	3148.5553692755634	8.054699013696213	9.46940070250866	0
trav_3	3	2021-03-05	Primary infected	2	NA	6 months	127	old	RAMA	4107.077863918706	8.32046707260779	9.33151576709956	0
trav_3	3	2021-03-05	Primary infected	2	NA	6 months	127	old	RH1	2680.2658062287205	7.893671250015377	9.145567028987822	0
trav_3	3	2021-03-05	Primary infected	2	NA	6 months	127	old	RH2b	2047.03554165482	7.624147948312131	8.294754697808065	0
trav_3	3	2021-03-05	Primary infected	2	NA	6 months	127	old	RH5	1401.0557184750776	7.244981316049449	8.804582252239008	0
trav_3	3	2021-03-05	Primary infected	2	NA	6 months	127	old	RHOPH3	1165.6120834735789	7.061001621568492	9.204606712680455	0
trav_3	3	2021-03-05	Primary infected	2	NA	6 months	127	old	RIPR	223.50000000000009	5.409411414053624	7.781966955861456	0
trav_3	3	2021-03-05	Primary infected	2	NA	6 months	127	old	RON3	2511.2142982456176	7.828521699301602	9.455418092845017	0
trav_3	3	2021-03-05	Primary infected	2	NA	6 months	127	old	RON6	1742.220309105075	7.4629156184773775	9.117288164460144	0
trav_3	3	2021-03-05	Primary infected	2	NA	6 months	127	old	SERA2	2737.932897583001	7.91495849772594	9.801397302709926	0
trav_3	3	2021-03-05	Primary infected	2	NA	6 months	127	old	SERA3	6667.995540377679	8.805074575060875	9.85585350578221	0
trav_3	3	2021-03-05	Primary infected	2	NA	6 months	127	old	SERA4	1503.5687295358662	7.315596714410623	9.864614966752525	0
trav_3	3	2021-03-05	Primary infected	2	NA	6 months	127	old	SERA5	4344.435179221342	8.376651035974914	9.925531386286451	0
trav_3	3	2021-03-05	Primary infected	2	NA	6 months	127	old	SERA7	2728.115140340096	7.9113662249422045	9.288337310252125	0
trav_3	3	2021-03-05	Primary infected	2	NA	6 months	127	old	SERA9	1098.7276196890652	7.001908079908266	9.01111737496083	0
trav_3	3	2021-03-05	Primary infected	2	NA	6 months	127	old	SPATR	5225.881422924877	8.561378755988635	10.065238814287127	0
trav_3	3	2021-03-05	Primary infected	2	NA	6 months	127	old	Surfin4.2_3D7A	7460.768175583016	8.917413660494752	10.583187645269142	0
trav_3	3	2021-03-05	Primary infected	2	NA	6 months	127	old	Surfin4.2_3D7B	85.99999999999997	4.454347296253507	7.131782400385388	0
trav_3	3	2021-03-05	Primary infected	2	NA	6 months	127	old	Surfin4.2_Conserved	5020.5330293422485	8.52129138819283	12.471635760747066	0
trav_3	3	2021-03-05	Primary infected	2	NA	6 months	127	old	Surfin4.2_K1	3127.8563323821245	8.048103171065051	11.359083261632108	0
trav_3	3	2021-03-05	Primary infected	2	NA	6 months	127	old	Surfin4.2_K1A	903.71554091159	6.806514643740889	8.503299225011292	0
trav_3	3	2021-03-05	Primary infected	2	NA	6 months	127	old	TLP	3743.964426877483	8.22790033618415	9.080976006737483	0
trav_1	1	2021-01-05	Previously exposed	28	23	12 months	396	old	AARP	70.5	4.255612709818223	6.945631377789321	0
trav_1	1	2021-01-05	Previously exposed	28	23	12 months	396	old	AMA1	22512.09708393371	10.021808091886347	10.679817333634348	0
trav_1	1	2021-01-05	Previously exposed	28	23	12 months	396	old	ASP	7139.278925373152	8.873367059389615	10.588796143929455	0
trav_1	1	2021-01-05	Previously exposed	28	23	12 months	396	old	CLAG3.2	1152.3772216176974	7.049582236976926	9.11199833047798	0
trav_1	1	2021-01-05	Previously exposed	28	23	12 months	396	old	EBA140	180.6706636921367	5.196675836284024	10.220846228872656	0
trav_1	1	2021-01-05	Previously exposed	28	23	12 months	396	old	EBA175	3079.717417153502	8.03259312408111	9.594490574016802	0
trav_1	1	2021-01-05	Previously exposed	28	23	12 months	396	old	EBA181	1164.197043241009	7.059786895099836	8.254710618301257	0
trav_1	1	2021-01-05	Previously exposed	28	23	12 months	396	old	ETRAMP10.2	649.5903115433097	6.476341874240109	9.38447403260792	0
trav_1	1	2021-01-05	Previously exposed	28	23	12 months	396	old	GAMA	2918.837944046253	7.978940851685771	10.36609070511192	0
trav_1	1	2021-01-05	Previously exposed	28	23	12 months	396	old	H101	2192.7480179248546	7.692910838909	9.6208256008884	0
trav_1	1	2021-01-05	Previously exposed	28	23	12 months	396	old	MSP1	3723.976290978286	8.222547271829507	8.981253529331273	0
trav_1	1	2021-01-05	Previously exposed	28	23	12 months	396	old	MSP10	38242.95009254187	10.55171451096117	10.555116144246409	0
trav_1	1	2021-01-05	Previously exposed	28	23	12 months	396	old	MSP11	10361.520503248334	9.245854271767104	11.022145919962448	0
trav_1	1	2021-01-05	Previously exposed	28	23	12 months	396	old	MSP1_19	22327.537918473085	10.01357607984226	11.102979720269351	0
trav_1	1	2021-01-05	Previously exposed	28	23	12 months	396	old	MSP1_Block2_3D7_full	2071.5634296742696	7.636058881214862	9.56759399651018	0
trav_1	1	2021-01-05	Previously exposed	28	23	12 months	396	old	MSP1_Block2_3D7_repeat	12860.520574916329	9.461917477136875	11.319988889456534	0
trav_1	1	2021-01-05	Previously exposed	28	23	12 months	396	old	MSP1_Block2_K1_flank	8228.482394744364	9.01535687748698	11.586345555466425	0
trav_1	1	2021-01-05	Previously exposed	28	23	12 months	396	old	MSP1_Block2_MAD20_full	5250.576227680647	8.566093107216195	11.105687319253722	0
trav_1	1	2021-01-05	Previously exposed	28	23	12 months	396	old	MSP1_Block2_MAD20_repeat	3599.706863413735	8.188607694299339	9.955056566489883	0
trav_1	1	2021-01-05	Previously exposed	28	23	12 months	396	old	MSP1_Block2_PaloAlto_repeat	4418.9416475972375	8.393655500154946	9.210648175660117	0
trav_1	1	2021-01-05	Previously exposed	28	23	12 months	396	old	MSP1_Block2_R033	7022.641471354152	8.856894704215732	10.602133732925708	0
trav_1	1	2021-01-05	Previously exposed	28	23	12 months	396	old	MSP1_Block2_Wellcome_full	8053.221856435638	8.993827520954824	11.372931214431889	0
trav_1	1	2021-01-05	Previously exposed	28	23	12 months	396	old	MSP1_Block2_Wellcome_repeat	6440.523233138301	8.770365063179733	10.124504690999856	0
trav_1	1	2021-01-05	Previously exposed	28	23	12 months	396	old	MSP2	9893.314725032287	9.199614527718476	9.818496815588032	0
trav_1	1	2021-01-05	Previously exposed	28	23	12 months	396	old	MSP2_CH15019DBL2	12500.46447510737	9.43352108060864	9.21036311063868	1
trav_1	1	2021-01-05	Previously exposed	28	23	12 months	396	old	MSP2_CHO	33144.32568258626	10.40862680999988	10.480997588230846	0
trav_1	1	2021-01-05	Previously exposed	28	23	12 months	396	old	MSP2_DD2	39994.1188741859	10.596487694141024	11.942789438947823	0
trav_1	1	2021-01-05	Previously exposed	28	23	12 months	396	old	MSP3	6860.617979138021	8.833552801085025	10.064385716241372	0
trav_1	1	2021-01-05	Previously exposed	28	23	12 months	396	old	MSP3.5	2822.244149708403	7.945287645221943	10.213345120546386	0
trav_1	1	2021-01-05	Previously exposed	28	23	12 months	396	old	MSP3.6	1738.09152520493	7.460542965661413	9.89422733624469	0
trav_1	1	2021-01-05	Previously exposed	28	23	12 months	396	old	MSP3_3D7	2290.5176294073567	7.736533110047824	7.844964983092014	0
trav_1	1	2021-01-05	Previously exposed	28	23	12 months	396	old	MSP3_K1	360.50000000000006	5.887491956725004	8.020670400594128	0
trav_1	1	2021-01-05	Previously exposed	28	23	12 months	396	old	MSP4	8407.013628321023	9.036821592202262	10.606525047108477	0
trav_1	1	2021-01-05	Previously exposed	28	23	12 months	396	old	MSP5	2837.907792139828	7.950822366755174	10.611652437794762	0
trav_1	1	2021-01-05	Previously exposed	28	23	12 months	396	old	MSP6	2006.463920417919	7.604129208193657	9.168334903172852	0
trav_1	1	2021-01-05	Previously exposed	28	23	12 months	396	old	MSP7	9527.983368719024	9.161988365517136	9.480988832770183	0
trav_1	1	2021-01-05	Previously exposed	28	23	12 months	396	old	MSP8	3526.799522979072	8.168146087956844	9.800021619066118	0
trav_1	1	2021-01-05	Previously exposed	28	23	12 months	396	old	MSP9	1462.2384366073416	7.287723716346811	9.34804019265978	0
trav_1	1	2021-01-05	Previously exposed	28	23	12 months	396	old	MSPDBL2_C_terminal	10537.6183891315	9.262706837277271	12.132107654342844	0
trav_1	1	2021-01-05	Previously exposed	28	23	12 months	396	old	MSPDBL2_N_terminal	11082.292600059727	9.313103852260449	11.554234399841487	0
trav_1	1	2021-01-05	Previously exposed	28	23	12 months	396	old	MSPDBL_C_terminal	6523.731634002639	8.7832018277021	13.4141690551778	0
trav_1	1	2021-01-05	Previously exposed	28	23	12 months	396	old	MSPDBL_N_terminal	1856.4793617301896	7.52643715679272	9.21621165865156	0
trav_1	1	2021-01-05	Previously exposed	28	23	12 months	396	old	MSRP1	14059.250397805208	9.551035849420286	14.932332297073554	0
trav_1	1	2021-01-05	Previously exposed	28	23	12 months	396	old	MSRP2	14908.260002100213	9.609670700888454	12.446033048206012	0
trav_1	1	2021-01-05	Previously exposed	28	23	12 months	396	old	MSRP3	1074.495734718747	6.979606746524893	9.184495183920612	0
trav_1	1	2021-01-05	Previously exposed	28	23	12 months	396	old	MSRP4	17127.84959105804	9.74846104876541	10.606699638788452	0
trav_1	1	2021-01-05	Previously exposed	28	23	12 months	396	old	MSRP5	365.5984728425297	5.901535662444711	10.992639412202106	0
trav_1	1	2021-01-05	Previously exposed	28	23	12 months	396	old	MTRAP	1857.8932983491827	7.527198489495001	9.95626647791117	0
trav_1	1	2021-01-05	Previously exposed	28	23	12 months	396	old	P12	1034.5800205973187	6.941750846148965	8.9871819014936	0
trav_1	1	2021-01-05	Previously exposed	28	23	12 months	396	old	P34	289.4364833462431	5.667935871719123	8.29091562514107	0
trav_1	1	2021-01-05	Previously exposed	28	23	12 months	396	old	P38	4143.274895284434	8.329241791622405	9.13272975331327	0
trav_1	1	2021-01-05	Previously exposed	28	23	12 months	396	old	P41	347.9655398752874	5.852103451524464	9.182849149953965	0
trav_1	1	2021-01-05	Previously exposed	28	23	12 months	396	old	PF10_0166	4270.647672886741	8.359520774553408	10.11289575982535	0
trav_1	1	2021-01-05	Previously exposed	28	23	12 months	396	old	PF113	3118.3313042664627	8.045053299350332	9.811741693637728	0
trav_1	1	2021-01-05	Previously exposed	28	23	12 months	396	old	PF13_0125	275.9999999999999	5.62040086571715	8.657654815478882	0
trav_1	1	2021-01-05	Previously exposed	28	23	12 months	396	old	PF1400044	2774.941854374023	7.928385072582279	8.988721079988169	0
trav_1	1	2021-01-05	Previously exposed	28	23	12 months	396	old	PF3D7_0206200	1354.2167579295433	7.2109785277568	9.227737028240629	0
trav_1	1	2021-01-05	Previously exposed	28	23	12 months	396	old	PF3D7_0525800_IMC1g	4983.01292596944	8.513789992291574	9.682254692242385	0
trav_1	1	2021-01-05	Previously exposed	28	23	12 months	396	old	PF3D7_0606800	1013.9612099145744	6.9216199288972895	9.153844866125064	0
trav_1	1	2021-01-05	Previously exposed	28	23	12 months	396	old	PF3D7_0629500_SEG1	1034.8148148148152	6.941977766806624	8.854684237300487	0
trav_1	1	2021-01-05	Previously exposed	28	23	12 months	396	old	PF3D7_0629500_SEG2	10433.22214747737	9.252750431012045	10.56643900590789	0
trav_1	1	2021-01-05	Previously exposed	28	23	12 months	396	old	PF3D7_0730800_2	14216.079580133264	9.562128967746032	11.54044508012548	0
trav_1	1	2021-01-05	Previously exposed	28	23	12 months	396	old	PF3D7_0830500	857.8575152041684	6.754438019501837	9.046763774021857	0
trav_1	1	2021-01-05	Previously exposed	28	23	12 months	396	old	PF3D7_0831400	2915.008665511263	7.977628071511311	9.584856423136484	0
trav_1	1	2021-01-05	Previously exposed	28	23	12 months	396	old	PF3D7_0925900	1290.0361406905497	7.162425513002462	9.577917504393634	0
trav_1	1	2021-01-05	Previously exposed	28	23	12 months	396	old	PF3D7_1025300	130.50000000000003	4.871373226762748	7.0292677418975655	0
trav_1	1	2021-01-05	Previously exposed	28	23	12 months	396	old	PF3D7_1105800	2564.851631205668	7.84965591234733	9.341486885462263	0
trav_1	1	2021-01-05	Previously exposed	28	23	12 months	396	old	PF3D7_1136200	1746.4241432422075	7.465325629717711	9.82869584436338	0
trav_1	1	2021-01-05	Previously exposed	28	23	12 months	396	old	PF3D7_1229300	2917.296472409606	7.978412600770869	9.718773559628517	0
trav_1	1	2021-01-05	Previously exposed	28	23	12 months	396	old	PF3D7_1237900	20.6666666666667	3.028522096376983	7.651315309078903	0
trav_1	1	2021-01-05	Previously exposed	28	23	12 months	396	old	PF3D7_1252300	48.00000000000001	3.871201010907891	6.843515310319575	0
trav_1	1	2021-01-05	Previously exposed	28	23	12 months	396	old	PF3D7_1343700_KELCH	436.9999999999999	6.07993319509559	7.085986003451458	0
trav_1	1	2021-01-05	Previously exposed	28	23	12 months	396	old	PF3D7_1345100	1850.2782152231011	7.52309129337252	9.034283774153131	0
trav_1	1	2021-01-05	Previously exposed	28	23	12 months	396	old	PF3D7_1401600_PHISTB	6091.393491124245	8.71463215080605	9.806491041282984	0
trav_1	1	2021-01-05	Previously exposed	28	23	12 months	396	old	PF3D7_1407800_PM4	37	3.610917912644224	7.715783127887363	0
trav_1	1	2021-01-05	Previously exposed	28	23	12 months	396	old	PF3D7_1455300	1405.061781403559	7.247836553330306	10.11361571534809	0
trav_1	1	2021-01-05	Previously exposed	28	23	12 months	396	old	PF3D7_1460600_ISP3	2699.254437356248	7.900730879547821	9.306462392765935	0
trav_1	1	2021-01-05	Previously exposed	28	23	12 months	396	old	PF3D7_1462300	564.9216909216898	6.336687121401952	8.97324810638121	0
trav_1	1	2021-01-05	Previously exposed	28	23	12 months	396	old	PF3D7_1137300	1764.823568167922	7.475806002992978	9.827929421218649	0
trav_1	1	2021-01-05	Previously exposed	28	23	12 months	396	old	PF3D7_1431400	2271.4392322890285	7.728168932602574	10.202268691239828	0
trav_1	1	2021-01-05	Previously exposed	28	23	12 months	396	old	PF92	4177.627887881159	8.337498873497353	9.222814901461106	0
trav_1	1	2021-01-05	Previously exposed	28	23	12 months	396	old	PFA0135W	690.7848751835538	6.537828451394086	9.058414904915974	0
trav_1	1	2021-01-05	Previously exposed	28	23	12 months	396	old	PFA0210c	2629.9758674262157	7.874729949246143	9.671538845839642	0
trav_1	1	2021-01-05	Previously exposed	28	23	12 months	396	old	PFA0445W	4964.3977047652215	8.510047260916451	9.739126370410698	0
trav_1	1	2021-01-05	Previously exposed	28	23	12 months	396	old	PFD1130W	656.7289368309214	6.487271356229368	9.460369625426166	0
trav_1	1	2021-01-05	Previously exposed	28	23	12 months	396	old	PFD1160W18	10582.663769569355	9.266972447783896	11.221036970177137	0
trav_1	1	2021-01-05	Previously exposed	28	23	12 months	396	old	PFD1160W19	4493.39219790677	8.410363196136734	10.827452947394216	0
trav_1	1	2021-01-05	Previously exposed	28	23	12 months	396	old	PFSEA1	10398.907262260076	9.249456008672595	10.987776225265092	0
trav_1	1	2021-01-05	Previously exposed	28	23	12 months	396	old	PTEX150	21604.6145797723	9.98066220880734	10.24209944842331	0
trav_1	1	2021-01-05	Previously exposed	28	23	12 months	396	old	PTRAMP	3246.7694724604853	8.085415772496042	9.46940070250866	0
trav_1	1	2021-01-05	Previously exposed	28	23	12 months	396	old	RAMA	3787.376871567225	8.239428940132022	9.33151576709956	0
trav_1	1	2021-01-05	Previously exposed	28	23	12 months	396	old	RH1	1817.9963427893715	7.505490263068388	9.145567028987822	0
trav_1	1	2021-01-05	Previously exposed	28	23	12 months	396	old	RH2b	1404.269230769227	7.247272326009337	8.294754697808065	0
trav_1	1	2021-01-05	Previously exposed	28	23	12 months	396	old	RH5	898.4235251927578	6.8006415887367355	8.804582252239008	0
trav_1	1	2021-01-05	Previously exposed	28	23	12 months	396	old	RHOPH3	952.7044495251488	6.859304729138637	9.204606712680455	0
trav_1	1	2021-01-05	Previously exposed	28	23	12 months	396	old	RIPR	179.49999999999994	5.190175207928333	7.781966955861456	0
trav_1	1	2021-01-05	Previously exposed	28	23	12 months	396	old	RON3	2916.544972164228	7.97815496598368	9.455418092845017	0
trav_1	1	2021-01-05	Previously exposed	28	23	12 months	396	old	RON6	1780.710229661055	7.484767569132193	9.117288164460144	0
trav_1	1	2021-01-05	Previously exposed	28	23	12 months	396	old	SERA2	3147.973933649282	8.054514329213712	9.801397302709926	0
trav_1	1	2021-01-05	Previously exposed	28	23	12 months	396	old	SERA3	5642.501569214416	8.638082786797884	9.85585350578221	0
trav_1	1	2021-01-05	Previously exposed	28	23	12 months	396	old	SERA4	1358.4501856532167	7.214099759554575	9.864614966752525	0
trav_1	1	2021-01-05	Previously exposed	28	23	12 months	396	old	SERA5	3740.7704712030018	8.227046877534821	9.925531386286451	0
trav_1	1	2021-01-05	Previously exposed	28	23	12 months	396	old	SERA7	3526.4375306930197	8.1680434422401	9.288337310252125	0
trav_1	1	2021-01-05	Previously exposed	28	23	12 months	396	old	SERA9	793.6055400186426	6.676586536816562	9.01111737496083	0
trav_1	1	2021-01-05	Previously exposed	28	23	12 months	396	old	SPATR	4432.003984979703	8.396607127564735	10.065238814287127	0
trav_1	1	2021-01-05	Previously exposed	28	23	12 months	396	old	Surfin4.2_3D7A	6675.2178852009765	8.806157124713387	10.583187645269142	0
trav_1	1	2021-01-05	Previously exposed	28	23	12 months	396	old	Surfin4.2_3D7B	228.00000000000009	5.429345628954441	7.131782400385388	0
trav_1	1	2021-01-05	Previously exposed	28	23	12 months	396	old	Surfin4.2_Conserved	4121.030673143653	8.323858574442312	12.471635760747066	0
trav_1	1	2021-01-05	Previously exposed	28	23	12 months	396	old	Surfin4.2_K1	3926.714031261347	8.275558230755385	11.359083261632108	0
trav_1	1	2021-01-05	Previously exposed	28	23	12 months	396	old	Surfin4.2_K1A	773.4300000000004	6.650835168180397	8.503299225011292	0
trav_1	1	2021-01-05	Previously exposed	28	23	12 months	396	old	TLP	2976.7850338657745	7.998599149428325	9.080976006737483	0
trav_2	2	2021-02-01	Previously exposed	24	25	Acute	0	recent	AARP	189.00000000000003	5.241747015059643	6.945631377789321	0
trav_2	2	2021-02-01	Previously exposed	24	25	Acute	0	recent	AMA1	34857.54867570621	10.459024997488088	10.679817333634348	0
trav_2	2	2021-02-01	Previously exposed	24	25	Acute	0	recent	ASP	12920.414447761224	9.4665638548222	10.588796143929455	0
trav_2	2	2021-02-01	Previously exposed	24	25	Acute	0	recent	CLAG3.2	1441.0904191927018	7.2731553415623456	9.11199833047798	0
trav_2	2	2021-02-01	Previously exposed	24	25	Acute	0	recent	EBA140	1101.7777467930891	7.004680287696413	10.220846228872656	0
trav_2	2	2021-02-01	Previously exposed	24	25	Acute	0	recent	EBA175	4630.6618414930645	8.440455083191223	9.594490574016802	0
trav_2	2	2021-02-01	Previously exposed	24	25	Acute	0	recent	EBA181	1205.572158243713	7.094709553352617	8.254710618301257	0
trav_2	2	2021-02-01	Previously exposed	24	25	Acute	0	recent	ETRAMP10.2	1252.8462092562577	7.133173209339404	9.38447403260792	0
trav_2	2	2021-02-01	Previously exposed	24	25	Acute	0	recent	GAMA	8423.534485453341	9.038784791775656	10.36609070511192	0
trav_2	2	2021-02-01	Previously exposed	24	25	Acute	0	recent	H101	5487.074022451012	8.610150427482106	9.6208256008884	0
trav_2	2	2021-02-01	Previously exposed	24	25	Acute	0	recent	MSP1	56145.95958202235	10.93571	8.981253529331273	1
trav_2	2	2021-02-01	Previously exposed	24	25	Acute	0	recent	MSP10	48795.96201564908	10.795402842836673	10.555116144246409	1
trav_2	2	2021-02-01	Previously exposed	24	25	Acute	0	recent	MSP11	25255.793823014123	10.13681086671916	11.022145919962448	0
trav_2	2	2021-02-01	Previously exposed	24	25	Acute	0	recent	MSP1_19	19726.582309730307	9.889722360987507	11.102979720269351	0
trav_2	2	2021-02-01	Previously exposed	24	25	Acute	0	recent	MSP1_Block2_3D7_full	7043.160225632367	8.859812244114977	9.56759399651018	0
trav_2	2	2021-02-01	Previously exposed	24	25	Acute	0	recent	MSP1_Block2_3D7_repeat	9919.457215987426	9.202253482651637	11.319988889456534	0
trav_2	2	2021-02-01	Previously exposed	24	25	Acute	0	recent	MSP1_Block2_K1_flank	9613.990047257605	9.170974613219087	11.586345555466425	0
trav_2	2	2021-02-01	Previously exposed	24	25	Acute	0	recent	MSP1_Block2_MAD20_full	3685.082832143582	8.212048282564451	11.105687319253722	0
trav_2	2	2021-02-01	Previously exposed	24	25	Acute	0	recent	MSP1_Block2_MAD20_repeat	4739.696674726698	8.463728419967811	9.955056566489883	0
trav_2	2	2021-02-01	Previously exposed	24	25	Acute	0	recent	MSP1_Block2_PaloAlto_repeat	4345.292620137293	8.376848381838567	9.210648175660117	0
trav_2	2	2021-02-01	Previously exposed	24	25	Acute	0	recent	MSP1_Block2_R033	56145.95958202235	10.93571	10.602133732925708	1
trav_2	2	2021-02-01	Previously exposed	24	25	Acute	0	recent	MSP1_Block2_Wellcome_full	8253.554851485143	9.018399277610929	11.372931214431889	0
trav_2	2	2021-02-01	Previously exposed	24	25	Acute	0	recent	MSP1_Block2_Wellcome_repeat	6178.021720126402	8.728753389193681	10.124504690999856	0
trav_2	2	2021-02-01	Previously exposed	24	25	Acute	0	recent	MSP2	50075.72919461884	10.821291722477296	9.818496815588032	1
trav_2	2	2021-02-01	Previously exposed	24	25	Acute	0	recent	MSP2_CH15019DBL2	56145.95958202235	10.93571	9.21036311063868	1
trav_2	2	2021-02-01	Previously exposed	24	25	Acute	0	recent	MSP2_CHO	56145.95958202235	10.93571	10.480997588230846	1
trav_2	2	2021-02-01	Previously exposed	24	25	Acute	0	recent	MSP2_DD2	56145.95958202235	10.93571	11.942789438947823	0
trav_2	2	2021-02-01	Previously exposed	24	25	Acute	0	recent	MSP3	15208.276497783896	9.629595065077682	10.064385716241372	0
trav_2	2	2021-02-01	Previously exposed	24	25	Acute	0	recent	MSP3.5	6131.842031874131	8.721250478386905	10.213345120546386	0
trav_2	2	2021-02-01	Previously exposed	24	25	Acute	0	recent	MSP3.6	18414.52862583094	9.820895231257548	9.89422733624469	0
trav_2	2	2021-02-01	Previously exposed	24	25	Acute	0	recent	MSP3_3D7	3045.4051012753216	8.021389209480859	7.844964983092014	1
trav_2	2	2021-02-01	Previously exposed	24	25	Acute	0	recent	MSP3_K1	293.0000000000001	5.680172609017068	8.020670400594128	0
trav_2	2	2021-02-01	Previously exposed	24	25	Acute	0	recent	MSP4	56145.95958202235	10.93571	10.606525047108477	1
trav_2	2	2021-02-01	Previously exposed	24	25	Acute	0	recent	MSP5	15812.127008216015	9.668532456778449	10.611652437794762	0
trav_2	2	2021-02-01	Previously exposed	24	25	Acute	0	recent	MSP6	3626.156768191425	8.195928624851097	9.168334903172852	0
trav_2	2	2021-02-01	Previously exposed	24	25	Acute	0	recent	MSP7	56145.95958202235	10.93571	9.480988832770183	1
trav_2	2	2021-02-01	Previously exposed	24	25	Acute	0	recent	MSP8	20658.270517029097	9.935871027505968	9.800021619066118	1
trav_2	2	2021-02-01	Previously exposed	24	25	Acute	0	recent	MSP9	3530.19644034278	8.169108797201321	9.34804019265978	0
trav_2	2	2021-02-01	Previously exposed	24	25	Acute	0	recent	MSPDBL2_C_terminal	10523.12051188744	9.261330068911995	12.132107654342844	0
trav_2	2	2021-02-01	Previously exposed	24	25	Acute	0	recent	MSPDBL2_N_terminal	16191.441252240133	9.692238063848515	11.554234399841487	0
trav_2	2	2021-02-01	Previously exposed	24	25	Acute	0	recent	MSPDBL_C_terminal	5416.543946134411	8.597213242734858	13.4141690551778	0
trav_2	2	2021-02-01	Previously exposed	24	25	Acute	0	recent	MSPDBL_N_terminal	1224.497890017146	7.110286153252433	9.21621165865156	0
trav_2	2	2021-02-01	Previously exposed	24	25	Acute	0	recent	MSRP1	41356.80705075466	10.629992307236035	14.932332297073554	0
trav_2	2	2021-02-01	Previously exposed	24	25	Acute	0	recent	MSRP2	24117.170359480577	10.09067932884642	12.446033048206012	0
trav_2	2	2021-02-01	Previously exposed	24	25	Acute	0	recent	MSRP3	2366.9787698030827	7.769369640231294	9.184495183920612	0
trav_2	2	2021-02-01	Previously exposed	24	25	Acute	0	recent	MSRP4	56145.95958202235	10.93571	10.606699638788452	1
trav_2	2	2021-02-01	Previously exposed	24	25	Acute	0	recent	MSRP5	1386.7387264082986	7.234710029396836	10.992639412202106	0
trav_2	2	2021-02-01	Previously exposed	24	25	Acute	0	recent	MTRAP	1985.5171094347843	7.593634667726213	9.95626647791117	0
trav_2	2	2021-02-01	Previously exposed	24	25	Acute	0	recent	P12	1300.2294541709534	7.170296031083195	8.9871819014936	0
trav_2	2	2021-02-01	Previously exposed	24	25	Acute	0	recent	P34	466.97908597986026	6.1462844728970385	8.29091562514107	0
trav_2	2	2021-02-01	Previously exposed	24	25	Acute	0	recent	P38	4706.067997567911	8.456608018304873	9.13272975331327	0
trav_2	2	2021-02-01	Previously exposed	24	25	Acute	0	recent	P41	1468.7382671480154	7.292158989535807	9.182849149953965	0
trav_2	2	2021-02-01	Previously exposed	24	25	Acute	0	recent	PF10_0166	8451.049210399045	9.042045879554276	10.11289575982535	0
trav_2	2	2021-02-01	Previously exposed	24	25	Acute	0	recent	PF113	17425.595954671073	9.76569543617278	9.811741693637728	0
trav_2	2	2021-02-01	Previously exposed	24	25	Acute	0	recent	PF13_0125	260.5	5.5626028611934215	8.657654815478882	0
trav_2	2	2021-02-01	Previously exposed	24	25	Acute	0	recent	PF1400044	5927.3148245154525	8.687326577386704	8.988721079988169	0
trav_2	2	2021-02-01	Previously exposed	24	25	Acute	0	recent	PF3D7_0206200	2223.0687054447826	7.706643820119427	9.227737028240629	0
trav_2	2	2021-02-01	Previously exposed	24	25	Acute	0	recent	PF3D7_0525800_IMC1g	4419.457892675275	8.393772318833774	9.682254692242385	0
trav_2	2	2021-02-01	Previously exposed	24	25	Acute	0	recent	PF3D7_0606800	952.6590113429452	6.859257034110213	9.153844866125064	0
trav_2	2	2021-02-01	Previously exposed	24	25	Acute	0	recent	PF3D7_0629500_SEG1	1220.4543209876515	7.1069784626579455	8.854684237300487	0
trav_2	2	2021-02-01	Previously exposed	24	25	Acute	0	recent	PF3D7_0629500_SEG2	11748.623130659778	9.371491332336769	10.56643900590789	0
trav_2	2	2021-02-01	Previously exposed	24	25	Acute	0	recent	PF3D7_0730800_2	17934.418316792005	9.794476956588015	11.54044508012548	0
trav_2	2	2021-02-01	Previously exposed	24	25	Acute	0	recent	PF3D7_0830500	1593.578627280622	7.373737475144402	9.046763774021857	0
trav_2	2	2021-02-01	Previously exposed	24	25	Acute	0	recent	PF3D7_0831400	3154.889586943958	8.056708778148655	9.584856423136484	0
trav_2	2	2021-02-01	Previously exposed	24	25	Acute	0	recent	PF3D7_0925900	1190.0807787458357	7.0817764651007655	9.577917504393634	0
trav_2	2	2021-02-01	Previously exposed	24	25	Acute	0	recent	PF3D7_1025300	63.99999999999998	4.1588830833596715	7.0292677418975655	0
trav_2	2	2021-02-01	Previously exposed	24	25	Acute	0	recent	PF3D7_1105800	2959.201513002364	7.992674751805747	9.341486885462263	0
trav_2	2	2021-02-01	Previously exposed	24	25	Acute	0	recent	PF3D7_1136200	17074.189930689296	9.745323241479875	9.82869584436338	0
trav_2	2	2021-02-01	Previously exposed	24	25	Acute	0	recent	PF3D7_1229300	4727.846953444665	8.461225188309186	9.718773559628517	0
trav_2	2	2021-02-01	Previously exposed	24	25	Acute	0	recent	PF3D7_1237900	174.49999999999994	5.161924741642482	7.651315309078903	0
trav_2	2	2021-02-01	Previously exposed	24	25	Acute	0	recent	PF3D7_1252300	69.00000000000001	4.23410650459726	6.843515310319575	0
trav_2	2	2021-02-01	Previously exposed	24	25	Acute	0	recent	PF3D7_1343700_KELCH	272.49999999999994	5.607638614103299	7.085986003451458	0
trav_2	2	2021-02-01	Previously exposed	24	25	Acute	0	recent	PF3D7_1345100	2656.729658792657	7.88485119379841	9.034283774153131	0
trav_2	2	2021-02-01	Previously exposed	24	25	Acute	0	recent	PF3D7_1401600_PHISTB	9500.375147928977	9.159086566064634	9.806491041282984	0
trav_2	2	2021-02-01	Previously exposed	24	25	Acute	0	recent	PF3D7_1407800_PM4	123.5	4.816241156068032	7.715783127887363	0
trav_2	2	2021-02-01	Previously exposed	24	25	Acute	0	recent	PF3D7_1455300	1662.8941844377655	7.416314847846648	10.11361571534809	0
trav_2	2	2021-02-01	Previously exposed	24	25	Acute	0	recent	PF3D7_1460600_ISP3	2767.5563077724228	7.925720010454376	9.306462392765935	0
trav_2	2	2021-02-01	Previously exposed	24	25	Acute	0	recent	PF3D7_1462300	660.9798039798033	6.493723285647851	8.97324810638121	0
trav_2	2	2021-02-01	Previously exposed	24	25	Acute	0	recent	PF3D7_1137300	2526.9533625111776	7.834769651543639	9.827929421218649	0
trav_2	2	2021-02-01	Previously exposed	24	25	Acute	0	recent	PF3D7_1431400	3247.983008749658	8.085789469971598	10.202268691239828	0
trav_2	2	2021-02-01	Previously exposed	24	25	Acute	0	recent	PF92	4664.028664203323	8.447634873852635	9.222814901461106	0
trav_2	2	2021-02-01	Previously exposed	24	25	Acute	0	recent	PFA0135W	945.990210474789	6.852232220663016	9.058414904915974	0
trav_2	2	2021-02-01	Previously exposed	24	25	Acute	0	recent	PFA0210c	3905.08741584672	8.27003544764339	9.671538845839642	0
trav_2	2	2021-02-01	Previously exposed	24	25	Acute	0	recent	PFA0445W	5232.7278632179905	8.562688001048617	9.739126370410698	0
trav_2	2	2021-02-01	Previously exposed	24	25	Acute	0	recent	PFD1130W	1354.900220642311	7.211483092700044	9.460369625426166	0
trav_2	2	2021-02-01	Previously exposed	24	25	Acute	0	recent	PFD1160W18	11521.332887626068	9.35195562960779	11.221036970177137	0
trav_2	2	2021-02-01	Previously exposed	24	25	Acute	0	recent	PFD1160W19	1906.5130352045744	7.553031216517661	10.827452947394216	0
trav_2	2	2021-02-01	Previously exposed	24	25	Acute	0	recent	PFSEA1	20390.570989693628	9.922827866594442	10.987776225265092	0
trav_2	2	2021-02-01	Previously exposed	24	25	Acute	0	recent	PTEX150	17481.993867254994	9.768926708336974	10.24209944842331	0
trav_2	2	2021-02-01	Previously exposed	24	25	Acute	0	recent	PTRAMP	3911.974298551539	8.271797461233213	9.46940070250866	0
trav_2	2	2021-02-01	Previously exposed	24	25	Acute	0	recent	RAMA	4190.266466029648	8.340519606605195	9.33151576709956	0
trav_2	2	2021-02-01	Previously exposed	24	25	Acute	0	recent	RH1	7100.871042140323	8.867972737496181	9.145567028987822	0
trav_2	2	2021-02-01	Previously exposed	24	25	Acute	0	recent	RH2b	2288.2115384615395	7.735525803847233	8.294754697808065	0
trav_2	2	2021-02-01	Previously exposed	24	25	Acute	0	recent	RH5	2383.124618970777	7.776167770725438	8.804582252239008	0
trav_2	2	2021-02-01	Previously exposed	24	25	Acute	0	recent	RHOPH3	8067.021632078788	8.99553962648523	9.204606712680455	0
trav_2	2	2021-02-01	Previously exposed	24	25	Acute	0	recent	RIPR	310.99999999999994	5.739792912179234	7.781966955861456	0
trav_2	2	2021-02-01	Previously exposed	24	25	Acute	0	recent	RON3	3484.946503131529	8.15620797246892	9.455418092845017	0
trav_2	2	2021-02-01	Previously exposed	24	25	Acute	0	recent	RON6	3994.75226412932	8.292736844795561	9.117288164460144	0
trav_2	2	2021-02-01	Previously exposed	24	25	Acute	0	recent	SERA2	3911.319115323844	8.27162996573111	9.801397302709926	0
trav_2	2	2021-02-01	Previously exposed	24	25	Acute	0	recent	SERA3	9937.344792622258	9.204055140488142	9.85585350578221	0
trav_2	2	2021-02-01	Previously exposed	24	25	Acute	0	recent	SERA4	9824.555212331126	9.192640164703144	9.864614966752525	0
trav_2	2	2021-02-01	Previously exposed	24	25	Acute	0	recent	SERA5	12521.2450517146	9.435182084734889	9.925531386286451	0
trav_2	2	2021-02-01	Previously exposed	24	25	Acute	0	recent	SERA7	7763.739896582608	8.957219442514766	9.288337310252125	0
trav_2	2	2021-02-01	Previously exposed	24	25	Acute	0	recent	SERA9	1847.819949394052	7.521761817473447	9.01111737496083	0
trav_2	2	2021-02-01	Previously exposed	24	25	Acute	0	recent	SPATR	7850.790098858169	8.968369455247702	10.065238814287127	0
trav_2	2	2021-02-01	Previously exposed	24	25	Acute	0	recent	Surfin4.2_3D7A	6475.120517006009	8.775722499059546	10.583187645269142	0
trav_2	2	2021-02-01	Previously exposed	24	25	Acute	0	recent	Surfin4.2_3D7B	144.99999999999997	4.976733742420574	7.131782400385388	0
trav_2	2	2021-02-01	Previously exposed	24	25	Acute	0	recent	Surfin4.2_Conserved	5019.204024982654	8.521026639353261	12.471635760747066	0
trav_2	2	2021-02-01	Previously exposed	24	25	Acute	0	recent	Surfin4.2_K1	3011.572882588145	8.01021777361485	11.359083261632108	0
trav_2	2	2021-02-01	Previously exposed	24	25	Acute	0	recent	Surfin4.2_K1A	1078.2299999999998	6.983076086781847	8.503299225011292	0
trav_2	2	2021-02-01	Previously exposed	24	25	Acute	0	recent	TLP	11671.625882864297	9.364916037158451	9.080976006737483	1
trav_2	2	2021-02-02	Previously exposed	24	25	10 days	6	recent	AARP	81.49999999999999	4.400603020246817	6.945631377789321	0
trav_2	2	2021-02-02	Previously exposed	24	25	10 days	6	recent	AMA1	56145.95958202235	10.93571	10.679817333634348	1
trav_2	2	2021-02-02	Previously exposed	24	25	10 days	6	recent	ASP	56145.95958202235	10.93571	10.588796143929455	1
trav_2	2	2021-02-02	Previously exposed	24	25	10 days	6	recent	CLAG3.2	2064.314834965547	7.632553651289489	9.11199833047798	0
trav_2	2	2021-02-02	Previously exposed	24	25	10 days	6	recent	EBA140	1196.8126045733452	7.08741713906093	10.220846228872656	0
trav_2	2	2021-02-02	Previously exposed	24	25	10 days	6	recent	EBA175	56145.95958202235	10.93571	9.594490574016802	1
trav_2	2	2021-02-02	Previously exposed	24	25	10 days	6	recent	EBA181	8149.758890898122	9.005743621858414	8.254710618301257	1
trav_2	2	2021-02-02	Previously exposed	24	25	10 days	6	recent	ETRAMP10.2	2007.8245993156845	7.6048071260579	9.38447403260792	0
trav_2	2	2021-02-02	Previously exposed	24	25	10 days	6	recent	GAMA	56145.95958202235	10.93571	10.36609070511192	1
trav_2	2	2021-02-02	Previously exposed	24	25	10 days	6	recent	H101	7238.52473659757	8.8871726989534	9.6208256008884	0
trav_2	2	2021-02-02	Previously exposed	24	25	10 days	6	recent	MSP1	51333.095476169845	10.846090959135816	8.981253529331273	1
trav_2	2	2021-02-02	Previously exposed	24	25	10 days	6	recent	MSP10	56145.95958202235	10.93571	10.555116144246409	1
trav_2	2	2021-02-02	Previously exposed	24	25	10 days	6	recent	MSP11	48353.11544080021	10.786285933982423	11.022145919962448	0
trav_2	2	2021-02-02	Previously exposed	24	25	10 days	6	recent	MSP1_19	56145.95958202235	10.93571	11.102979720269351	0
trav_2	2	2021-02-02	Previously exposed	24	25	10 days	6	recent	MSP1_Block2_3D7_full	19136.800641749956	9.85936849543144	9.56759399651018	1
trav_2	2	2021-02-02	Previously exposed	24	25	10 days	6	recent	MSP1_Block2_3D7_repeat	13320.634455601514	9.497069574761936	11.319988889456534	0
trav_2	2	2021-02-02	Previously exposed	24	25	10 days	6	recent	MSP1_Block2_K1_flank	20559.90933338102	9.93109830970437	11.586345555466425	0
trav_2	2	2021-02-02	Previously exposed	24	25	10 days	6	recent	MSP1_Block2_MAD20_full	6913.724748468306	8.841263808938205	11.105687319253722	0
trav_2	2	2021-02-02	Previously exposed	24	25	10 days	6	recent	MSP1_Block2_MAD20_repeat	14119.511356356108	9.555312903958054	9.955056566489883	0
trav_2	2	2021-02-02	Previously exposed	24	25	10 days	6	recent	MSP1_Block2_PaloAlto_repeat	25789.57236842102	10.15772551744366	9.210648175660117	1
trav_2	2	2021-02-02	Previously exposed	24	25	10 days	6	recent	MSP1_Block2_R033	56145.95958202235	10.93571	10.602133732925708	1
trav_2	2	2021-02-02	Previously exposed	24	25	10 days	6	recent	MSP1_Block2_Wellcome_full	18558.98029702972	9.82870906393809	11.372931214431889	0
trav_2	2	2021-02-02	Previously exposed	24	25	10 days	6	recent	MSP1_Block2_Wellcome_repeat	14985.919709501672	9.614866353209496	10.124504690999856	0
trav_2	2	2021-02-02	Previously exposed	24	25	10 days	6	recent	MSP2	56145.95958202235	10.93571	9.818496815588032	1
trav_2	2	2021-02-02	Previously exposed	24	25	10 days	6	recent	MSP2_CH15019DBL2	56145.95958202235	10.93571	9.21036311063868	1
trav_2	2	2021-02-02	Previously exposed	24	25	10 days	6	recent	MSP2_CHO	56145.95958202235	10.93571	10.480997588230846	1
trav_2	2	2021-02-02	Previously exposed	24	25	10 days	6	recent	MSP2_DD2	56145.95958202235	10.93571	11.942789438947823	0
trav_2	2	2021-02-02	Previously exposed	24	25	10 days	6	recent	MSP3	56145.95958202235	10.93571	10.064385716241372	1
trav_2	2	2021-02-02	Previously exposed	24	25	10 days	6	recent	MSP3.5	23511.475840120656	10.065243914558346	10.213345120546386	0
trav_2	2	2021-02-02	Previously exposed	24	25	10 days	6	recent	MSP3.6	22128.94649196401	10.004641826487791	9.89422733624469	1
trav_2	2	2021-02-02	Previously exposed	24	25	10 days	6	recent	MSP3_3D7	31466.219054763747	10.356669838409765	7.844964983092014	1
trav_2	2	2021-02-02	Previously exposed	24	25	10 days	6	recent	MSP3_K1	418	6.035481432524756	8.020670400594128	0
trav_2	2	2021-02-02	Previously exposed	24	25	10 days	6	recent	MSP4	56145.95958202235	10.93571	10.606525047108477	1
trav_2	2	2021-02-02	Previously exposed	24	25	10 days	6	recent	MSP5	56145.95958202235	10.93571	10.611652437794762	1
trav_2	2	2021-02-02	Previously exposed	24	25	10 days	6	recent	MSP6	18515.656650668298	9.826371958593418	9.168334903172852	1
trav_2	2	2021-02-02	Previously exposed	24	25	10 days	6	recent	MSP7	56145.95958202235	10.93571	9.480988832770183	1
trav_2	2	2021-02-02	Previously exposed	24	25	10 days	6	recent	MSP8	56145.95958202235	10.93571	9.800021619066118	1
trav_2	2	2021-02-02	Previously exposed	24	25	10 days	6	recent	MSP9	56145.95958202235	10.93571	9.34804019265978	1
trav_2	2	2021-02-02	Previously exposed	24	25	10 days	6	recent	MSPDBL2_C_terminal	56145.95958202235	10.93571	12.132107654342844	0
trav_2	2	2021-02-02	Previously exposed	24	25	10 days	6	recent	MSPDBL2_N_terminal	56145.95958202235	10.93571	11.554234399841487	0
trav_2	2	2021-02-02	Previously exposed	24	25	10 days	6	recent	MSPDBL_C_terminal	22954.72742575445	10.041279182326369	13.4141690551778	0
trav_2	2	2021-02-02	Previously exposed	24	25	10 days	6	recent	MSPDBL_N_terminal	9104.713965449051	9.116547576561056	9.21621165865156	0
trav_2	2	2021-02-02	Previously exposed	24	25	10 days	6	recent	MSRP1	56145.95958202235	10.93571	14.932332297073554	0
trav_2	2	2021-02-02	Previously exposed	24	25	10 days	6	recent	MSRP2	24824.980923378494	10.11960572046911	12.446033048206012	0
trav_2	2	2021-02-02	Previously exposed	24	25	10 days	6	recent	MSRP3	4602.7110191777165	8.43440076087266	9.184495183920612	0
trav_2	2	2021-02-02	Previously exposed	24	25	10 days	6	recent	MSRP4	56145.95958202235	10.93571	10.606699638788452	1
trav_2	2	2021-02-02	Previously exposed	24	25	10 days	6	recent	MSRP5	1536.413268981414	7.337205932845165	10.992639412202106	0
trav_2	2	2021-02-02	Previously exposed	24	25	10 days	6	recent	MTRAP	24648.412047665868	10.112467757422792	9.95626647791117	1
trav_2	2	2021-02-02	Previously exposed	24	25	10 days	6	recent	P12	2905.88657741159	7.974493812883863	8.9871819014936	0
trav_2	2	2021-02-02	Previously exposed	24	25	10 days	6	recent	P34	650.2349599793416	6.477333774463946	8.29091562514107	0
trav_2	2	2021-02-02	Previously exposed	24	25	10 days	6	recent	P38	5584.35052695583	8.627723415924013	9.13272975331327	0
trav_2	2	2021-02-02	Previously exposed	24	25	10 days	6	recent	P41	2381.136281588449	7.775333081971287	9.182849149953965	0
trav_2	2	2021-02-02	Previously exposed	24	25	10 days	6	recent	PF10_0166	18708.02386312468	9.836707794402194	10.11289575982535	0
trav_2	2	2021-02-02	Previously exposed	24	25	10 days	6	recent	PF113	56145.95958202235	10.93571	9.811741693637728	1
trav_2	2	2021-02-02	Previously exposed	24	25	10 days	6	recent	PF13_0125	542.9999999999999	6.297109319933935	8.657654815478882	0
trav_2	2	2021-02-02	Previously exposed	24	25	10 days	6	recent	PF1400044	6682.786799371398	8.807290365067642	8.988721079988169	0
trav_2	2	2021-02-02	Previously exposed	24	25	10 days	6	recent	PF3D7_0206200	7149.232358714755	8.87476026750678	9.227737028240629	0
trav_2	2	2021-02-02	Previously exposed	24	25	10 days	6	recent	PF3D7_0525800_IMC1g	6532.115158636885	8.784486083854866	9.682254692242385	0
trav_2	2	2021-02-02	Previously exposed	24	25	10 days	6	recent	PF3D7_0606800	1122.477524156276	7.023293596392584	9.153844866125064	0
trav_2	2	2021-02-02	Previously exposed	24	25	10 days	6	recent	PF3D7_0629500_SEG1	1824.7234567901276	7.509183724008724	8.854684237300487	0
trav_2	2	2021-02-02	Previously exposed	24	25	10 days	6	recent	PF3D7_0629500_SEG2	20020.7248641656	9.904523259215033	10.56643900590789	0
trav_2	2	2021-02-02	Previously exposed	24	25	10 days	6	recent	PF3D7_0730800_2	56145.95958202235	10.93571	11.54044508012548	0
trav_2	2	2021-02-02	Previously exposed	24	25	10 days	6	recent	PF3D7_0830500	1740.2762814943492	7.46179916207199	9.046763774021857	0
trav_2	2	2021-02-02	Previously exposed	24	25	10 days	6	recent	PF3D7_0831400	4927.752744078566	8.502638330269258	9.584856423136484	0
trav_2	2	2021-02-02	Previously exposed	24	25	10 days	6	recent	PF3D7_0925900	1546.4522426589278	7.343718710729403	9.577917504393634	0
trav_2	2	2021-02-02	Previously exposed	24	25	10 days	6	recent	PF3D7_1025300	192	5.2574953720277815	7.0292677418975655	0
trav_2	2	2021-02-02	Previously exposed	24	25	10 days	6	recent	PF3D7_1105800	3655.961418439712	8.204114379575172	9.341486885462263	0
trav_2	2	2021-02-02	Previously exposed	24	25	10 days	6	recent	PF3D7_1136200	56145.95958202235	10.93571	9.82869584436338	1
trav_2	2	2021-02-02	Previously exposed	24	25	10 days	6	recent	PF3D7_1229300	6218.730509786587	8.735321066797322	9.718773559628517	0
trav_2	2	2021-02-02	Previously exposed	24	25	10 days	6	recent	PF3D7_1237900	187.00000000000003	5.231108616854587	7.651315309078903	0
trav_2	2	2021-02-02	Previously exposed	24	25	10 days	6	recent	PF3D7_1252300	158.00000000000003	5.062595033026967	6.843515310319575	0
trav_2	2	2021-02-02	Previously exposed	24	25	10 days	6	recent	PF3D7_1343700_KELCH	24.999999999999996	3.218875824868201	7.085986003451458	0
trav_2	2	2021-02-02	Previously exposed	24	25	10 days	6	recent	PF3D7_1345100	4584.675415573069	8.430474589507016	9.034283774153131	0
trav_2	2	2021-02-02	Previously exposed	24	25	10 days	6	recent	PF3D7_1401600_PHISTB	18640.463609467373	9.833089959682829	9.806491041282984	1
trav_2	2	2021-02-02	Previously exposed	24	25	10 days	6	recent	PF3D7_1407800_PM4	244.00000000000009	5.497168225293202	7.715783127887363	0
trav_2	2	2021-02-02	Previously exposed	24	25	10 days	6	recent	PF3D7_1455300	2808.3404894804717	7.940349014732163	10.11361571534809	0
trav_2	2	2021-02-02	Previously exposed	24	25	10 days	6	recent	PF3D7_1460600_ISP3	5210.013453109399	8.558337716914789	9.306462392765935	0
trav_2	2	2021-02-02	Previously exposed	24	25	10 days	6	recent	PF3D7_1462300	1216.438520938519	7.103682623288076	8.97324810638121	0
trav_2	2	2021-02-02	Previously exposed	24	25	10 days	6	recent	PF3D7_1137300	3110.4138547696457	8.042511068593148	9.827929421218649	0
trav_2	2	2021-02-02	Previously exposed	24	25	10 days	6	recent	PF3D7_1431400	6098.424357888807	8.715785714810258	10.202268691239828	0
trav_2	2	2021-02-02	Previously exposed	24	25	10 days	6	recent	PF92	9337.733736423676	9.141818861141022	9.222814901461106	0
trav_2	2	2021-02-02	Previously exposed	24	25	10 days	6	recent	PFA0135W	1197.6098874204572	7.088083089100444	9.058414904915974	0
trav_2	2	2021-02-02	Previously exposed	24	25	10 days	6	recent	PFA0210c	5155.946659761796	8.547906018730506	9.671538845839642	0
trav_2	2	2021-02-02	Previously exposed	24	25	10 days	6	recent	PFA0445W	8362.86001398112	9.031555754509052	9.739126370410698	0
trav_2	2	2021-02-02	Previously exposed	24	25	10 days	6	recent	PFD1130W	1647.818256108516	7.407207422900416	9.460369625426166	0
trav_2	2	2021-02-02	Previously exposed	24	25	10 days	6	recent	PFD1160W18	10266.082790127608	9.236600807584868	11.221036970177137	0
trav_2	2	2021-02-02	Previously exposed	24	25	10 days	6	recent	PFD1160W19	422.01636536631946	6.045044093772977	10.827452947394216	0
trav_2	2	2021-02-02	Previously exposed	24	25	10 days	6	recent	PFSEA1	56145.95958202235	10.93571	10.987776225265092	0
trav_2	2	2021-02-02	Previously exposed	24	25	10 days	6	recent	PTEX150	56145.95958202235	10.93571	10.24209944842331	1
trav_2	2	2021-02-02	Previously exposed	24	25	10 days	6	recent	PTRAMP	6229.505168567554	8.737052181430773	9.46940070250866	0
trav_2	2	2021-02-02	Previously exposed	24	25	10 days	6	recent	RAMA	15416.430787751116	9.64318915390143	9.33151576709956	1
trav_2	2	2021-02-02	Previously exposed	24	25	10 days	6	recent	RH1	56145.95958202235	10.93571	9.145567028987822	1
trav_2	2	2021-02-02	Previously exposed	24	25	10 days	6	recent	RH2b	2457.1923076923094	7.806774638767336	8.294754697808065	0
trav_2	2	2021-02-02	Previously exposed	24	25	10 days	6	recent	RH5	8817.543243081727	9.084498566332003	8.804582252239008	1
trav_2	2	2021-02-02	Previously exposed	24	25	10 days	6	recent	RHOPH3	56145.95958202235	10.93571	9.204606712680455	1
trav_2	2	2021-02-02	Previously exposed	24	25	10 days	6	recent	RIPR	195	5.272999558563747	7.781966955861456	0
trav_2	2	2021-02-02	Previously exposed	24	25	10 days	6	recent	RON3	5166.177105080039	8.549888255894322	9.455418092845017	0
trav_2	2	2021-02-02	Previously exposed	24	25	10 days	6	recent	RON6	7165.769116129775	8.87707067799471	9.117288164460144	0
trav_2	2	2021-02-02	Previously exposed	24	25	10 days	6	recent	SERA2	11040.127172195867	9.30929183898538	9.801397302709926	0
trav_2	2	2021-02-02	Previously exposed	24	25	10 days	6	recent	SERA3	56145.95958202235	10.93571	9.85585350578221	1
trav_2	2	2021-02-02	Previously exposed	24	25	10 days	6	recent	SERA4	56145.95958202235	10.93571	9.864614966752525	1
trav_2	2	2021-02-02	Previously exposed	24	25	10 days	6	recent	SERA5	56145.95958202235	10.93571	9.925531386286451	1
trav_2	2	2021-02-02	Previously exposed	24	25	10 days	6	recent	SERA7	8588.597509893994	9.058190731554458	9.288337310252125	0
trav_2	2	2021-02-02	Previously exposed	24	25	10 days	6	recent	SERA9	25010.353442535612	10.127045155820412	9.01111737496083	1
trav_2	2	2021-02-02	Previously exposed	24	25	10 days	6	recent	SPATR	56145.95958202235	10.93571	10.065238814287127	1
trav_2	2	2021-02-02	Previously exposed	24	25	10 days	6	recent	Surfin4.2_3D7A	17330.02376929463	9.760195754277934	10.583187645269142	0
trav_2	2	2021-02-02	Previously exposed	24	25	10 days	6	recent	Surfin4.2_3D7B	353.99999999999994	5.869296913133774	7.131782400385388	0
trav_2	2	2021-02-02	Previously exposed	24	25	10 days	6	recent	Surfin4.2_Conserved	26981.261670136533	10.20289789183134	12.471635760747066	0
trav_2	2	2021-02-02	Previously exposed	24	25	10 days	6	recent	Surfin4.2_K1	6634.885532533609	8.800096694550211	11.359083261632108	0
trav_2	2	2021-02-02	Previously exposed	24	25	10 days	6	recent	Surfin4.2_K1A	1177.2900000000002	7.070970466036355	8.503299225011292	0
trav_2	2	2021-02-02	Previously exposed	24	25	10 days	6	recent	TLP	18254.992719765305	9.81219389528195	9.080976006737483	1
trav_3	3	2021-03-06	Primary infected	2	NA	6 months	221	old	AARP	418.9999999999999	6.037870919922137	6.945631377789321	0
trav_3	3	2021-03-06	Primary infected	2	NA	6 months	221	old	AMA1	5517.007636796344	8.61559089750137	10.679817333634348	0
trav_3	3	2021-03-06	Primary infected	2	NA	6 months	221	old	ASP	6609.3043582089795	8.796233686491943	10.588796143929455	0
trav_3	3	2021-03-06	Primary infected	2	NA	6 months	221	old	CLAG3.2	1524.640862220838	7.3295141611239325	9.11199833047798	0
trav_3	3	2021-03-06	Primary infected	2	NA	6 months	221	old	EBA140	222.4442275515905	5.404676407495671	10.220846228872656	0
trav_3	3	2021-03-06	Primary infected	2	NA	6 months	221	old	EBA175	1652.2995398852358	7.409923257187643	9.594490574016802	0
trav_3	3	2021-03-06	Primary infected	2	NA	6 months	221	old	EBA181	749.3071285809447	6.619148950979014	8.254710618301257	0
trav_3	3	2021-03-06	Primary infected	2	NA	6 months	221	old	ETRAMP10.2	2140.0139564199526	7.668567629686198	9.38447403260792	0
trav_3	3	2021-03-06	Primary infected	2	NA	6 months	221	old	GAMA	3869.304307053373	8.260830004244768	10.36609070511192	0
trav_3	3	2021-03-06	Primary infected	2	NA	6 months	221	old	H101	2157.3609699803596	7.6766409805476625	9.6208256008884	0
trav_3	3	2021-03-06	Primary infected	2	NA	6 months	221	old	MSP1	10297.052437793753	9.239612962174984	8.981253529331273	1
trav_3	3	2021-03-06	Primary infected	2	NA	6 months	221	old	MSP10	4558.352072750772	8.424716449637558	10.555116144246409	0
trav_3	3	2021-03-06	Primary infected	2	NA	6 months	221	old	MSP11	3273.223540134602	8.09353057040746	11.022145919962448	0
trav_3	3	2021-03-06	Primary infected	2	NA	6 months	221	old	MSP1_19	54310.47034561657	10.902472311378364	11.102979720269351	0
trav_3	3	2021-03-06	Primary infected	2	NA	6 months	221	old	MSP1_Block2_3D7_full	1855.508418063151	7.525914017306934	9.56759399651018	0
trav_3	3	2021-03-06	Primary infected	2	NA	6 months	221	old	MSP1_Block2_3D7_repeat	7239.800275644829	8.887348898762353	11.319988889456534	0
trav_3	3	2021-03-06	Primary infected	2	NA	6 months	221	old	MSP1_Block2_K1_flank	4097.78035944436	8.31820073035036	11.586345555466425	0
trav_3	3	2021-03-06	Primary infected	2	NA	6 months	221	old	MSP1_Block2_MAD20_full	3369.3169205403465	8.122465308599484	11.105687319253722	0
trav_3	3	2021-03-06	Primary infected	2	NA	6 months	221	old	MSP1_Block2_MAD20_repeat	2365.923037179414	7.7689235153446035	9.955056566489883	0
trav_3	3	2021-03-06	Primary infected	2	NA	6 months	221	old	MSP1_Block2_PaloAlto_repeat	1820.537757437069	7.506887207547115	9.210648175660117	0
trav_3	3	2021-03-06	Primary infected	2	NA	6 months	221	old	MSP1_Block2_R033	5312.793196614572	8.577873001660741	10.602133732925708	0
trav_3	3	2021-03-06	Primary infected	2	NA	6 months	221	old	MSP1_Block2_Wellcome_full	3942.487524752471	8.279567154533511	11.372931214431889	0
trav_3	3	2021-03-06	Primary infected	2	NA	6 months	221	old	MSP1_Block2_Wellcome_repeat	2770.8493040145186	7.926909160134253	10.124504690999856	0
trav_3	3	2021-03-06	Primary infected	2	NA	6 months	221	old	MSP2	2815.295779246607	7.9428226076105775	9.818496815588032	0
trav_3	3	2021-03-06	Primary infected	2	NA	6 months	221	old	MSP2_CH15019DBL2	91.12499868737456	4.5122321759241535	9.21036311063868	0
trav_3	3	2021-03-06	Primary infected	2	NA	6 months	221	old	MSP2_CHO	2352.156365319815	7.76308778866236	10.480997588230846	0
trav_3	3	2021-03-06	Primary infected	2	NA	6 months	221	old	MSP2_DD2	2510.4103675698257	7.828201511818004	11.942789438947823	0
trav_3	3	2021-03-06	Primary infected	2	NA	6 months	221	old	MSP3	6100.535400427941	8.71613181687175	10.064385716241372	0
trav_3	3	2021-03-06	Primary infected	2	NA	6 months	221	old	MSP3.5	3628.9608914261257	8.196701630474408	10.213345120546386	0
trav_3	3	2021-03-06	Primary infected	2	NA	6 months	221	old	MSP3.6	1975.3794616923728	7.588515791382604	9.89422733624469	0
trav_3	3	2021-03-06	Primary infected	2	NA	6 months	221	old	MSP3_3D7	2077.741935483874	7.639036975055792	7.844964983092014	0
trav_3	3	2021-03-06	Primary infected	2	NA	6 months	221	old	MSP3_K1	914.9999999999995	6.818924065275521	8.020670400594128	0
trav_3	3	2021-03-06	Primary infected	2	NA	6 months	221	old	MSP4	4463.767737752766	8.40374847263423	10.606525047108477	0
trav_3	3	2021-03-06	Primary infected	2	NA	6 months	221	old	MSP5	5569.891237985586	8.625130806336717	10.611652437794762	0
trav_3	3	2021-03-06	Primary infected	2	NA	6 months	221	old	MSP6	2739.6679783757445	7.915592016264463	9.168334903172852	0
trav_3	3	2021-03-06	Primary infected	2	NA	6 months	221	old	MSP7	4188.3252110798385	8.340056222050999	9.480988832770183	0
trav_3	3	2021-03-06	Primary infected	2	NA	6 months	221	old	MSP8	5857.603046778814	8.675495762506989	9.800021619066118	0
trav_3	3	2021-03-06	Primary infected	2	NA	6 months	221	old	MSP9	2181.16889145243	7.687616200824963	9.34804019265978	0
trav_3	3	2021-03-06	Primary infected	2	NA	6 months	221	old	MSPDBL2_C_terminal	7194.688500727803	8.881098324531282	12.132107654342844	0
trav_3	3	2021-03-06	Primary infected	2	NA	6 months	221	old	MSPDBL2_N_terminal	27038.91160145363	10.20503227792126	11.554234399841487	0
trav_3	3	2021-03-06	Primary infected	2	NA	6 months	221	old	MSPDBL_C_terminal	4387.850907779236	8.386594843556995	13.4141690551778	0
trav_3	3	2021-03-06	Primary infected	2	NA	6 months	221	old	MSPDBL_N_terminal	870.9342608466326	6.769566498512273	9.21621165865156	0
trav_3	3	2021-03-06	Primary infected	2	NA	6 months	221	old	MSRP1	40283.2945541839	10.60369213480316	14.932332297073554	0
trav_3	3	2021-03-06	Primary infected	2	NA	6 months	221	old	MSRP2	46395.23136966644	10.744951960727455	12.446033048206012	0
trav_3	3	2021-03-06	Primary infected	2	NA	6 months	221	old	MSRP3	2173.0609005195265	7.683892005873615	9.184495183920612	0
trav_3	3	2021-03-06	Primary infected	2	NA	6 months	221	old	MSRP4	13040.094508617807	9.47578408304777	10.606699638788452	0
trav_3	3	2021-03-06	Primary infected	2	NA	6 months	221	old	MSRP5	2021.4242184123325	7.6115576005781564	10.992639412202106	0
trav_3	3	2021-03-06	Primary infected	2	NA	6 months	221	old	MTRAP	400.6614190444947	5.993116729114555	9.95626647791117	0
trav_3	3	2021-03-06	Primary infected	2	NA	6 months	221	old	P12	1614.3045657397856	7.386659533468835	8.9871819014936	0
trav_3	3	2021-03-06	Primary infected	2	NA	6 months	221	old	P34	855.6971340046475	6.751916498119169	8.29091562514107	0
trav_3	3	2021-03-06	Primary infected	2	NA	6 months	221	old	P38	2039.3169841913304	7.620370219105404	9.13272975331327	0
trav_3	3	2021-03-06	Primary infected	2	NA	6 months	221	old	P41	695.2567279291105	6.54428117005986	9.182849149953965	0
trav_3	3	2021-03-06	Primary infected	2	NA	6 months	221	old	PF10_0166	4895.852844064227	8.49614376738103	10.11289575982535	0
trav_3	3	2021-03-06	Primary infected	2	NA	6 months	221	old	PF113	2623.829107752323	7.87239002132437	9.811741693637728	0
trav_3	3	2021-03-06	Primary infected	2	NA	6 months	221	old	PF13_0125	318.49999999999994	5.763622475012218	8.657654815478882	0
trav_3	3	2021-03-06	Primary infected	2	NA	6 months	221	old	PF1400044	3711.5075955997986	8.219193433059562	8.988721079988169	0
trav_3	3	2021-03-06	Primary infected	2	NA	6 months	221	old	PF3D7_0206200	1735.9243723525212	7.459295329958279	9.227737028240629	0
trav_3	3	2021-03-06	Primary infected	2	NA	6 months	221	old	PF3D7_0525800_IMC1g	3965.5579057318073	8.285401831795227	9.682254692242385	0
trav_3	3	2021-03-06	Primary infected	2	NA	6 months	221	old	PF3D7_0606800	729.3438594034423	6.592145307224061	9.153844866125064	0
trav_3	3	2021-03-06	Primary infected	2	NA	6 months	221	old	PF3D7_0629500_SEG1	1558.1802469135769	7.351273910954371	8.854684237300487	0
trav_3	3	2021-03-06	Primary infected	2	NA	6 months	221	old	PF3D7_0629500_SEG2	7886.5531694695965	8.972914457738264	10.56643900590789	0
trav_3	3	2021-03-06	Primary infected	2	NA	6 months	221	old	PF3D7_0730800_2	15324.315175274089	9.637196073037517	11.54044508012548	0
trav_3	3	2021-03-06	Primary infected	2	NA	6 months	221	old	PF3D7_0830500	1587.9965247610696	7.370228453367073	9.046763774021857	0
trav_3	3	2021-03-06	Primary infected	2	NA	6 months	221	old	PF3D7_0831400	2962.724581166959	7.993864590558953	9.584856423136484	0
trav_3	3	2021-03-06	Primary infected	2	NA	6 months	221	old	PF3D7_0925900	1653.5472733139777	7.410678121861353	9.577917504393634	0
trav_3	3	2021-03-06	Primary infected	2	NA	6 months	221	old	PF3D7_1025300	192.50000000000009	5.260096153727839	7.0292677418975655	0
trav_3	3	2021-03-06	Primary infected	2	NA	6 months	221	old	PF3D7_1105800	2732.5066666666607	7.912974659815937	9.341486885462263	0
trav_3	3	2021-03-06	Primary infected	2	NA	6 months	221	old	PF3D7_1136200	3443.777291105131	8.14432419769164	9.82869584436338	0
trav_3	3	2021-03-06	Primary infected	2	NA	6 months	221	old	PF3D7_1229300	3309.0451546315867	8.104414953833821	9.718773559628517	0
trav_3	3	2021-03-06	Primary infected	2	NA	6 months	221	old	PF3D7_1237900	123.5	4.816241156068032	7.651315309078903	0
trav_3	3	2021-03-06	Primary infected	2	NA	6 months	221	old	PF3D7_1252300	64.49999999999999	4.1666652238017265	6.843515310319575	0
trav_3	3	2021-03-06	Primary infected	2	NA	6 months	221	old	PF3D7_1343700_KELCH	62.50000000000002	4.135166556742356	7.085986003451458	0
trav_3	3	2021-03-06	Primary infected	2	NA	6 months	221	old	PF3D7_1345100	1855.6920384951889	7.52601297204373	9.034283774153131	0
trav_3	3	2021-03-06	Primary infected	2	NA	6 months	221	old	PF3D7_1401600_PHISTB	7108.791124260337	8.869087483624194	9.806491041282984	0
trav_3	3	2021-03-06	Primary infected	2	NA	6 months	221	old	PF3D7_1407800_PM4	51	3.9318256327243257	7.715783127887363	0
trav_3	3	2021-03-06	Primary infected	2	NA	6 months	221	old	PF3D7_1455300	1765.2425933877248	7.4760434066010655	10.11361571534809	0
trav_3	3	2021-03-06	Primary infected	2	NA	6 months	221	old	PF3D7_1460600_ISP3	2461.0849281777555	7.808357559416805	9.306462392765935	0
trav_3	3	2021-03-06	Primary infected	2	NA	6 months	221	old	PF3D7_1462300	1051.9970299970284	6.958445570096929	8.97324810638121	0
trav_3	3	2021-03-06	Primary infected	2	NA	6 months	221	old	PF3D7_1137300	2004.9749164666653	7.6033868291719715	9.827929421218649	0
trav_3	3	2021-03-06	Primary infected	2	NA	6 months	221	old	PF3D7_1431400	2904.959074230878	7.974174581142326	10.202268691239828	0
trav_3	3	2021-03-06	Primary infected	2	NA	6 months	221	old	PF92	5699.4043220243975	8.648116943453623	9.222814901461106	0
trav_3	3	2021-03-06	Primary infected	2	NA	6 months	221	old	PFA0135W	1129.3264806656844	7.029376699197897	9.058414904915974	0
trav_3	3	2021-03-06	Primary infected	2	NA	6 months	221	old	PFA0210c	3094.500776799601	8.03738187220527	9.671538845839642	0
trav_3	3	2021-03-06	Primary infected	2	NA	6 months	221	old	PFA0445W	7487.744378422465	8.92102288007773	9.739126370410698	0
trav_3	3	2021-03-06	Primary infected	2	NA	6 months	221	old	PFD1130W	1227.3988722726126	7.1126524711608745	9.460369625426166	0
trav_3	3	2021-03-06	Primary infected	2	NA	6 months	221	old	PFD1160W18	8848.633795754653	9.088018352724124	11.221036970177137	0
trav_3	3	2021-03-06	Primary infected	2	NA	6 months	221	old	PFD1160W19	716.8867745004784	6.574917912509662	10.827452947394216	0
trav_3	3	2021-03-06	Primary infected	2	NA	6 months	221	old	PFSEA1	10009.944955835528	9.211334373376618	10.987776225265092	0
trav_3	3	2021-03-06	Primary infected	2	NA	6 months	221	old	PTEX150	7354.87045612288	8.903118019844788	10.24209944842331	0
trav_3	3	2021-03-06	Primary infected	2	NA	6 months	221	old	PTRAMP	3195.5656203851972	8.069519384127558	9.46940070250866	0
trav_3	3	2021-03-06	Primary infected	2	NA	6 months	221	old	RAMA	3568.041772628095	8.1797722012065055	9.33151576709956	0
trav_3	3	2021-03-06	Primary infected	2	NA	6 months	221	old	RH1	2351.8879938058117	7.762973686203367	9.145567028987822	0
trav_3	3	2021-03-06	Primary infected	2	NA	6 months	221	old	RH2b	2459.980769230759	7.807908811509982	8.294754697808065	0
trav_3	3	2021-03-06	Primary infected	2	NA	6 months	221	old	RH5	1510.4009324009355	7.32013041271158	8.804582252239008	0
trav_3	3	2021-03-06	Primary infected	2	NA	6 months	221	old	RHOPH3	2136.271720014069	7.666817401734027	9.204606712680455	0
trav_3	3	2021-03-06	Primary infected	2	NA	6 months	221	old	RIPR	534.0000000000001	6.280395838960195	7.781966955861456	0
trav_3	3	2021-03-06	Primary infected	2	NA	6 months	221	old	RON3	2703.3943980514932	7.902263446861257	9.455418092845017	0
trav_3	3	2021-03-06	Primary infected	2	NA	6 months	221	old	RON6	2119.2760136038814	7.658829806323587	9.117288164460144	0
trav_3	3	2021-03-06	Primary infected	2	NA	6 months	221	old	SERA2	3223.208530805681	8.07813258056192	9.801397302709926	0
trav_3	3	2021-03-06	Primary infected	2	NA	6 months	221	old	SERA3	7571.855487422136	8.93219342702059	9.85585350578221	0
trav_3	3	2021-03-06	Primary infected	2	NA	6 months	221	old	SERA4	1536.9023994508382	7.337524240839739	9.864614966752525	0
trav_3	3	2021-03-06	Primary infected	2	NA	6 months	221	old	SERA5	3656.0229716436666	8.204131215826639	9.925531386286451	0
trav_3	3	2021-03-06	Primary infected	2	NA	6 months	221	old	SERA7	3371.348643729963	8.123068134309133	9.288337310252125	0
trav_3	3	2021-03-06	Primary infected	2	NA	6 months	221	old	SERA9	1337.6449593820678	7.198665853743788	9.01111737496083	0
trav_3	3	2021-03-06	Primary infected	2	NA	6 months	221	old	SPATR	5641.1985592765795	8.637851832424976	10.065238814287127	0
trav_3	3	2021-03-06	Primary infected	2	NA	6 months	221	old	Surfin4.2_3D7A	6109.412258846661	8.717585854223982	10.583187645269142	0
trav_3	3	2021-03-06	Primary infected	2	NA	6 months	221	old	Surfin4.2_3D7B	96	4.564348191467836	7.131782400385388	0
trav_3	3	2021-03-06	Primary infected	2	NA	6 months	221	old	Surfin4.2_Conserved	4000.2678695350432	8.294116605243573	12.471635760747066	0
trav_3	3	2021-03-06	Primary infected	2	NA	6 months	221	old	Surfin4.2_K1	2452.5693020719673	7.804891448765849	11.359083261632108	0
trav_3	3	2021-03-06	Primary infected	2	NA	6 months	221	old	Surfin4.2_K1A	745.0666666666673	6.613473699834588	8.503299225011292	0
trav_3	3	2021-03-06	Primary infected	2	NA	6 months	221	old	TLP	4439.755442065991	8.39835457329351	9.080976006737483	0
trav_3	3	2021-03-07	Primary infected	2	NA	12 months	440	old	AARP	144.5	4.973279507552487	6.945631377789321	0
trav_3	3	2021-03-07	Primary infected	2	NA	12 months	440	old	AMA1	6245.732209921819	8.73965366307214	10.679817333634348	0
trav_3	3	2021-03-07	Primary infected	2	NA	12 months	440	old	ASP	6390.450268656739	8.762560009467588	10.588796143929455	0
trav_3	3	2021-03-07	Primary infected	2	NA	12 months	440	old	CLAG3.2	2114.2903777397796	7.656474516382194	9.11199833047798	0
trav_3	3	2021-03-07	Primary infected	2	NA	12 months	440	old	EBA140	238.63148354712877	5.4749204521205055	10.220846228872656	0
trav_3	3	2021-03-07	Primary infected	2	NA	12 months	440	old	EBA175	1408.4137931034534	7.250219380688958	9.594490574016802	0
trav_3	3	2021-03-07	Primary infected	2	NA	12 months	440	old	EBA181	435.5774721614157	6.076672672920288	8.254710618301257	0
trav_3	3	2021-03-07	Primary infected	2	NA	12 months	440	old	ETRAMP10.2	1673.187166096406	7.422485569263947	9.38447403260792	0
trav_3	3	2021-03-07	Primary infected	2	NA	12 months	440	old	GAMA	3988.3760354567016	8.291139418375936	10.36609070511192	0
trav_3	3	2021-03-07	Primary infected	2	NA	12 months	440	old	H101	2635.294276336491	7.876750134563831	9.6208256008884	0
trav_3	3	2021-03-07	Primary infected	2	NA	12 months	440	old	MSP1	9368.93408586339	9.145154610582582	8.981253529331273	1
trav_3	3	2021-03-07	Primary infected	2	NA	12 months	440	old	MSP10	5561.758695008147	8.623669649280343	10.555116144246409	0
trav_3	3	2021-03-07	Primary infected	2	NA	12 months	440	old	MSP11	3774.7063829964504	8.236077879319467	11.022145919962448	0
trav_3	3	2021-03-07	Primary infected	2	NA	12 months	440	old	MSP1_19	56145.95958202235	10.93571	11.102979720269351	0
trav_3	3	2021-03-07	Primary infected	2	NA	12 months	440	old	MSP1_Block2_3D7_full	2304.1334376765303	7.742459935796951	9.56759399651018	0
trav_3	3	2021-03-07	Primary infected	2	NA	12 months	440	old	MSP1_Block2_3D7_repeat	9356.613506595808	9.143838699153596	11.319988889456534	0
trav_3	3	2021-03-07	Primary infected	2	NA	12 months	440	old	MSP1_Block2_K1_flank	6046.829639839609	8.707289387202238	11.586345555466425	0
trav_3	3	2021-03-07	Primary infected	2	NA	12 months	440	old	MSP1_Block2_MAD20_full	5294.0263054353245	8.574334351689572	11.105687319253722	0
trav_3	3	2021-03-07	Primary infected	2	NA	12 months	440	old	MSP1_Block2_MAD20_repeat	3122.472998946004	8.046380594707262	9.955056566489883	0
trav_3	3	2021-03-07	Primary infected	2	NA	12 months	440	old	MSP1_Block2_PaloAlto_repeat	2292.636298626995	7.73745765650811	9.210648175660117	0
trav_3	3	2021-03-07	Primary infected	2	NA	12 months	440	old	MSP1_Block2_R033	5557.594227430552	8.622920600697865	10.602133732925708	0
trav_3	3	2021-03-07	Primary infected	2	NA	12 months	440	old	MSP1_Block2_Wellcome_full	6770.597054455436	8.820344553222348	11.372931214431889	0
trav_3	3	2021-03-07	Primary infected	2	NA	12 months	440	old	MSP1_Block2_Wellcome_repeat	5513.990114988888	8.615043798870653	10.124504690999856	0
trav_3	3	2021-03-07	Primary infected	2	NA	12 months	440	old	MSP2	3003.778892666151	8.007626405869553	9.818496815588032	0
trav_3	3	2021-03-07	Primary infected	2	NA	12 months	440	old	MSP2_CH15019DBL2	383.98189102059234	5.950595392675175	9.21036311063868	0
trav_3	3	2021-03-07	Primary infected	2	NA	12 months	440	old	MSP2_CHO	2664.661919403565	7.887832469041739	10.480997588230846	0
trav_3	3	2021-03-07	Primary infected	2	NA	12 months	440	old	MSP2_DD2	1715.586435622761	7.447510246119723	11.942789438947823	0
trav_3	3	2021-03-07	Primary infected	2	NA	12 months	440	old	MSP3	6616.76983035306	8.797362588814808	10.064385716241372	0
trav_3	3	2021-03-07	Primary infected	2	NA	12 months	440	old	MSP3.5	4977.583191843621	8.512699749378514	10.213345120546386	0
trav_3	3	2021-03-07	Primary infected	2	NA	12 months	440	old	MSP3.6	2119.6838572258384	7.6590222325959	9.89422733624469	0
trav_3	3	2021-03-07	Primary infected	2	NA	12 months	440	old	MSP3_3D7	4155.483870967748	8.332184155615737	7.844964983092014	1
trav_3	3	2021-03-07	Primary infected	2	NA	12 months	440	old	MSP3_K1	1050.3333333333303	6.956862853089162	8.020670400594128	0
trav_3	3	2021-03-07	Primary infected	2	NA	12 months	440	old	MSP4	4312.130183556887	8.369187303124951	10.606525047108477	0
trav_3	3	2021-03-07	Primary infected	2	NA	12 months	440	old	MSP5	7208.476023514233	8.883012838105653	10.611652437794762	0
trav_3	3	2021-03-07	Primary infected	2	NA	12 months	440	old	MSP6	3010.1704463601873	8.009751982837427	9.168334903172852	0
trav_3	3	2021-03-07	Primary infected	2	NA	12 months	440	old	MSP7	4681.330617686263	8.451337668518848	9.480988832770183	0
trav_3	3	2021-03-07	Primary infected	2	NA	12 months	440	old	MSP8	4961.907929831756	8.509545609027555	9.800021619066118	0
trav_3	3	2021-03-07	Primary infected	2	NA	12 months	440	old	MSP9	1892.7703526697417	7.545796829888087	9.34804019265978	0
trav_3	3	2021-03-07	Primary infected	2	NA	12 months	440	old	MSPDBL2_C_terminal	8776.827814167886	9.07987032455394	12.132107654342844	0
trav_3	3	2021-03-07	Primary infected	2	NA	12 months	440	old	MSPDBL2_N_terminal	20991.415117234177	9.95186882918122	11.554234399841487	0
trav_3	3	2021-03-07	Primary infected	2	NA	12 months	440	old	MSPDBL_C_terminal	4406.854875556085	8.39091653386094	13.4141690551778	0
trav_3	3	2021-03-07	Primary infected	2	NA	12 months	440	old	MSPDBL_N_terminal	898.5057365158926	6.800733090750692	9.21621165865156	0
trav_3	3	2021-03-07	Primary infected	2	NA	12 months	440	old	MSRP1	37092.63074074087	10.52117359654047	14.932332297073554	0
trav_3	3	2021-03-07	Primary infected	2	NA	12 months	440	old	MSRP2	41027.20711260461	10.621990713721516	12.446033048206012	0
trav_3	3	2021-03-07	Primary infected	2	NA	12 months	440	old	MSRP3	2414.663491758058	7.789315215490897	9.184495183920612	0
trav_3	3	2021-03-07	Primary infected	2	NA	12 months	440	old	MSRP4	15291.072796884971	9.635024459763608	10.606699638788452	0
trav_3	3	2021-03-07	Primary infected	2	NA	12 months	440	old	MSRP5	1919.5964558420976	7.559870263682166	10.992639412202106	0
trav_3	3	2021-03-07	Primary infected	2	NA	12 months	440	old	MTRAP	207.29200830873475	5.334128467365929	9.95626647791117	0
trav_3	3	2021-03-07	Primary infected	2	NA	12 months	440	old	P12	1213.409131479567	7.101189141011088	8.9871819014936	0
trav_3	3	2021-03-07	Primary infected	2	NA	12 months	440	old	P34	468.2726568551506	6.1490507263899286	8.29091562514107	0
trav_3	3	2021-03-07	Primary infected	2	NA	12 months	440	old	P38	2291.416599108234	7.736925507523465	9.13272975331327	0
trav_3	3	2021-03-07	Primary infected	2	NA	12 months	440	old	P41	646.9281807242104	6.472235284822105	9.182849149953965	0
trav_3	3	2021-03-07	Primary infected	2	NA	12 months	440	old	PF10_0166	6537.329773041822	8.785284069493722	10.11289575982535	0
trav_3	3	2021-03-07	Primary infected	2	NA	12 months	440	old	PF113	5046.5047796344825	8.526451159797158	9.811741693637728	0
trav_3	3	2021-03-07	Primary infected	2	NA	12 months	440	old	PF13_0125	438.49999999999994	6.083359811812238	8.657654815478882	0
trav_3	3	2021-03-07	Primary infected	2	NA	12 months	440	old	PF1400044	3422.489261393406	8.138123419507837	8.988721079988169	0
trav_3	3	2021-03-07	Primary infected	2	NA	12 months	440	old	PF3D7_0206200	2033.1046595722653	7.617319292663468	9.227737028240629	0
trav_3	3	2021-03-07	Primary infected	2	NA	12 months	440	old	PF3D7_0525800_IMC1g	4399.234625930276	8.389185856123321	9.682254692242385	0
trav_3	3	2021-03-07	Primary infected	2	NA	12 months	440	old	PF3D7_0606800	602.360733790783	6.400856491410956	9.153844866125064	0
trav_3	3	2021-03-07	Primary infected	2	NA	12 months	440	old	PF3D7_0629500_SEG1	1855.4543209876515	7.525884862028745	8.854684237300487	0
trav_3	3	2021-03-07	Primary infected	2	NA	12 months	440	old	PF3D7_0629500_SEG2	9615.303182406216	9.171111189757283	10.56643900590789	0
trav_3	3	2021-03-07	Primary infected	2	NA	12 months	440	old	PF3D7_0730800_2	16116.57863682278	9.68760375016053	11.54044508012548	0
trav_3	3	2021-03-07	Primary infected	2	NA	12 months	440	old	PF3D7_0830500	1412.7185056472608	7.25327114532022	9.046763774021857	0
trav_3	3	2021-03-07	Primary infected	2	NA	12 months	440	old	PF3D7_0831400	2504.2180098209074	7.825731793055048	9.584856423136484	0
trav_3	3	2021-03-07	Primary infected	2	NA	12 months	440	old	PF3D7_0925900	987.1101968376928	6.894781681466418	9.577917504393634	0
trav_3	3	2021-03-07	Primary infected	2	NA	12 months	440	old	PF3D7_1025300	40.49999999999999	3.7013019741124937	7.0292677418975655	0
trav_3	3	2021-03-07	Primary infected	2	NA	12 months	440	old	PF3D7_1105800	2509.4173049645356	7.827805855758463	9.341486885462263	0
trav_3	3	2021-03-07	Primary infected	2	NA	12 months	440	old	PF3D7_1136200	2966.9078744705516	7.995275569748277	9.82869584436338	0
trav_3	3	2021-03-07	Primary infected	2	NA	12 months	440	old	PF3D7_1229300	4092.9902318552167	8.317031089940622	9.718773559628517	0
trav_3	3	2021-03-07	Primary infected	2	NA	12 months	440	old	PF3D7_1237900	122.99999999999994	4.812184355372417	7.651315309078903	0
trav_3	3	2021-03-07	Primary infected	2	NA	12 months	440	old	PF3D7_1252300	87	4.465908118654584	6.843515310319575	0
trav_3	3	2021-03-07	Primary infected	2	NA	12 months	440	old	PF3D7_1343700_KELCH	85.99999999999997	4.454347296253507	7.085986003451458	0
trav_3	3	2021-03-07	Primary infected	2	NA	12 months	440	old	PF3D7_1345100	2212.171478565189	7.701729881592883	9.034283774153131	0
trav_3	3	2021-03-07	Primary infected	2	NA	12 months	440	old	PF3D7_1401600_PHISTB	6784.982840236671	8.822467043192326	9.806491041282984	0
trav_3	3	2021-03-07	Primary infected	2	NA	12 months	440	old	PF3D7_1407800_PM4	65.99999999999997	4.189654742026425	7.715783127887363	0
trav_3	3	2021-03-07	Primary infected	2	NA	12 months	440	old	PF3D7_1455300	1641.4973045179147	7.403364094855569	10.11361571534809	0
trav_3	3	2021-03-07	Primary infected	2	NA	12 months	440	old	PF3D7_1460600_ISP3	3114.3878835221094	8.043787905819281	9.306462392765935	0
trav_3	3	2021-03-07	Primary infected	2	NA	12 months	440	old	PF3D7_1462300	965.5804375804364	6.872729410237208	8.97324810638121	0
trav_3	3	2021-03-07	Primary infected	2	NA	12 months	440	old	PF3D7_1137300	2149.80846157467	7.673134029513481	9.827929421218649	0
trav_3	3	2021-03-07	Primary infected	2	NA	12 months	440	old	PF3D7_1431400	3841.708890770542	8.253672570226284	10.202268691239828	0
trav_3	3	2021-03-07	Primary infected	2	NA	12 months	440	old	PF92	5259.450304183922	8.567781795362738	9.222814901461106	0
trav_3	3	2021-03-07	Primary infected	2	NA	12 months	440	old	PFA0135W	1126.8321096426855	7.027165531906718	9.058414904915974	0
trav_3	3	2021-03-07	Primary infected	2	NA	12 months	440	old	PFA0210c	3887.830968410168	8.26560668943211	9.671538845839642	0
trav_3	3	2021-03-07	Primary infected	2	NA	12 months	440	old	PFA0445W	9786.806448794116	9.188790476873272	9.739126370410698	0
trav_3	3	2021-03-07	Primary infected	2	NA	12 months	440	old	PFD1130W	1281.3620985535642	7.155678930613557	9.460369625426166	0
trav_3	3	2021-03-07	Primary infected	2	NA	12 months	440	old	PFD1160W18	10673.208535294469	9.275492005305912	11.221036970177137	0
trav_3	3	2021-03-07	Primary infected	2	NA	12 months	440	old	PFD1160W19	229.2685061845869	5.434893832783999	10.827452947394216	0
trav_3	3	2021-03-07	Primary infected	2	NA	12 months	440	old	PFSEA1	10784.757870233214	9.285889107966993	10.987776225265092	0
trav_3	3	2021-03-07	Primary infected	2	NA	12 months	440	old	PTEX150	7009.132299468543	8.85496919197756	10.24209944842331	0
trav_3	3	2021-03-07	Primary infected	2	NA	12 months	440	old	PTRAMP	3203.5801363621927	8.072024256018953	9.46940070250866	0
trav_3	3	2021-03-07	Primary infected	2	NA	12 months	440	old	RAMA	2635.95705364533	7.877001603245873	9.33151576709956	0
trav_3	3	2021-03-07	Primary infected	2	NA	12 months	440	old	RH1	2728.6757685084635	7.911571704015787	9.145567028987822	0
trav_3	3	2021-03-07	Primary infected	2	NA	12 months	440	old	RH2b	2488.423076923068	7.819404486397521	8.294754697808065	0
trav_3	3	2021-03-07	Primary infected	2	NA	12 months	440	old	RH5	1931.0573187496263	7.565822965441945	8.804582252239008	0
trav_3	3	2021-03-07	Primary infected	2	NA	12 months	440	old	RHOPH3	1831.6171297924664	7.512954533104607	9.204606712680455	0
trav_3	3	2021-03-07	Primary infected	2	NA	12 months	440	old	RIPR	387.00000000000006	5.958424693029782	7.781966955861456	0
trav_3	3	2021-03-07	Primary infected	2	NA	12 months	440	old	RON3	3090.4653792623485	8.036076966727036	9.455418092845017	0
trav_3	3	2021-03-07	Primary infected	2	NA	12 months	440	old	RON6	2215.2569834537026	7.703123695367405	9.117288164460144	0
trav_3	3	2021-03-07	Primary infected	2	NA	12 months	440	old	SERA2	3107.0568720379088	8.041431213711492	9.801397302709926	0
trav_3	3	2021-03-07	Primary infected	2	NA	12 months	440	old	SERA3	7583.304041330681	8.933704273021858	9.85585350578221	0
trav_3	3	2021-03-07	Primary infected	2	NA	12 months	440	old	SERA4	2668.4831039970063	7.88926546410584	9.864614966752525	0
trav_3	3	2021-03-07	Primary infected	2	NA	12 months	440	old	SERA5	3210.1085580744757	8.074060034267012	9.925531386286451	0
trav_3	3	2021-03-07	Primary infected	2	NA	12 months	440	old	SERA7	3583.678539445943	8.1841450768371935	9.288337310252125	0
trav_3	3	2021-03-07	Primary infected	2	NA	12 months	440	old	SERA9	1860.1510187774625	7.528412956302391	9.01111737496083	0
trav_3	3	2021-03-07	Primary infected	2	NA	12 months	440	old	SPATR	4988.4312974174345	8.514876770066168	10.065238814287127	0
trav_3	3	2021-03-07	Primary infected	2	NA	12 months	440	old	Surfin4.2_3D7A	7283.847380127326	8.893414487872265	10.583187645269142	0
trav_3	3	2021-03-07	Primary infected	2	NA	12 months	440	old	Surfin4.2_3D7B	187.49999999999991	5.233778845410465	7.131782400385388	0
trav_3	3	2021-03-07	Primary infected	2	NA	12 months	440	old	Surfin4.2_Conserved	3457.254568586626	8.14823007579494	12.471635760747066	0
trav_3	3	2021-03-07	Primary infected	2	NA	12 months	440	old	Surfin4.2_K1	2534.0298800436135	7.837566152462555	11.359083261632108	0
trav_3	3	2021-03-07	Primary infected	2	NA	12 months	440	old	Surfin4.2_K1A	889.4233333333327	6.79057331264739	8.503299225011292	0
trav_3	3	2021-03-07	Primary infected	2	NA	12 months	440	old	TLP	3430.5456916222993	8.140474621273349	9.080976006737483	0
trav_4	4	2021-04-01	Primary infected	0.17	1.3	Acute	0	recent	AARP	203.50000000000009	5.31566600488265	6.945631377789321	0
[truncated: 29,303 more rows]
